# Supplementary material for: Explaining the Timing of Natural Scene Understanding with a Computational Model of Perceptual Categorization
Source: PLoS Comput Biol. 2015 Sep 3;11(9):e1004456. doi: 10.1371/journal.pcbi.1004456 (PMC4559373; doi:10.1371/journal.pcbi.1004456)
Supplement: S1 File — (ZIP) [file pcbi.1004456.s002.zip]

Archive with 28 entries (21 files):
- Sofer SI/
- Sofer SI/.DS_Store
- __MACOSX/
- __MACOSX/Sofer SI/
- __MACOSX/Sofer SI/._.DS_Store
- Sofer SI/data/
- Sofer SI/data/.DS_Store
- __MACOSX/Sofer SI/data/
- __MACOSX/Sofer SI/data/._.DS_Store
- Sofer SI/data/experiment_1.csv
- __MACOSX/Sofer SI/data/._experiment_1.csv
- Sofer SI/data/experiment_2_control.csv
- __MACOSX/Sofer SI/data/._experiment_2_control.csv
- Sofer SI/data/experiment_2_reversal.csv
- __MACOSX/Sofer SI/data/._experiment_2_reversal.csv
- __MACOSX/Sofer SI/._data
- Sofer SI/README.txt
- __MACOSX/Sofer SI/._README.txt
- Sofer SI/stimuli/
- Sofer SI/stimuli/experiment_1_stimuli.zip
- __MACOSX/Sofer SI/stimuli/
- __MACOSX/Sofer SI/stimuli/._experiment_1_stimuli.zip
- Sofer SI/stimuli/experiment_2_control_stimuli.zip
- __MACOSX/Sofer SI/stimuli/._experiment_2_control_stimuli.zip
- Sofer SI/stimuli/experiment_2_reversal_stmuli.zip
- __MACOSX/Sofer SI/stimuli/._experiment_2_reversal_stmuli.zip
- __MACOSX/Sofer SI/._stimuli
- __MACOSX/._Sofer SI
