# Supplementary material for: Explaining the Timing of Natural Scene Understanding with a Computational Model of Perceptual Categorization
Source: PLoS Comput Biol. 2015 Sep 3;11(9):e1004456. doi: 10.1371/journal.pcbi.1004456 (PMC4559373; doi:10.1371/journal.pcbi.1004456)
Supplement: S1 File — (ZIP) [file pcbi.1004456.s002.zip › Sofer SI/data/experiment_1.csv]

subj_idx	img	cat	correct	rt	bad_trial	block	response
1	natural_80/sun_aoymjcfyfofogsle.jpg	natural_80	0		1	1
1	natural_20/sun_aljxnkvimkawzbsn.jpg	natural_20	0	0.48200000000000004	0	1	1.0
1	natural_40/sun_brndnqbvviaptkjw.jpg	natural_40	0		1	1
1	manmade_40/sun_abuvtatkattgifmm.jpg	manmade_40	0		1	1
1	natural_20/sun_amrncrgfisbssxzk.jpg	natural_20	0		1	1
1	natural_60/sun_ajoaxqrbxbhkfhyr.jpg	natural_60	0		1	1
1	natural_20/sun_ayirrbtklarjldvn.jpg	natural_20	0		1	1
1	manmade_80/sun_aecfkbdezqiwwwhp.jpg	manmade_80	0		1	1
1	natural_40/sun_azqehotlaflsbupw.jpg	natural_40	0		1	1
1	manmade_40/sun_bfiicuwaeclhhusy.jpg	manmade_40	0		1	1
1	manmade_60/sun_beakjawckqywuhzw.jpg	manmade_60	0		1	1
1	natural_80/sun_bxbvhoqwmejlppng.jpg	natural_80	1	0.49700000000000005	0	1	0.0
1	manmade_40/sun_btimpmwwospdpdhk.jpg	manmade_40	0	0.415	0	1	0.0
1	manmade_0/sun_asjwdnzhcolpixmj.jpg	manmade_0	0		1	1
1	natural_100/sun_ajpcpeqroqushqpz.jpg	natural_100	1	0.498	0	1	0.0
1	manmade_80/sun_boyjjilfqlsmmkmu.jpg	manmade_80	0		1	1
1	manmade_40/sun_amtmxvlcdorvcgeg.jpg	manmade_40	1	0.47	0	1	1.0
1	manmade_20/sun_akesijwernjvrmvk.jpg	manmade_20	0		1	1
1	manmade_40/sun_bknrkjmgylfgdepp.jpg	manmade_40	1	0.447	0	1	1.0
1	manmade_20/sun_aolghmigbtdmvsvx.jpg	manmade_20	0		1	1
1	manmade_60/sun_abmbrviqsrupgcwy.jpg	manmade_60	1	0.341	0	1	1.0
1	manmade_60/sun_bicebebpshancbix.jpg	manmade_60	0		1	1
1	manmade_40/sun_agqhbvxzshquibug.jpg	manmade_40	1	0.455	0	1	1.0
1	natural_80/sun_bbnevmuwcfiycnhf.jpg	natural_80	0		1	1
1	natural_100/sun_arhcefjxqlwlgxzo.jpg	natural_100	0		1	1
1	manmade_0/sun_bdjlttojacrombvr.jpg	manmade_0	0		1	1
1	natural_100/sun_areukmjdbifsslod.jpg	natural_100	1	0.462	0	1	0.0
1	natural_60/sun_bceiyxksgijkiyhh.jpg	natural_60	0		1	1
1	natural_60/sun_bthdhekortklqyvg.jpg	natural_60	0		1	1
1	manmade_0/sun_apqkyghktgtosuuk.jpg	manmade_0	1	0.41700000000000004	0	1	1.0
1	natural_40/sun_blhelptmbqgxchdn.jpg	natural_40	1	0.47700000000000004	0	1	0.0
1	natural_80/sun_asutrjjefasundgw.jpg	natural_80	1	0.47700000000000004	0	1	0.0
1	natural_20/sun_artiirrtbjdxvhxz.jpg	natural_20	1	0.385	0	1	0.0
1	manmade_20/sun_alcfbgrqmtysqeoj.jpg	manmade_20	1	0.44	0	1	1.0
1	manmade_60/sun_auyxrrfkcumlppcz.jpg	manmade_60	0		1	1
1	manmade_20/sun_amtyolarymvdnnhy.jpg	manmade_20	1	0.387	0	1	1.0
1	manmade_80/sun_cnydmesctukqaqdn.jpg	manmade_80	0	0.445	0	1	0.0
1	manmade_20/sun_asgrnkszoekjqcqx.jpg	manmade_20	0		1	1
1	natural_40/sun_bmduqcixasjsmdec.jpg	natural_40	0		1	1
1	natural_60/sun_akyczvnmuxmqoxji.jpg	natural_60	1	0.456	0	1	0.0
1	natural_40/sun_bczwgavqicqxxnjl.jpg	natural_40	1	0.46799999999999997	0	1	0.0
1	manmade_60/sun_azdhvvupphywtaaw.jpg	manmade_60	0		1	1
1	manmade_80/sun_asonrhmmfqiskykt.jpg	manmade_80	0		1	1
1	natural_80/sun_aoyjelaxtiwmticn.jpg	natural_80	1	0.465	0	1	0.0
1	manmade_0/sun_amnyspzuwprvcffv.jpg	manmade_0	0		1	1
1	manmade_0/sun_bwexgztjsyvkxzwk.jpg	manmade_0	1	0.32299999999999995	0	1	1.0
1	manmade_20/sun_ahbjpaqsallgaccw.jpg	manmade_20	0		1	1
1	natural_100/sun_azwzkwiknuoacqaf.jpg	natural_100	1	0.43	0	1	0.0
1	manmade_0/sun_bwqpwfkodgmwhmut.jpg	manmade_0	1	0.47700000000000004	0	1	1.0
1	natural_60/sun_aiedxcvindqlnrdl.jpg	natural_60	1	0.494	0	1	0.0
1	natural_60/sun_affyvszgwamwlyyy.jpg	natural_60	0		1	1
1	natural_100/sun_akguloxechncfnam.jpg	natural_100	0		1	1
1	natural_40/sun_bruwleqakrbwdwyg.jpg	natural_40	1	0.45299999999999996	0	1	0.0
1	manmade_80/sun_ahlbbnchenbqaoih.jpg	manmade_80	1	0.415	0	1	1.0
1	manmade_80/sun_bgongrxggxmprpgd.jpg	manmade_80	1	0.48200000000000004	0	1	1.0
1	manmade_60/sun_bazcovppxjdhhttf.jpg	manmade_60	1	0.48100000000000004	0	1	1.0
1	natural_80/sun_aghwkvjgfrywsdwp.jpg	natural_80	0		1	1
1	natural_20/sun_apjgokmigvprxuxb.jpg	natural_20	1	0.44799999999999995	0	1	0.0
1	natural_20/sun_arbeceuquddawpac.jpg	natural_20	1	0.359	0	1	0.0
1	natural_100/sun_ajxtbqkbtatsgfew.jpg	natural_100	1	0.483	0	1	0.0
1	manmade_20/sun_arfyhoghydilsgvl.jpg	manmade_20	1	0.494	0	2	1.0
1	natural_60/sun_aulpluuvzuyrcrce.jpg	natural_60	0	0.363	0	2	1.0
1	natural_20/sun_avxvwenjhkcpfnrd.jpg	natural_20	1	0.457	0	2	0.0
1	manmade_60/sun_cdvkkpkiosjyvgbb.jpg	manmade_60	0	0.47100000000000003	0	2	0.0
1	natural_40/sun_bfgzgbisbopcyslr.jpg	natural_40	0	0.418	0	2	1.0
1	manmade_0/sun_achbeqwhrrpksoeh.jpg	manmade_0	1	0.354	0	2	1.0
1	manmade_20/sun_atxfqwykbuxovhyi.jpg	manmade_20	0		1	2
1	natural_60/sun_bgbnziznjydrspaj.jpg	natural_60	0	0.363	0	2	1.0
1	natural_60/sun_awiinnuiqeshehyo.jpg	natural_60	0		1	2
1	manmade_0/sun_apfaaqysipzmkwae.jpg	manmade_0	0	0.292	0	2	0.0
1	natural_40/sun_afastfqhxowdlkai.jpg	natural_40	0		1	2
1	manmade_80/sun_blkjjuyfpbjmerdv.jpg	manmade_80	1	0.48100000000000004	0	2	1.0
1	manmade_80/sun_avnkmtvvzgltezto.jpg	manmade_80	1	0.397	0	2	1.0
1	natural_60/sun_ajwicvevrbnooizc.jpg	natural_60	1	0.27	0	2	0.0
1	natural_20/sun_bsqtrstnhvlvrrvl.jpg	natural_20	0	0.253	0	2	1.0
1	natural_100/sun_axgthsaehrfdokoj.jpg	natural_100	1	0.36200000000000004	0	2	0.0
1	natural_100/sun_afusmbapsnqjtnsa.jpg	natural_100	1	0.254	0	2	0.0
1	natural_40/sun_bryepxhpzjkadrth.jpg	natural_40	1	0.38	0	2	0.0
1	manmade_20/sun_ajfgaconmnjbjudc.jpg	manmade_20	1	0.419	0	2	1.0
1	manmade_0/sun_aisnrzrfunhylpco.jpg	manmade_0	1	0.46399999999999997	0	2	1.0
1	natural_80/sun_byqwzogbirgscxsj.jpg	natural_80	1	0.43	0	2	0.0
1	natural_80/sun_atildevvajyykjde.jpg	natural_80	1	0.365	0	2	0.0
1	manmade_20/sun_adwjwivxbszikxlb.jpg	manmade_20	1	0.428	0	2	1.0
1	natural_60/sun_btycdauqwlpjrezt.jpg	natural_60	1	0.259	0	2	0.0
1	manmade_60/sun_bfyufrumulxuuzkf.jpg	manmade_60	0	0.266	0	2	0.0
1	manmade_40/sun_afwfagfrgtwxzcst.jpg	manmade_40	1	0.43799999999999994	0	2	1.0
1	natural_60/sun_blctldhozrntpakn.jpg	natural_60	1	0.499	0	2	0.0
1	natural_100/sun_alipsxtiwprkfwrn.jpg	natural_100	0	0.444	0	2	1.0
1	natural_40/sun_aswmqxwobwslxwwh.jpg	natural_40	1	0.387	0	2	0.0
1	manmade_0/sun_cawgeeaxkrhuqbcp.jpg	manmade_0	0	0.264	0	2	0.0
1	manmade_40/sun_ackulkbcceprdszd.jpg	manmade_40	1	0.377	0	2	1.0
1	natural_80/sun_axyndviipkeqassc.jpg	natural_80	1	0.39	0	2	0.0
1	natural_80/sun_anfdvizhrmpsbpsg.jpg	natural_80	0	0.39899999999999997	0	2	1.0
1	manmade_40/sun_ayxmkjejuahqymqw.jpg	manmade_40	0	0.389	0	2	0.0
1	natural_40/sun_bfshnonieptsyhdk.jpg	natural_40	1	0.48100000000000004	0	2	0.0
1	manmade_60/sun_afvhbgxidqqxjtmy.jpg	manmade_60	0		1	2
1	manmade_40/sun_aibialoozpwigqzt.jpg	manmade_40	0		1	2
1	manmade_40/sun_ahvojfshkfhvvldy.jpg	manmade_40	1	0.39299999999999996	0	2	1.0
1	natural_20/sun_aiqlvvjhqwtturaw.jpg	natural_20	1	0.38299999999999995	0	2	0.0
1	manmade_60/sun_bankgpgszlspxinb.jpg	manmade_60	1	0.406	0	2	1.0
1	manmade_80/sun_asaauppemdggsdbi.jpg	manmade_80	1	0.369	0	2	1.0
1	natural_40/sun_auxmsqbiklgonhgw.jpg	natural_40	1	0.38299999999999995	0	2	0.0
1	manmade_80/sun_bsisnkmaiwocvqqo.jpg	manmade_80	0	0.456	0	2	0.0
1	manmade_80/sun_ammvsynuutpvhmin.jpg	manmade_80	0	0.402	0	2	0.0
1	manmade_0/sun_aqolvgvqtksunwdo.jpg	manmade_0	0		1	2
1	natural_20/sun_bmipingsjpbkbppr.jpg	natural_20	1	0.478	0	2	0.0
1	natural_100/sun_awcujmqkhwsgmrma.jpg	natural_100	1	0.49	0	2	0.0
1	manmade_80/sun_aasngnkhqbizcjwm.jpg	manmade_80	0	0.273	0	2	0.0
1	natural_80/sun_ccigpojgdsaqayrb.jpg	natural_80	1	0.43799999999999994	0	2	0.0
1	manmade_60/sun_aldprfpekbdzxchg.jpg	manmade_60	1	0.39899999999999997	0	2	1.0
1	natural_100/sun_aptcjcrlyyrcibue.jpg	natural_100	1	0.35100000000000003	0	2	0.0
1	manmade_0/sun_ajztpipyfyylggjr.jpg	manmade_0	1	0.39	0	2	1.0
1	manmade_20/sun_auukushlriqutops.jpg	manmade_20	0	0.493	0	2	0.0
1	natural_20/sun_buiktvltefzdoera.jpg	natural_20	0		1	2
1	manmade_40/sun_acaqvrfrhfndlull.jpg	manmade_40	1	0.43200000000000005	0	2	1.0
1	natural_20/sun_aqxkywevxnucowle.jpg	natural_20	1	0.46299999999999997	0	2	0.0
1	natural_100/sun_avclktvroqctzqxk.jpg	natural_100	1	0.42700000000000005	0	2	0.0
1	natural_80/sun_aizarqgexerynbfc.jpg	natural_80	1	0.27	0	2	0.0
1	manmade_20/sun_bwkpsyqdrjdpzofo.jpg	manmade_20	1	0.48	0	2	1.0
1	manmade_60/sun_agyeeljqboaflujf.jpg	manmade_60	1	0.46	0	2	1.0
1	manmade_80/sun_adplxohdkcvjjips.jpg	manmade_80	0		1	3
1	natural_20/sun_ajvbcrblxuniwjei.jpg	natural_20	1	0.349	0	3	0.0
1	natural_20/sun_azqgwqiysvufsbvt.jpg	natural_20	1	0.308	0	3	0.0
1	manmade_40/sun_blvcrwdwopnigrbo.jpg	manmade_40	1	0.324	0	3	1.0
1	manmade_0/sun_aejhqcrpkmipzmdh.jpg	manmade_0	1	0.34700000000000003	0	3	1.0
1	manmade_80/sun_afdslvedyijtrjof.jpg	manmade_80	1	0.364	0	3	1.0
1	natural_40/sun_brlicfcnafiayrqn.jpg	natural_40	0	0.282	0	3	1.0
1	natural_60/sun_anoqfgddjrrxtbyl.jpg	natural_60	1	0.466	0	3	0.0
1	natural_100/sun_ayddqyknntpvisuy.jpg	natural_100	1	0.402	0	3	0.0
1	natural_40/sun_aqkqvwwcgiyswjus.jpg	natural_40	1	0.385	0	3	0.0
1	manmade_40/sun_ahxtbzqzydszckfp.jpg	manmade_40	1	0.39799999999999996	0	3	1.0
1	natural_80/sun_axnyauvslfvvoyah.jpg	natural_80	1	0.34600000000000003	0	3	0.0
1	manmade_40/sun_airlxkfcvyflrody.jpg	manmade_40	1	0.345	0	3	1.0
1	natural_80/sun_bomyljbxmyutndnz.jpg	natural_80	1	0.4	0	3	0.0
1	natural_80/sun_ayvdypopjrwxzovd.jpg	natural_80	1	0.433	0	3	0.0
1	manmade_80/sun_bqynxpovjqjgagth.jpg	manmade_80	0		1	3
1	manmade_20/sun_agpnlwgnbyfierva.jpg	manmade_20	0	0.35	0	3	0.0
1	manmade_40/sun_bojykyhxlsubrrsy.jpg	manmade_40	0	0.45799999999999996	0	3	0.0
1	natural_100/sun_aoryplvccivanmej.jpg	natural_100	1	0.39299999999999996	0	3	0.0
1	manmade_20/sun_blkwdmhdcqsdbfui.jpg	manmade_20	0	0.298	0	3	0.0
1	natural_20/sun_bzpzouizyuieyhuj.jpg	natural_20	0		1	3
1	natural_20/sun_aigvrszgqctccfbi.jpg	natural_20	0		1	3
1	natural_100/sun_avzzdycklcqmqqaz.jpg	natural_100	0		1	3
1	natural_60/sun_aulxyypluyhkhvjw.jpg	natural_60	1	0.465	0	3	0.0
1	manmade_60/sun_alcluiqwyttowcrz.jpg	manmade_60	1	0.41600000000000004	0	3	1.0
1	manmade_60/sun_anmimfxosieecfrn.jpg	manmade_60	0	0.29	0	3	0.0
1	natural_20/sun_abziscvrdtwajpyf.jpg	natural_20	1	0.46	0	3	0.0
1	manmade_60/sun_bietxpazecjpzmiy.jpg	manmade_60	0		1	3
1	manmade_0/sun_acuzgrggofkmatpi.jpg	manmade_0	0		1	3
1	manmade_80/sun_aipfyfanhxszrres.jpg	manmade_80	1	0.33299999999999996	0	3	1.0
1	natural_100/sun_awbzwnvtiwoqvnfs.jpg	natural_100	1	0.391	0	3	0.0
1	manmade_60/sun_audhayugqjvdjgtq.jpg	manmade_60	1	0.47	0	3	1.0
1	manmade_0/sun_aknkunmdinnlpqlf.jpg	manmade_0	0	0.42100000000000004	0	3	0.0
1	natural_20/sun_atrbrpzmfjytffob.jpg	natural_20	1	0.49700000000000005	0	3	0.0
1	manmade_80/sun_buorqzyjrkvasufa.jpg	manmade_80	1	0.426	0	3	1.0
1	natural_80/sun_ahmknkgofpwirhse.jpg	natural_80	1	0.46799999999999997	0	3	0.0
1	manmade_40/sun_asehfcgfhyjfukhk.jpg	manmade_40	0		1	3
1	natural_40/sun_aqstupexzzvyfbjy.jpg	natural_40	0		1	3
1	manmade_0/sun_brbwqqhltujmyynn.jpg	manmade_0	0	0.376	0	3	0.0
1	natural_40/sun_aaphylbydnsgasiw.jpg	natural_40	0		1	3
1	manmade_60/sun_adaebhgozgdowgng.jpg	manmade_60	0	0.275	0	3	0.0
1	natural_40/sun_adnvkippdfzkiwfm.jpg	natural_40	0		1	3
1	natural_40/sun_aqrmbyuxhztxgciw.jpg	natural_40	0		1	3
1	natural_60/sun_aeozynibmrcjhtty.jpg	natural_60	1	0.309	0	3	0.0
1	manmade_20/sun_brregxzssuscbewb.jpg	manmade_20	1	0.401	0	3	1.0
1	natural_80/sun_bjumgodbrjsasfxy.jpg	natural_80	0	0.379	0	3	1.0
1	manmade_80/sun_aacqsbumiuidokeh.jpg	manmade_80	0	0.311	0	3	0.0
1	natural_60/sun_akztgbltwhgthazd.jpg	natural_60	0		1	3
1	manmade_40/sun_bqztwztwvfanviia.jpg	manmade_40	0		1	3
1	manmade_60/sun_bneucacgncklitdg.jpg	manmade_60	1	0.39799999999999996	0	3	1.0
1	manmade_0/sun_agjfqkbqbsvlnqhq.jpg	manmade_0	1	0.307	0	3	1.0
1	manmade_20/sun_anpuxtryflptsrpy.jpg	manmade_20	1	0.256	0	3	1.0
1	natural_100/sun_aquewjcrlfkuumay.jpg	natural_100	0	0.342	0	3	1.0
1	natural_60/sun_amtbldypepqtfcha.jpg	natural_60	1	0.428	0	3	0.0
1	natural_80/sun_aygxcdsfxwzlkiyt.jpg	natural_80	1	0.305	0	3	0.0
1	natural_100/sun_ajgxbesgeiwalpxd.jpg	natural_100	1	0.204	0	3	0.0
1	natural_60/sun_bxzvcqppmizkmxgr.jpg	natural_60	0	0.34	0	3	1.0
1	manmade_0/sun_bkmdklkqlznplnmz.jpg	manmade_0	1	0.441	0	3	1.0
1	manmade_20/sun_apjbmhdwbhibgqeh.jpg	manmade_20	1	0.446	0	3	1.0
1	manmade_20/sun_aonnkwlbynirlqej.jpg	manmade_20	1	0.282	0	3	1.0
1	manmade_20/sun_arrdzdssowqawrws.jpg	manmade_20	0		1	4
1	natural_80/sun_anarfrowxsyhwewn.jpg	natural_80	0	0.28600000000000003	0	4	1.0
1	natural_40/sun_avznrdbkptmkhoco.jpg	natural_40	0		1	4
1	natural_20/sun_ayfopjleakqzdegn.jpg	natural_20	0		1	4
1	manmade_80/sun_aihhflcnonnooztq.jpg	manmade_80	0	0.28	0	4	0.0
1	manmade_80/sun_cqeupqwihpmqgvtj.jpg	manmade_80	1	0.485	0	4	1.0
1	natural_40/sun_bocjgltcfwvfaxzv.jpg	natural_40	1	0.495	0	4	0.0
1	natural_40/sun_aryysosahbqjlhyp.jpg	natural_40	1	0.312	0	4	0.0
1	manmade_80/sun_ahjqdhhlxpqpafac.jpg	manmade_80	1	0.41600000000000004	0	4	1.0
1	manmade_40/sun_ayglnytzipcgttmi.jpg	manmade_40	0	0.358	0	4	0.0
1	natural_20/sun_aktctitubmiwpsmk.jpg	natural_20	0	0.456	0	4	1.0
1	manmade_40/sun_bkoiphoajggoacwc.jpg	manmade_40	0	0.41200000000000003	0	4	0.0
1	manmade_0/sun_bygnyyhatpmiikrn.jpg	manmade_0	1	0.39299999999999996	0	4	1.0
1	natural_20/sun_acnryoazzajdlmiv.jpg	natural_20	0	0.363	0	4	1.0
1	natural_80/sun_aizoashhcpgzraft.jpg	natural_80	1	0.23600000000000002	0	4	0.0
1	manmade_80/sun_avayywhwcnyqwrzm.jpg	manmade_80	0	0.306	0	4	0.0
1	manmade_20/sun_bsuvgbdinkmdxrmm.jpg	manmade_20	0	0.423	0	4	0.0
1	natural_80/sun_bopdhgpbjzidepkj.jpg	natural_80	0	0.363	0	4	1.0
1	manmade_0/sun_awwgxdeljegegpao.jpg	manmade_0	0	0.48100000000000004	0	4	0.0
1	manmade_60/sun_ahfmjyvzzrbfohpy.jpg	manmade_60	1	0.445	0	4	1.0
1	manmade_20/sun_aprgbwgrwequqing.jpg	manmade_20	0	0.294	0	4	0.0
1	manmade_80/sun_aogdcswzymonyaeq.jpg	manmade_80	0		1	4
1	manmade_20/sun_atcgmmhauhrdbkfg.jpg	manmade_20	1	0.35100000000000003	0	4	1.0
1	natural_100/sun_afqdxcsobapxzyxs.jpg	natural_100	0	0.332	0	4	1.0
1	natural_40/sun_avyaxgkxlaeedguu.jpg	natural_40	0		1	4
1	manmade_0/sun_asfmjlgmvblujewn.jpg	manmade_0	1	0.435	0	4	1.0
1	natural_80/sun_acpjjvalznkiewzl.jpg	natural_80	0		1	4
1	natural_100/sun_anebkwknhqurattx.jpg	natural_100	0	0.42100000000000004	0	4	1.0
1	natural_100/sun_apgkigksymskvjuu.jpg	natural_100	1	0.39399999999999996	0	4	0.0
1	natural_20/sun_avkbcifeghcsaqcl.jpg	natural_20	1	0.276	0	4	0.0
1	natural_20/sun_btcuuewimltdghhu.jpg	natural_20	1	0.368	0	4	0.0
1	manmade_0/sun_aoavkndvwvqizpsz.jpg	manmade_0	1	0.299	0	4	1.0
1	natural_40/sun_adgqqjvuzvxmxapa.jpg	natural_40	1	0.39899999999999997	0	4	0.0
1	manmade_60/sun_afzshfzgebdbjoos.jpg	manmade_60	1	0.26899999999999996	0	4	1.0
1	manmade_40/sun_adydxytnkefbfsto.jpg	manmade_40	1	0.429	0	4	1.0
1	natural_60/sun_autxktcastrlalcy.jpg	natural_60	1	0.345	0	4	0.0
1	manmade_40/sun_ailjxpgyepocjdos.jpg	manmade_40	1	0.24100000000000002	0	4	1.0
1	natural_100/sun_auzhtcmcnmmpkgfw.jpg	natural_100	0		1	4
1	manmade_40/sun_azojvucdlxghoqmo.jpg	manmade_40	0	0.312	0	4	0.0
1	manmade_60/sun_awbedodtzyzxywdv.jpg	manmade_60	1	0.409	0	4	1.0
1	manmade_60/sun_bjrpxszcjhnqeaiw.jpg	manmade_60	1	0.32799999999999996	0	4	1.0
1	natural_100/sun_ahbqnxyvfjyixmhi.jpg	natural_100	0	0.326	0	4	1.0
1	manmade_80/sun_aorayvdelbxfrvuv.jpg	manmade_80	0		1	4
1	natural_60/sun_aehgfpdowkdiuagk.jpg	natural_60	1	0.469	0	4	0.0
1	natural_80/sun_aauevrocldhsvfuv.jpg	natural_80	1	0.491	0	4	0.0
1	natural_40/sun_bwqpknltkvcnziei.jpg	natural_40	0		1	4
1	manmade_20/sun_aihtknqdxfgjyfzy.jpg	manmade_20	1	0.48	0	4	1.0
1	manmade_20/sun_ajwdcypkzwrvhdij.jpg	manmade_20	1	0.33899999999999997	0	4	1.0
1	natural_60/sun_arrmesdljkyefvzd.jpg	natural_60	1	0.282	0	4	0.0
1	manmade_60/sun_ajwpyqwcckegezeg.jpg	manmade_60	1	0.461	0	4	1.0
1	natural_60/sun_axpmegiepvvkcnly.jpg	natural_60	1	0.486	0	4	0.0
1	natural_60/sun_bhzmmadonpvpwcbz.jpg	natural_60	0	0.332	0	4	1.0
1	natural_20/sun_awranbsmpjfxcumb.jpg	natural_20	1	0.28300000000000003	0	4	0.0
1	manmade_0/sun_anxzemqdmhpxuitj.jpg	manmade_0	1	0.447	0	4	1.0
1	manmade_60/sun_adloqinsecoprfpr.jpg	manmade_60	0	0.354	0	4	0.0
1	natural_80/sun_burskrdjpeenfhlb.jpg	natural_80	1	0.33399999999999996	0	4	0.0
1	natural_100/sun_awesiopwrhjoojme.jpg	natural_100	1	0.42100000000000004	0	4	0.0
1	natural_60/sun_atgmxavilupidckh.jpg	natural_60	0		1	4
1	manmade_0/sun_adbjlwsodhtegizs.jpg	manmade_0	0	0.299	0	4	0.0
1	manmade_40/sun_aysochnwqergsfim.jpg	manmade_40	1	0.414	0	4	1.0
1	manmade_40/sun_amtygraxxiwprrrm.jpg	manmade_40	1	0.494	0	5	1.0
1	natural_60/sun_ackogefzdggvmzko.jpg	natural_60	1	0.294	0	5	0.0
1	manmade_40/sun_afyteqrabvricavk.jpg	manmade_40	0	0.428	0	5	0.0
1	natural_40/sun_aaeonpcwemmakdap.jpg	natural_40	0		1	5
1	natural_100/sun_akldfuxketeyqrcr.jpg	natural_100	1	0.34700000000000003	0	5	0.0
1	manmade_20/sun_arfgywkydfogfxks.jpg	manmade_20	1	0.45	0	5	1.0
1	natural_100/sun_atohvclowaousrfh.jpg	natural_100	1	0.289	0	5	0.0
1	natural_100/sun_akxbwsrgnuadikod.jpg	natural_100	1	0.27399999999999997	0	5	0.0
1	natural_40/sun_bngxrounmwwgxpxl.jpg	natural_40	1	0.364	0	5	0.0
1	manmade_0/sun_avmepudqmmpgmbda.jpg	manmade_0	1	0.305	0	5	1.0
1	natural_60/sun_absxzamwemzkegmz.jpg	natural_60	1	0.467	0	5	0.0
1	manmade_80/sun_ajmcscvqdeewjdfl.jpg	manmade_80	1	0.382	0	5	1.0
1	natural_20/sun_ahoqqijmwijoqicb.jpg	natural_20	1	0.258	0	5	0.0
1	manmade_0/sun_bufyegackqapzggw.jpg	manmade_0	1	0.35	0	5	1.0
1	natural_20/sun_agvpuxjpvjkqiaqn.jpg	natural_20	0	0.415	0	5	1.0
1	manmade_60/sun_ailkchjzlhbaacqb.jpg	manmade_60	0		1	5
1	manmade_20/sun_bxbejpebjajnyjov.jpg	manmade_20	0	0.405	0	5	0.0
1	natural_40/sun_aonyrgrvtfftilff.jpg	natural_40	0		1	5
1	natural_80/sun_asccqcmmvoyhuiut.jpg	natural_80	0	0.485	0	5	1.0
1	manmade_40/sun_bbbvjlhnjeepoocn.jpg	manmade_40	0	0.413	0	5	0.0
1	natural_80/sun_alfhighnxvfeboiz.jpg	natural_80	1	0.47	0	5	0.0
1	manmade_20/sun_afyzpugszbozcscp.jpg	manmade_20	0	0.35600000000000004	0	5	0.0
1	manmade_40/sun_avddlmbtwpvlxdol.jpg	manmade_40	0	0.47	0	5	0.0
1	natural_60/sun_aqeuxwngdgbiwbar.jpg	natural_60	0		1	5
1	manmade_0/sun_cjcjyscsmurppzna.jpg	manmade_0	0	0.344	0	5	0.0
1	manmade_40/sun_aqbvjgevxvqjpqmi.jpg	manmade_40	1	0.41100000000000003	0	5	1.0
1	natural_80/sun_akkqvpmnhsxmspcb.jpg	natural_80	1	0.433	0	5	0.0
1	manmade_40/sun_bmtqhsxldelfkhwe.jpg	manmade_40	1	0.39399999999999996	0	5	1.0
1	natural_100/sun_akpxoulufljvagdh.jpg	natural_100	1	0.436	0	5	0.0
1	manmade_0/sun_azxpheqkbyjxihzz.jpg	manmade_0	1	0.41600000000000004	0	5	1.0
1	natural_60/sun_akktpemkmhzrndox.jpg	natural_60	1	0.498	0	5	0.0
1	natural_20/sun_ahrcelmqyuicrchp.jpg	natural_20	1	0.41700000000000004	0	5	0.0
1	manmade_0/sun_bxxvequdiyexoczf.jpg	manmade_0	1	0.428	0	5	1.0
1	manmade_20/sun_ammdullylnuizbqa.jpg	manmade_20	0	0.35700000000000004	0	5	0.0
1	manmade_80/sun_bedtsjirtegkbnau.jpg	manmade_80	1	0.425	0	5	1.0
1	natural_80/sun_aqroivhzcfiurges.jpg	natural_80	1	0.436	0	5	0.0
1	manmade_60/sun_aanhhkblinzaybbd.jpg	manmade_60	1	0.423	0	5	1.0
1	natural_60/sun_biahkpuxgfhfebyc.jpg	natural_60	1	0.491	0	5	0.0
1	natural_80/sun_balxebxmzwdcwqqc.jpg	natural_80	1	0.39	0	5	0.0
1	natural_20/sun_arnsywnznansztod.jpg	natural_20	1	0.48100000000000004	0	5	0.0
1	natural_80/sun_baauouybqpjmqbss.jpg	natural_80	0		1	5
1	natural_60/sun_buuwwzpnynloijss.jpg	natural_60	1	0.22	0	5	0.0
1	manmade_60/sun_cjvyurysfztucsmm.jpg	manmade_60	0	0.326	0	5	0.0
1	manmade_80/sun_arlicfcnafiayrqn.jpg	manmade_80	0		1	5
1	manmade_80/sun_abrmjmcsrxsdqota.jpg	manmade_80	1	0.21	0	5	1.0
1	natural_40/sun_ajxmxsivknkfzmfd.jpg	natural_40	1	0.353	0	5	0.0
1	manmade_20/sun_asctontchtjwfdjc.jpg	manmade_20	0	0.353	0	5	0.0
1	manmade_60/sun_axjeoqzsqqwrxsvl.jpg	manmade_60	1	0.498	0	5	1.0
1	natural_100/sun_axqziluadunfhvcg.jpg	natural_100	1	0.264	0	5	0.0
1	manmade_60/sun_aywbohmkxrkyvvan.jpg	manmade_60	1	0.272	0	5	1.0
1	natural_20/sun_bnobbzgkzzrudhbd.jpg	natural_20	1	0.435	0	5	0.0
1	manmade_20/sun_biwdxjrydbacqxtl.jpg	manmade_20	0	0.40399999999999997	0	5	0.0
1	natural_100/sun_alettkltzysnuqsq.jpg	natural_100	0		1	5
1	natural_40/sun_atxlqnderrttxjgu.jpg	natural_40	1	0.418	0	5	0.0
1	manmade_60/sun_agijvtlfaoouqsof.jpg	manmade_60	1	0.447	0	5	1.0
1	natural_20/sun_bmksedshturqghio.jpg	natural_20	1	0.43799999999999994	0	5	0.0
1	natural_40/sun_apiwuifkcfgvpcmy.jpg	natural_40	1	0.321	0	5	0.0
1	manmade_80/sun_ajhwnttnqbknvegb.jpg	manmade_80	1	0.439	0	5	1.0
1	manmade_80/sun_apxwgosjmskbjfse.jpg	manmade_80	0	0.34	0	5	0.0
1	manmade_0/sun_bjbwwbbxbiflwytq.jpg	manmade_0	1	0.385	0	5	1.0
1	manmade_40/sun_anlpuptvvekxrydu.jpg	manmade_40	1	0.475	0	6	1.0
1	natural_20/sun_atlitoosrbdypdyg.jpg	natural_20	0	0.395	0	6	1.0
1	natural_40/sun_alsrwalxrolqygld.jpg	natural_40	1	0.446	0	6	0.0
1	manmade_40/sun_baoqmontgzgcvklg.jpg	manmade_40	1	0.45299999999999996	0	6	1.0
1	manmade_20/sun_axfhnldjxdqlvzya.jpg	manmade_20	1	0.365	0	6	1.0
1	manmade_0/sun_aebecolzcchagesl.jpg	manmade_0	1	0.42700000000000005	0	6	1.0
1	natural_80/sun_bizhcdzjpnsmjycf.jpg	natural_80	1	0.353	0	6	0.0
1	manmade_20/sun_alrkkigpcfczcbxh.jpg	manmade_20	1	0.266	0	6	1.0
1	natural_40/sun_acwtxuumigmxgbqu.jpg	natural_40	0	0.456	0	6	1.0
1	natural_60/sun_aktdbmacilhhkkqk.jpg	natural_60	1	0.385	0	6	0.0
1	natural_80/sun_aocddehmwjzmyxcv.jpg	natural_80	1	0.281	0	6	0.0
1	natural_100/sun_aawotkdinltejzwq.jpg	natural_100	0	0.37	0	6	1.0
1	natural_40/sun_azmgkgjkjadfnehg.jpg	natural_40	1	0.429	0	6	0.0
1	natural_100/sun_abvrazjxgpqhvszy.jpg	natural_100	1	0.289	0	6	0.0
1	manmade_80/sun_corntiuwysnjioic.jpg	manmade_80	0	0.449	0	6	0.0
1	manmade_40/sun_bshejgnavvztelgf.jpg	manmade_40	0	0.27899999999999997	0	6	0.0
1	natural_60/sun_akpankrcjqsucnjm.jpg	natural_60	0	0.33399999999999996	0	6	1.0
1	manmade_60/sun_bpiyjbfuhvsozlow.jpg	manmade_60	0	0.212	0	6	0.0
1	natural_100/sun_aulensqwohfjxyqi.jpg	natural_100	1	0.42700000000000005	0	6	0.0
1	natural_80/sun_buiraamdmgyhbuwi.jpg	natural_80	1	0.354	0	6	0.0
1	manmade_60/sun_afbjqyqblnncfqdw.jpg	manmade_60	1	0.385	0	6	1.0
1	natural_60/sun_bvwulfrpijoixyor.jpg	natural_60	1	0.249	0	6	0.0
1	manmade_0/sun_abqrepvhftzsbuuk.jpg	manmade_0	1	0.374	0	6	1.0
1	manmade_80/sun_bvvwpauoillaikzk.jpg	manmade_80	0	0.31	0	6	0.0
1	natural_80/sun_btvjvojhlynyiovk.jpg	natural_80	0	0.309	0	6	1.0
1	natural_20/sun_acjgcaykpkfoutxe.jpg	natural_20	1	0.349	0	6	0.0
1	natural_60/sun_ayzwjcmfporzrkdq.jpg	natural_60	1	0.321	0	6	0.0
1	manmade_80/sun_cycgsipvmmtllzgv.jpg	manmade_80	0		1	6
1	manmade_60/sun_btbycighpsyhkyuh.jpg	manmade_60	1	0.201	0	6	1.0
1	natural_100/sun_atiuimrihfslrfzs.jpg	natural_100	1	0.324	0	6	0.0
1	manmade_20/sun_azdiupothhwyndad.jpg	manmade_20	1	0.387	0	6	1.0
1	manmade_20/sun_ainrijjqsoqpvnrb.jpg	manmade_20	0	0.262	0	6	0.0
1	manmade_60/sun_cejbemwfhzceekpj.jpg	manmade_60	0	0.40700000000000003	0	6	0.0
1	manmade_60/sun_abdjpzqtbczgmzzh.jpg	manmade_60	0	0.363	0	6	0.0
1	natural_60/sun_aueqsqlofgnzzjpb.jpg	natural_60	0	0.228	0	6	1.0
1	natural_60/sun_bnurdsjbnskhtucn.jpg	natural_60	1	0.301	0	6	0.0
1	manmade_0/sun_arbtjlldmphpfcqo.jpg	manmade_0	1	0.319	0	6	1.0
1	manmade_60/sun_aigjhrqdjprlbzke.jpg	manmade_60	0	0.253	0	6	0.0
1	natural_20/sun_afmpucpayezqyvhs.jpg	natural_20	1	0.435	0	6	0.0
1	natural_40/sun_afyzyxbipruumlia.jpg	natural_40	0	0.40399999999999997	0	6	1.0
1	natural_100/sun_ambpzndfirfggaop.jpg	natural_100	1	0.218	0	6	0.0
1	natural_40/sun_bglsohqddackbnny.jpg	natural_40	1	0.36	0	6	0.0
1	manmade_40/sun_aqxrnzjbubupiwqu.jpg	manmade_40	0	0.304	0	6	0.0
1	manmade_40/sun_bkxoaowfqsiblwui.jpg	manmade_40	1	0.4	0	6	1.0
1	natural_20/sun_arjvuctkgsvkofie.jpg	natural_20	0		1	6
1	manmade_80/sun_appaaxytiomehjvn.jpg	manmade_80	0	0.28	0	6	0.0
1	natural_100/sun_arwczxpmxdtjylfn.jpg	natural_100	1	0.39	0	6	0.0
1	manmade_0/sun_bkrqdtdgnyvsalya.jpg	manmade_0	0	0.33	0	6	0.0
1	manmade_80/sun_bgrvzftpknmqthcv.jpg	manmade_80	1	0.39299999999999996	0	6	1.0
1	manmade_20/sun_biumwmdqfzanduwl.jpg	manmade_20	0	0.35100000000000003	0	6	0.0
1	manmade_0/sun_bnppxdtjdkzcllex.jpg	manmade_0	1	0.336	0	6	1.0
1	natural_20/sun_aeajfdoxtllleegz.jpg	natural_20	0	0.248	0	6	1.0
1	natural_20/sun_alvbxmxkyrtpgnav.jpg	natural_20	1	0.425	0	6	0.0
1	manmade_80/sun_abafezljgfxpxouy.jpg	manmade_80	0	0.391	0	6	0.0
1	manmade_20/sun_bddjtwwdwppxbsmj.jpg	manmade_20	1	0.414	0	6	1.0
1	natural_80/sun_aacjktmrhydsnuto.jpg	natural_80	0	0.401	0	6	1.0
1	natural_80/sun_ayjffbyfrgsinlmn.jpg	natural_80	1	0.244	0	6	0.0
1	natural_40/sun_bltlrgchywaldfvj.jpg	natural_40	0		1	6
1	manmade_40/sun_amdfqlnehnqxisak.jpg	manmade_40	0	0.361	0	6	0.0
1	manmade_0/sun_bxktamwuzzcyvvbr.jpg	manmade_0	0	0.32299999999999995	0	6	0.0
1	natural_80/sun_ajvxijrwnrbukdyv.jpg	natural_80	0	0.36200000000000004	0	7	1.0
1	natural_20/sun_ayjlmdegljgciejk.jpg	natural_20	1	0.434	0	7	0.0
1	manmade_80/sun_auyxuvbxgdahxbhb.jpg	manmade_80	1	0.402	0	7	1.0
1	manmade_60/sun_atibslgdhpwntstk.jpg	manmade_60	0	0.29100000000000004	0	7	0.0
1	natural_20/sun_asvewqlouiwqcncu.jpg	natural_20	1	0.39899999999999997	0	7	0.0
1	manmade_60/sun_ajzszpfgjceullak.jpg	manmade_60	1	0.336	0	7	1.0
1	manmade_20/sun_avxiyhlcnzjayhrk.jpg	manmade_20	1	0.364	0	7	1.0
1	manmade_0/sun_bseaguldsitomntq.jpg	manmade_0	1	0.359	0	7	1.0
1	manmade_80/sun_acblkvxbnfxclplc.jpg	manmade_80	0		1	7
1	natural_20/sun_aqsyvbwpnbjiotkt.jpg	natural_20	1	0.49200000000000005	0	7	0.0
1	manmade_80/sun_apzywakliatywbbb.jpg	manmade_80	0	0.39899999999999997	0	7	0.0
1	natural_40/sun_aqpoqkmdpzdyfxor.jpg	natural_40	0	0.355	0	7	1.0
1	manmade_60/sun_bacnogyebvcvidpz.jpg	manmade_60	1	0.389	0	7	1.0
1	natural_100/sun_aendsxsqysoknyst.jpg	natural_100	1	0.387	0	7	0.0
1	manmade_20/sun_aelpgdpjevtjgyfv.jpg	manmade_20	1	0.43200000000000005	0	7	1.0
1	natural_20/sun_arihfbrmdpjeetsy.jpg	natural_20	0	0.387	0	7	1.0
1	manmade_0/sun_bwyvltjlgkruvgyk.jpg	manmade_0	1	0.461	0	7	1.0
1	natural_100/sun_ardpcjdpfhimkpdv.jpg	natural_100	0	0.439	0	7	1.0
1	manmade_40/sun_bybaebjvstxtmwrk.jpg	manmade_40	0	0.327	0	7	0.0
1	manmade_60/sun_agqjazrwklstkxsr.jpg	manmade_60	0	0.49	0	7	0.0
1	natural_40/sun_bimrcuvmjyfcoety.jpg	natural_40	1	0.494	0	7	0.0
1	natural_40/sun_aijjkofxcvbaoewh.jpg	natural_40	1	0.32899999999999996	0	7	0.0
1	natural_60/sun_bdwealcrgkamenxh.jpg	natural_60	1	0.39799999999999996	0	7	0.0
1	natural_40/sun_buqfzfhaieadlxwb.jpg	natural_40	1	0.41700000000000004	0	7	0.0
1	natural_60/sun_aeaanvktzkhgrqhq.jpg	natural_60	1	0.344	0	7	0.0
1	natural_80/sun_bolwkgudgaentmaw.jpg	natural_80	1	0.363	0	7	0.0
1	natural_100/sun_bbcmhfhnkxmaryzm.jpg	natural_100	1	0.37799999999999995	0	7	0.0
1	manmade_20/sun_atqutzkcoxefafqj.jpg	manmade_20	1	0.385	0	7	1.0
1	manmade_80/sun_cskokqhzpqyarpwd.jpg	manmade_80	1	0.34	0	7	1.0
1	natural_80/sun_awvfaraiicgiczts.jpg	natural_80	1	0.387	0	7	0.0
1	manmade_0/sun_auarnfsyhhtlvqhz.jpg	manmade_0	1	0.364	0	7	1.0
1	natural_60/sun_aguloddskpsofhlz.jpg	natural_60	1	0.36200000000000004	0	7	0.0
1	manmade_80/sun_aouwioxeohgqcene.jpg	manmade_80	1	0.36	0	7	1.0
1	manmade_60/sun_altvjtcdpogizvdt.jpg	manmade_60	1	0.363	0	7	1.0
1	manmade_40/sun_avluvuaxfmvcrjma.jpg	manmade_40	0	0.29	0	7	0.0
1	manmade_0/sun_aavjinpnkappuonm.jpg	manmade_0	1	0.402	0	7	1.0
1	natural_80/sun_ajnhwtgzilubzevv.jpg	natural_80	0	0.359	0	7	1.0
1	natural_60/sun_aqpyhhchxbmilszd.jpg	natural_60	1	0.284	0	7	0.0
1	manmade_40/sun_aveueffsmdtdxudp.jpg	manmade_40	1	0.365	0	7	1.0
1	manmade_40/sun_awdabeeyhfjducas.jpg	manmade_40	1	0.49	0	7	1.0
1	natural_40/sun_ajhkipntabiocxbk.jpg	natural_40	1	0.322	0	7	0.0
1	manmade_0/sun_atkkpmpjnbjqnpqu.jpg	manmade_0	0	0.40700000000000003	0	7	0.0
1	natural_80/sun_acllikptyiupiyfy.jpg	natural_80	1	0.45	0	7	0.0
1	manmade_80/sun_aoeicdziurntilob.jpg	manmade_80	1	0.255	0	7	1.0
1	manmade_20/sun_ahnilphzglfqvado.jpg	manmade_20	1	0.48	0	7	1.0
1	manmade_20/sun_apxbvsmmdhvnuven.jpg	manmade_20	1	0.287	0	7	1.0
1	manmade_60/sun_aclxwtbxierusweb.jpg	manmade_60	1	0.363	0	7	1.0
1	natural_80/sun_adouftgdrzsideja.jpg	natural_80	1	0.355	0	7	0.0
1	manmade_40/sun_amhgntclhovbatoy.jpg	manmade_40	1	0.435	0	7	1.0
1	natural_100/sun_aciebeapldilzbug.jpg	natural_100	1	0.295	0	7	0.0
1	natural_20/sun_anxwauuypcinduto.jpg	natural_20	1	0.442	0	7	0.0
1	manmade_20/sun_bzmzrswqswhxyhxk.jpg	manmade_20	1	0.23199999999999998	0	7	1.0
1	manmade_0/sun_acqjipzvzfbgdvif.jpg	manmade_0	1	0.33799999999999997	0	7	1.0
1	natural_100/sun_aemochksbofzeqin.jpg	natural_100	1	0.389	0	7	0.0
1	natural_20/sun_avzitcnguauisvzk.jpg	natural_20	1	0.376	0	7	0.0
1	manmade_40/sun_bciklzyqrtffkvhv.jpg	manmade_40	1	0.42200000000000004	0	7	1.0
1	natural_40/sun_bvlysexjzfqwaaew.jpg	natural_40	1	0.479	0	7	0.0
1	natural_60/sun_auwbfbtpkiqneqkp.jpg	natural_60	1	0.38799999999999996	0	7	0.0
1	natural_100/sun_azubjdluvfiuopvy.jpg	natural_100	1	0.24600000000000002	0	7	0.0
1	natural_60/sun_bxvpohglfplwtkcw.jpg	natural_60	1	0.297	0	7	0.0
1	manmade_60/sun_anwxcfjsebqsemzi.jpg	manmade_60	0		1	8
1	natural_80/sun_bytcuwmvfkomwowl.jpg	natural_80	0	0.40399999999999997	0	8	1.0
1	natural_40/sun_aemwjsarzzevjocj.jpg	natural_40	0	0.389	0	8	1.0
1	manmade_80/sun_aiujhwzzsoonkewa.jpg	manmade_80	0	0.38799999999999996	0	8	0.0
1	manmade_20/sun_brtfqhpegutoundh.jpg	manmade_20	1	0.387	0	8	1.0
1	natural_60/sun_bncblvsjworrnfcg.jpg	natural_60	1	0.47600000000000003	0	8	0.0
1	manmade_0/sun_ajcqzqshmamxsoxz.jpg	manmade_0	0	0.32299999999999995	0	8	0.0
1	manmade_40/sun_alcbnacjeaqvhqrp.jpg	manmade_40	0	0.318	0	8	0.0
1	manmade_80/sun_aspdaetiikbgpyxf.jpg	manmade_80	1	0.264	0	8	1.0
1	natural_40/sun_bwjopkxpnlohjube.jpg	natural_40	1	0.424	0	8	0.0
1	manmade_80/sun_amvxahczidshpgyd.jpg	manmade_80	0	0.395	0	8	0.0
1	natural_40/sun_abdfkkplyjawgohc.jpg	natural_40	1	0.47200000000000003	0	8	0.0
1	natural_100/sun_arwykvgzpgybhibg.jpg	natural_100	1	0.44	0	8	0.0
1	natural_100/sun_afrmpuubidlxdhdk.jpg	natural_100	1	0.32899999999999996	0	8	0.0
1	natural_80/sun_arbnxrxljzieqstm.jpg	natural_80	0	0.28	0	8	1.0
1	natural_40/sun_aboyipfhipqhyoyt.jpg	natural_40	1	0.263	0	8	0.0
1	natural_40/sun_atujmqovmioxulez.jpg	natural_40	0		1	8
1	manmade_0/sun_atfsyfvvtvycxysd.jpg	manmade_0	0	0.28	0	8	0.0
1	manmade_0/sun_asmulhuctjsxjqpr.jpg	manmade_0	0		1	8
1	manmade_20/sun_bdibbpgvfqoidsxx.jpg	manmade_20	1	0.311	0	8	1.0
1	natural_80/sun_acrrqynocqicqzzd.jpg	natural_80	1	0.322	0	8	0.0
1	manmade_40/sun_bosmbhpldtmjdgxs.jpg	manmade_40	1	0.457	0	8	1.0
1	natural_40/sun_adhuyfzhgkxudsuw.jpg	natural_40	1	0.29100000000000004	0	8	0.0
1	manmade_60/sun_ajfnquemlfiofhzw.jpg	manmade_60	1	0.355	0	8	1.0
1	natural_100/sun_atwenjbmbsprzkob.jpg	natural_100	1	0.311	0	8	0.0
1	manmade_20/sun_asvjbjcjriqsxokg.jpg	manmade_20	1	0.363	0	8	1.0
1	natural_20/sun_awnaeojydcaqzehk.jpg	natural_20	1	0.252	0	8	0.0
1	manmade_0/sun_ayyxsmiuqmgylsuq.jpg	manmade_0	1	0.366	0	8	1.0
1	manmade_60/sun_brzjkwealejgevta.jpg	manmade_60	1	0.27899999999999997	0	8	1.0
1	natural_100/sun_ajjqupwkblscvrpz.jpg	natural_100	1	0.389	0	8	0.0
1	natural_60/sun_apjvdsbmtigvtqan.jpg	natural_60	1	0.485	0	8	0.0
1	manmade_40/sun_btafrvetnostlgam.jpg	manmade_40	1	0.391	0	8	1.0
1	natural_80/sun_azaffdkhkudhguwj.jpg	natural_80	1	0.439	0	8	0.0
1	manmade_20/sun_bbvqqeexrztmxmsj.jpg	manmade_20	1	0.36700000000000005	0	8	1.0
1	natural_20/sun_aoxfrhiqlrzjwtdr.jpg	natural_20	0		1	8
1	natural_80/sun_ajdqvnkresvpaipm.jpg	natural_80	1	0.21899999999999997	0	8	0.0
1	natural_100/sun_aocrerwziwqawiyw.jpg	natural_100	0	0.45399999999999996	0	8	1.0
1	manmade_40/sun_bgjfrzxxrxbedmfw.jpg	manmade_40	1	0.294	0	8	1.0
1	natural_60/sun_bgvnrelidxyiobtx.jpg	natural_60	1	0.304	0	8	0.0
1	manmade_80/sun_atesoghvkinpfsyw.jpg	manmade_80	0	0.35700000000000004	0	8	0.0
1	natural_20/sun_avcqpetqhppgmxyx.jpg	natural_20	0	0.33799999999999997	0	8	1.0
1	natural_100/sun_afnfzvnzcnqhmqrp.jpg	natural_100	1	0.315	0	8	0.0
1	manmade_20/sun_bgtjkehtlkvwsmfw.jpg	manmade_20	0	0.35	0	8	0.0
1	manmade_0/sun_aesayjanbvsxycfb.jpg	manmade_0	1	0.42100000000000004	0	8	1.0
1	natural_60/sun_bugelpomgvtnstvi.jpg	natural_60	1	0.42	0	8	0.0
1	manmade_0/sun_awyiuqdptibtzfuh.jpg	manmade_0	1	0.315	0	8	1.0
1	natural_20/sun_amizpazzogtrkgul.jpg	natural_20	1	0.27699999999999997	0	8	0.0
1	manmade_60/sun_apnirzinakquovlx.jpg	manmade_60	1	0.273	0	8	1.0
1	natural_20/sun_azvauolejwqxuubj.jpg	natural_20	1	0.268	0	8	0.0
1	manmade_80/sun_auwpcyhhlxphawyp.jpg	manmade_80	0	0.266	0	8	0.0
1	natural_60/sun_bvloufrqiugeczxp.jpg	natural_60	1	0.359	0	8	0.0
1	manmade_80/sun_abehikbddjyqdkiz.jpg	manmade_80	1	0.23800000000000002	0	8	1.0
1	manmade_60/sun_alztsdsvllrkamuc.jpg	manmade_60	0	0.248	0	8	0.0
1	manmade_20/sun_avfaibmfdcdvizdx.jpg	manmade_20	1	0.41	0	8	1.0
1	natural_20/sun_aophufmlvutouqju.jpg	natural_20	1	0.457	0	8	0.0
1	natural_60/sun_aedivikatxmpaaqj.jpg	natural_60	1	0.5	0	8	0.0
1	manmade_40/sun_bqkdxzuotwnmeqvy.jpg	manmade_40	0	0.298	0	8	0.0
1	manmade_60/sun_altaxaueregenjep.jpg	manmade_60	0	0.295	0	8	0.0
1	natural_80/sun_bmanwhbtqdovqbzb.jpg	natural_80	1	0.402	0	8	0.0
1	manmade_40/sun_aahmezilsrhnzedx.jpg	manmade_40	1	0.373	0	8	1.0
1	natural_80/sun_aypjyavrjaodmkuu.jpg	natural_80	1	0.494	0	9	0.0
1	natural_60/sun_abnrpmvtehbmbbrv.jpg	natural_60	1	0.348	0	9	0.0
1	manmade_20/sun_axgsflipqhaohzgo.jpg	manmade_20	1	0.48	0	9	1.0
1	natural_80/sun_atamwjpzeaafrxvh.jpg	natural_80	1	0.297	0	9	0.0
1	natural_80/sun_ayuedqbyqqqyvfif.jpg	natural_80	1	0.32	0	9	0.0
1	manmade_0/sun_arvhubquckqzyail.jpg	manmade_0	1	0.374	0	9	1.0
1	manmade_60/sun_asxwzugqxdrfhpix.jpg	manmade_60	0	0.35700000000000004	0	9	0.0
1	natural_20/sun_bphpqlybnlwcntyl.jpg	natural_20	1	0.455	0	9	0.0
1	natural_60/sun_brkitofqpzvfxqep.jpg	natural_60	1	0.24100000000000002	0	9	0.0
1	manmade_20/sun_abjuskmlqfslipfw.jpg	manmade_20	1	0.252	0	9	1.0
1	natural_100/sun_aocizjqjwrvharph.jpg	natural_100	1	0.28800000000000003	0	9	0.0
1	natural_60/sun_amojqrenmnknnuxx.jpg	natural_60	0	0.29100000000000004	0	9	1.0
1	manmade_0/sun_bvcmpkmwxybjjmsj.jpg	manmade_0	1	0.325	0	9	1.0
1	manmade_80/sun_aykewpjijlpgqkql.jpg	manmade_80	1	0.345	0	9	1.0
1	natural_40/sun_bnegqjuwgebttate.jpg	natural_40	1	0.376	0	9	0.0
1	natural_20/sun_atppeerypajcnfgt.jpg	natural_20	1	0.42	0	9	0.0
1	manmade_80/sun_agfcebcyjimgbcvr.jpg	manmade_80	1	0.408	0	9	1.0
1	natural_60/sun_aluvqhmypjtsrvyh.jpg	natural_60	1	0.332	0	9	0.0
1	natural_80/sun_ahduwxkimsapjqss.jpg	natural_80	1	0.314	0	9	0.0
1	natural_100/sun_atnppjvkwijhyzwp.jpg	natural_100	0	0.33	0	9	1.0
1	manmade_40/sun_bhjzymdospykmlqr.jpg	manmade_40	1	0.35	0	9	1.0
1	manmade_40/sun_aslsuselhjmtddyw.jpg	manmade_40	0	0.48100000000000004	0	9	0.0
1	manmade_20/sun_amgdfydnnnkerzvw.jpg	manmade_20	1	0.302	0	9	1.0
1	manmade_0/sun_auxybohhcjrwvhvr.jpg	manmade_0	1	0.281	0	9	1.0
1	manmade_60/sun_aguvlkqsvanwlzss.jpg	manmade_60	0	0.33399999999999996	0	9	0.0
1	natural_80/sun_atdzphhttzgyumbp.jpg	natural_80	1	0.3	0	9	0.0
1	natural_100/sun_ayqgtbtnjcbpylrz.jpg	natural_100	0	0.395	0	9	1.0
1	manmade_20/sun_abqqaeleduishvar.jpg	manmade_20	1	0.304	0	9	1.0
1	natural_20/sun_axibmmfxjecsudrp.jpg	natural_20	0	0.32799999999999996	0	9	1.0
1	manmade_60/sun_bzynramnhwbnarol.jpg	manmade_60	0	0.419	0	9	0.0
1	natural_20/sun_akfwarowhreujguf.jpg	natural_20	0	0.28800000000000003	0	9	1.0
1	natural_40/sun_buiegyqlthmrvvmt.jpg	natural_40	1	0.35600000000000004	0	9	0.0
1	manmade_40/sun_auhmoncslorhremu.jpg	manmade_40	0	0.32799999999999996	0	9	0.0
1	natural_20/sun_auftgurtlwlsywxy.jpg	natural_20	1	0.43700000000000006	0	9	0.0
1	manmade_0/sun_bzbiehvkojxrihce.jpg	manmade_0	0	0.41200000000000003	0	9	0.0
1	manmade_60/sun_bfvkcdhswmumvwlh.jpg	manmade_60	1	0.385	0	9	1.0
1	manmade_60/sun_bklwiavwubesceds.jpg	manmade_60	1	0.414	0	9	1.0
1	natural_100/sun_atlxncsxfmqwisuw.jpg	natural_100	0	0.408	0	9	1.0
1	manmade_20/sun_avvtnhbrgwymyzgq.jpg	manmade_20	0	0.386	0	9	0.0
1	manmade_0/sun_anvxkjbdsoqkqlux.jpg	manmade_0	1	0.33399999999999996	0	9	1.0
1	manmade_40/sun_adocsvrgzyuphpcg.jpg	manmade_40	1	0.29100000000000004	0	9	1.0
1	manmade_20/sun_betonqmtkzcorhhp.jpg	manmade_20	1	0.301	0	9	1.0
1	manmade_80/sun_bdzhixjqutyztlur.jpg	manmade_80	1	0.34299999999999997	0	9	1.0
1	manmade_40/sun_bjqragpyjjntnktx.jpg	manmade_40	0		1	9
1	manmade_60/sun_amhpmxgryiirydws.jpg	manmade_60	1	0.304	0	9	1.0
1	natural_80/sun_amxabozcbptpgryj.jpg	natural_80	1	0.373	0	9	0.0
1	manmade_40/sun_ammhvgqpzsavzmmy.jpg	manmade_40	1	0.28300000000000003	0	9	1.0
1	natural_60/sun_alofhrxnrwdptpil.jpg	natural_60	1	0.29100000000000004	0	9	0.0
1	manmade_80/sun_aretawkwdqsknmls.jpg	manmade_80	1	0.299	0	9	1.0
1	natural_20/sun_aahfwwaqscmctvmp.jpg	natural_20	1	0.40399999999999997	0	9	0.0
1	natural_100/sun_aqwfbnfwkowjnsdp.jpg	natural_100	1	0.381	0	9	0.0
1	natural_40/sun_bkvjnashiigmoqai.jpg	natural_40	1	0.35600000000000004	0	9	0.0
1	manmade_80/sun_auzofwklchopgtpk.jpg	manmade_80	0	0.374	0	9	0.0
1	natural_100/sun_asltrusxtrzgwuyw.jpg	natural_100	0	0.309	0	9	1.0
1	natural_40/sun_axpjjpllhkcqzhvd.jpg	natural_40	0	0.4	0	9	1.0
1	natural_40/sun_aueiemmupqtslion.jpg	natural_40	1	0.302	0	9	0.0
1	natural_40/sun_aphoymstpoziaskg.jpg	natural_40	1	0.225	0	9	0.0
1	manmade_80/sun_acnhcwzbgviozefi.jpg	manmade_80	0	0.258	0	9	0.0
1	manmade_0/sun_atyxawplicylngot.jpg	manmade_0	1	0.299	0	9	1.0
1	natural_60/sun_apyucpuohmbqpnbm.jpg	natural_60	0	0.263	0	9	1.0
1	natural_80/sun_aymcooljxiglojvp.jpg	natural_80	0		1	10
1	natural_100/sun_aqxtbhfiqnndhozh.jpg	natural_100	1	0.435	0	10	0.0
1	manmade_60/sun_aushtqxekdkmsfkg.jpg	manmade_60	1	0.364	0	10	1.0
1	natural_80/sun_axhuimdevcmlcsyy.jpg	natural_80	0	0.33	0	10	1.0
1	natural_60/sun_adecmaumusxsltqi.jpg	natural_60	0	0.319	0	10	1.0
1	manmade_80/sun_czmjodokhomrihbj.jpg	manmade_80	0	0.28	0	10	0.0
1	natural_60/sun_asunjduusfmftaoq.jpg	natural_60	1	0.29600000000000004	0	10	0.0
1	manmade_20/sun_bgxkotjrrbksldzt.jpg	manmade_20	0	0.285	0	10	0.0
1	natural_60/sun_ahqeytafvxzfpuwg.jpg	natural_60	1	0.34700000000000003	0	10	0.0
1	natural_20/sun_aftdtzzskxflvuig.jpg	natural_20	0	0.44	0	10	1.0
1	manmade_40/sun_agqhwvsiipcvayoq.jpg	manmade_40	0	0.31	0	10	0.0
1	manmade_60/sun_btvxhvfdasqqctmj.jpg	manmade_60	1	0.447	0	10	1.0
1	manmade_0/sun_aaqmvdfxgsvtujlu.jpg	manmade_0	1	0.301	0	10	1.0
1	manmade_0/sun_bzbzbtcanaqjsfpj.jpg	manmade_0	1	0.376	0	10	1.0
1	natural_100/sun_aklimngipxcslsvl.jpg	natural_100	1	0.39299999999999996	0	10	0.0
1	manmade_20/sun_bqhlvohzmyzilvtj.jpg	manmade_20	1	0.252	0	10	1.0
1	manmade_60/sun_bhwpklaepsybzqdd.jpg	manmade_60	0	0.395	0	10	0.0
1	natural_100/sun_adyzsfzvelqgcmto.jpg	natural_100	0	0.391	0	10	1.0
1	manmade_40/sun_aljflqymiojpobwu.jpg	manmade_40	0	0.248	0	10	0.0
1	natural_40/sun_anhzaziwnmimjvxd.jpg	natural_40	1	0.386	0	10	0.0
1	manmade_40/sun_bbhimdlygpbldiwf.jpg	manmade_40	1	0.304	0	10	1.0
1	natural_60/sun_aukujotdimpkvxzt.jpg	natural_60	1	0.316	0	10	0.0
1	natural_60/sun_bxxdftfpdjdebhqu.jpg	natural_60	1	0.344	0	10	0.0
1	natural_40/sun_bdkwmyfwtnlpsbev.jpg	natural_40	0	0.444	0	10	1.0
1	manmade_0/sun_azyjfkzhydkprpgr.jpg	manmade_0	0	0.293	0	10	0.0
1	natural_20/sun_botbambbcieneuqz.jpg	natural_20	1	0.293	0	10	0.0
1	natural_80/sun_awbjrwmcgnfkgqdu.jpg	natural_80	0	0.21100000000000002	0	10	1.0
1	natural_20/sun_bxhosyjbwmtrsgkz.jpg	natural_20	1	0.447	0	10	0.0
1	manmade_80/sun_bnefidjnlxacafnh.jpg	manmade_80	0	0.375	0	10	0.0
1	manmade_20/sun_bjhyapfimuvulgcn.jpg	manmade_20	1	0.313	0	10	1.0
1	manmade_40/sun_bpgryvbnwldhtzlu.jpg	manmade_40	1	0.35100000000000003	0	10	1.0
1	manmade_60/sun_aykddnrjwjdxzezc.jpg	manmade_60	0	0.325	0	10	0.0
1	manmade_20/sun_arubnkxrpngvgatb.jpg	manmade_20	1	0.313	0	10	1.0
1	natural_60/sun_aygcvntmwmjnerpv.jpg	natural_60	0	0.402	0	10	1.0
1	manmade_80/sun_amqwpntbaemcrxec.jpg	manmade_80	0		1	10
1	manmade_40/sun_asmxjjycwpzfcpgv.jpg	manmade_40	1	0.302	0	10	1.0
1	natural_100/sun_ahqbgfhapxbjxbzt.jpg	natural_100	1	0.389	0	10	0.0
1	natural_40/sun_abylvpgvhrpaxgnk.jpg	natural_40	1	0.4	0	10	0.0
1	natural_100/sun_apgvksiyjlymdahg.jpg	natural_100	1	0.235	0	10	0.0
1	natural_40/sun_aveugpfwaxuzfgep.jpg	natural_40	1	0.312	0	10	0.0
1	natural_80/sun_bfqlowdbjptklmkx.jpg	natural_80	1	0.244	0	10	0.0
1	manmade_80/sun_alrizxitnjiqwqjb.jpg	manmade_80	0	0.382	0	10	0.0
1	natural_80/sun_akfrxlmhcpdwyybi.jpg	natural_80	0	0.24	0	10	1.0
1	natural_20/sun_argcgyvospbkxxpm.jpg	natural_20	1	0.43700000000000006	0	10	0.0
1	manmade_0/sun_bwhnlybkltvmvpew.jpg	manmade_0	1	0.22699999999999998	0	10	1.0
1	manmade_40/sun_bidrdhxdwldkhuzk.jpg	manmade_40	0	0.251	0	10	0.0
1	manmade_0/sun_acskyelbviakhymb.jpg	manmade_0	0	0.43799999999999994	0	10	0.0
1	natural_20/sun_bdlxjyyzmawatgwl.jpg	natural_20	1	0.39299999999999996	0	10	0.0
1	natural_40/sun_astjnjkoyimbpifx.jpg	natural_40	0	0.369	0	10	1.0
1	manmade_80/sun_awkzbntopqowihbr.jpg	manmade_80	0	0.42100000000000004	0	10	0.0
1	natural_40/sun_bvnqdmhxacjnbwmk.jpg	natural_40	0	0.225	0	10	1.0
1	manmade_20/sun_ampjuzxdlazrdgyq.jpg	manmade_20	0	0.243	0	10	0.0
1	manmade_60/sun_aqiuziyeewnimjhj.jpg	manmade_60	1	0.469	0	10	1.0
1	manmade_60/sun_bdkxuyrawyrttkre.jpg	manmade_60	1	0.402	0	10	1.0
1	natural_100/sun_aohubkannreilxfz.jpg	natural_100	1	0.318	0	10	0.0
1	natural_80/sun_aqkpfczjgruiwsoz.jpg	natural_80	0	0.431	0	10	1.0
1	natural_20/sun_bppjznkejfvhpcbi.jpg	natural_20	0		1	10
1	manmade_80/sun_adyxsmijhzmzdfgp.jpg	manmade_80	0	0.253	0	10	0.0
1	manmade_0/sun_aswyksckmfyarwfk.jpg	manmade_0	1	0.304	0	10	1.0
1	manmade_20/sun_amlgxannfrxcvake.jpg	manmade_20	1	0.294	0	10	1.0
1	natural_100/sun_aqyjbohpiymdnjen.jpg	natural_100	0		1	11
1	manmade_60/sun_atogttthhaffpfcl.jpg	manmade_60	0	0.271	0	11	0.0
1	natural_100/sun_aqqgthzskkqzfwlt.jpg	natural_100	0	0.34700000000000003	0	11	1.0
1	natural_40/sun_acmarkoveteospgp.jpg	natural_40	1	0.439	0	11	0.0
1	manmade_20/sun_akjhovqagpfknkax.jpg	manmade_20	1	0.42100000000000004	0	11	1.0
1	manmade_60/sun_axuhvcmwmykfnokf.jpg	manmade_60	1	0.336	0	11	1.0
1	manmade_80/sun_cnqfmjbuqnzxkjri.jpg	manmade_80	0	0.264	0	11	0.0
1	manmade_40/sun_avezihhljmthsrou.jpg	manmade_40	1	0.474	0	11	1.0
1	manmade_40/sun_bveyhkdhhjnwokpe.jpg	manmade_40	1	0.414	0	11	1.0
1	manmade_20/sun_avhsyrmhnjkgcdtv.jpg	manmade_20	1	0.298	0	11	1.0
1	manmade_60/sun_auotxaismzlnyrvh.jpg	manmade_60	1	0.342	0	11	1.0
1	natural_40/sun_awzbjeagiubfdruy.jpg	natural_40	1	0.312	0	11	0.0
1	manmade_20/sun_auprxgljyefljfrm.jpg	manmade_20	1	0.282	0	11	1.0
1	natural_60/sun_aqlfvgkmsfdrqlix.jpg	natural_60	0	0.31	0	11	1.0
1	manmade_60/sun_blmpnqqhtemekjaj.jpg	manmade_60	0	0.231	0	11	0.0
1	manmade_0/sun_awalzgxhnukydwfh.jpg	manmade_0	1	0.22	0	11	1.0
1	natural_40/sun_bnwcytibolwphafx.jpg	natural_40	0	0.275	0	11	1.0
1	manmade_40/sun_ahoyoomhodzbxrjh.jpg	manmade_40	0	0.355	0	11	0.0
1	manmade_40/sun_abhxhztnbhldtgkg.jpg	manmade_40	1	0.28	0	11	1.0
1	manmade_80/sun_auckxznkmybsnssa.jpg	manmade_80	0	0.245	0	11	0.0
1	manmade_20/sun_aqcotjaccdwgkmuv.jpg	manmade_20	1	0.32299999999999995	0	11	1.0
1	natural_60/sun_axibhyxedcxochin.jpg	natural_60	0	0.36200000000000004	0	11	1.0
1	natural_80/sun_bofakjvzflfwxapl.jpg	natural_80	1	0.233	0	11	0.0
1	natural_60/sun_bflitfsfqocqynle.jpg	natural_60	1	0.24100000000000002	0	11	0.0
1	manmade_0/sun_aoozdrpniannjmxi.jpg	manmade_0	1	0.397	0	11	1.0
1	manmade_0/sun_axjtbjyzeabgnnoa.jpg	manmade_0	0	0.337	0	11	0.0
1	natural_80/sun_apwyvobypzhhernb.jpg	natural_80	1	0.39899999999999997	0	11	0.0
1	natural_40/sun_ajddatllenmyzljo.jpg	natural_40	1	0.368	0	11	0.0
1	natural_100/sun_bkmrwpvvswnxtbwz.jpg	natural_100	1	0.32299999999999995	0	11	0.0
1	natural_20/sun_bgkcnppnuaenfqik.jpg	natural_20	1	0.265	0	11	0.0
1	natural_60/sun_bpeozzeocrnioenp.jpg	natural_60	1	0.303	0	11	0.0
1	manmade_20/sun_bdzxbmehcojbbtwy.jpg	manmade_20	0		1	11
1	manmade_40/sun_awkqieaornthxlrm.jpg	manmade_40	1	0.28600000000000003	0	11	1.0
1	natural_20/sun_atjvpizdlvlfluni.jpg	natural_20	1	0.4	0	11	0.0
1	natural_40/sun_ahgrusieljwhtize.jpg	natural_40	1	0.312	0	11	0.0
1	natural_20/sun_apjyimjzdyqvfcwm.jpg	natural_20	1	0.275	0	11	0.0
1	manmade_0/sun_afvsxtzaizojicxx.jpg	manmade_0	0	0.29100000000000004	0	11	0.0
1	natural_80/sun_ayslwgcvusmdiqok.jpg	natural_80	1	0.414	0	11	0.0
1	manmade_80/sun_cvzwkydofejideef.jpg	manmade_80	0	0.29600000000000004	0	11	0.0
1	manmade_80/sun_atdqonvcnifxfqml.jpg	manmade_80	1	0.316	0	11	1.0
1	natural_80/sun_aizcronibbucvjjo.jpg	natural_80	1	0.38799999999999996	0	11	0.0
1	natural_100/sun_ankkzfpfybhsiyfi.jpg	natural_100	1	0.49200000000000005	0	11	0.0
1	natural_60/sun_akwpugomzcoqvywe.jpg	natural_60	1	0.309	0	11	0.0
1	manmade_60/sun_blexskbreabhjwin.jpg	manmade_60	1	0.38299999999999995	0	11	1.0
1	manmade_0/sun_btwbhwvpmznjsvus.jpg	manmade_0	1	0.48	0	11	1.0
1	natural_20/sun_aijhtmwbytmjjijj.jpg	natural_20	1	0.36200000000000004	0	11	0.0
1	natural_20/sun_bagsnphdxapdperf.jpg	natural_20	1	0.327	0	11	0.0
1	manmade_40/sun_agsoxjsmxgikltrg.jpg	manmade_40	0	0.33299999999999996	0	11	0.0
1	natural_40/sun_bvbmtiblxlvmraxx.jpg	natural_40	1	0.375	0	11	0.0
1	natural_60/sun_bfncngpmslfxssqc.jpg	natural_60	1	0.379	0	11	0.0
1	manmade_0/sun_avlnbsghxhejbhzx.jpg	manmade_0	1	0.311	0	11	1.0
1	natural_80/sun_auiymybkpaixepwr.jpg	natural_80	1	0.41100000000000003	0	11	0.0
1	natural_100/sun_bhloeiqejdsculxd.jpg	natural_100	1	0.311	0	11	0.0
1	manmade_80/sun_aqfgezskcdsbpzwm.jpg	manmade_80	0	0.38799999999999996	0	11	0.0
1	manmade_80/sun_cafqbxwabdpxmiex.jpg	manmade_80	1	0.348	0	11	1.0
1	manmade_60/sun_acdpobptoknnuzuc.jpg	manmade_60	0	0.249	0	11	0.0
1	natural_20/sun_aapsmpcewelltrln.jpg	natural_20	1	0.289	0	11	0.0
1	natural_80/sun_bzacswcemrwwdbch.jpg	natural_80	1	0.34600000000000003	0	11	0.0
1	natural_100/sun_acokpbugvwdicmlw.jpg	natural_100	0		1	11
1	manmade_20/sun_bgeixfvonqvlpwhg.jpg	manmade_20	0	0.22699999999999998	0	11	0.0
1	manmade_40/sun_albhhflaizttdjya.jpg	manmade_40	0	0.28	0	12	0.0
1	natural_20/sun_blyqzcxyetatvumc.jpg	natural_20	0	0.337	0	12	1.0
1	natural_20/sun_atsalkacynpevhvr.jpg	natural_20	1	0.353	0	12	0.0
1	manmade_20/sun_balobrqpjrvarzyb.jpg	manmade_20	0	0.304	0	12	0.0
1	natural_100/sun_apwburtgneyqplwn.jpg	natural_100	1	0.336	0	12	0.0
1	manmade_60/sun_aontpwfriwfsfuls.jpg	manmade_60	0	0.27899999999999997	0	12	0.0
1	natural_80/sun_bcfttlweyadrwyyo.jpg	natural_80	1	0.469	0	12	0.0
1	natural_80/sun_azrsilnarsxdpwlj.jpg	natural_80	1	0.373	0	12	0.0
1	manmade_40/sun_cspqruenayzoyyhr.jpg	manmade_40	1	0.46799999999999997	0	12	1.0
1	natural_20/sun_abybiaxdzijlzyau.jpg	natural_20	1	0.257	0	12	0.0
1	manmade_20/sun_amtglsiszagixdlm.jpg	manmade_20	0	0.386	0	12	0.0
1	manmade_80/sun_aijchcupwiwcrzjt.jpg	manmade_80	1	0.419	0	12	1.0
1	natural_80/sun_bjoinnashrxmznmh.jpg	natural_80	1	0.265	0	12	0.0
1	natural_60/sun_albrctizoamdioth.jpg	natural_60	0	0.228	0	12	1.0
1	natural_100/sun_auevpspqvtkcuxyc.jpg	natural_100	1	0.287	0	12	0.0
1	natural_80/sun_adoccclmppxeesya.jpg	natural_80	1	0.344	0	12	0.0
1	natural_40/sun_ayonjasuytvoofki.jpg	natural_40	1	0.268	0	12	0.0
1	manmade_40/sun_abezumtdbdthehcc.jpg	manmade_40	0	0.29	0	12	0.0
1	natural_80/sun_afgcvtijkotikhvx.jpg	natural_80	0		1	12
1	natural_40/sun_bbmipmtqvlyxgafg.jpg	natural_40	1	0.46299999999999997	0	12	0.0
1	natural_100/sun_aknhqmkmbzddisee.jpg	natural_100	0	0.34600000000000003	0	12	1.0
1	manmade_60/sun_aflmbzdudfdpwvyh.jpg	manmade_60	0	0.265	0	12	0.0
1	natural_20/sun_agihumjweypztcna.jpg	natural_20	1	0.39799999999999996	0	12	0.0
1	manmade_40/sun_bihlidfrgmngzdzf.jpg	manmade_40	1	0.304	0	12	1.0
1	manmade_60/sun_atuwoeepjptzuezc.jpg	manmade_60	0	0.304	0	12	0.0
1	manmade_80/sun_ckiystwjnrghqpar.jpg	manmade_80	1	0.23600000000000002	0	12	1.0
1	natural_60/sun_agfsugydkpiswodp.jpg	natural_60	0	0.436	0	12	1.0
1	manmade_80/sun_achwhphkrwmpicuv.jpg	manmade_80	1	0.336	0	12	1.0
1	manmade_20/sun_anaitfwkoywklgby.jpg	manmade_20	0	0.271	0	12	0.0
1	manmade_60/sun_cqlyglponxxlnlqe.jpg	manmade_60	0	0.418	0	12	0.0
1	manmade_20/sun_bfhouoppryanfdot.jpg	manmade_20	1	0.433	0	12	1.0
1	manmade_80/sun_agpimndurwvldqxu.jpg	manmade_80	0	0.258	0	12	0.0
1	natural_80/sun_ahaoxwkqqmljrbfs.jpg	natural_80	1	0.414	0	12	0.0
1	manmade_0/sun_anpylnkholfgwmke.jpg	manmade_0	1	0.37200000000000005	0	12	1.0
1	natural_100/sun_ajphszytbenkwbti.jpg	natural_100	1	0.255	0	12	0.0
1	manmade_40/sun_acpgddhqbzvjncvm.jpg	manmade_40	1	0.455	0	12	1.0
1	manmade_0/sun_abrjdpmoedcdjbpo.jpg	manmade_0	1	0.301	0	12	1.0
1	natural_20/sun_avgppnzksgjyqrkq.jpg	natural_20	1	0.38299999999999995	0	12	0.0
1	natural_60/sun_ayelgtdjunbgkhty.jpg	natural_60	1	0.40299999999999997	0	12	0.0
1	manmade_20/sun_bwlllvsnamiycbfe.jpg	manmade_20	1	0.287	0	12	1.0
1	manmade_60/sun_abxvctltntrtinjf.jpg	manmade_60	1	0.27899999999999997	0	12	1.0
1	natural_60/sun_aygdngtkauiaokdf.jpg	natural_60	1	0.321	0	12	0.0
1	natural_60/sun_amzastljdsmaubwx.jpg	natural_60	0	0.397	0	12	1.0
1	natural_100/sun_akmpuxtqjncssoef.jpg	natural_100	1	0.335	0	12	0.0
1	manmade_0/sun_ajdognzaltxxqrtq.jpg	manmade_0	1	0.41100000000000003	0	12	1.0
1	natural_20/sun_aokadleuqhaadlxk.jpg	natural_20	1	0.41700000000000004	0	12	0.0
1	manmade_80/sun_aegsqkufhfywhtkv.jpg	manmade_80	1	0.444	0	12	1.0
1	natural_40/sun_asavoqucadfzcswt.jpg	natural_40	1	0.485	0	12	0.0
1	manmade_40/sun_anthzlqwgvywgddl.jpg	manmade_40	1	0.493	0	12	1.0
1	manmade_0/sun_ajatfsbtnbmnqxgb.jpg	manmade_0	0	0.271	0	12	0.0
1	manmade_20/sun_alfdwtkomaetalks.jpg	manmade_20	1	0.413	0	12	1.0
1	natural_60/sun_aoihmyoslfsytbmo.jpg	natural_60	1	0.342	0	12	0.0
1	natural_100/sun_bshburneneixsrvy.jpg	natural_100	0	0.368	0	12	1.0
1	natural_40/sun_ayxclapmuoyahoml.jpg	natural_40	1	0.395	0	12	0.0
1	natural_40/sun_agkkbehrjifzxugx.jpg	natural_40	1	0.401	0	12	0.0
1	manmade_0/sun_bwwiiluhjncoteme.jpg	manmade_0	1	0.31	0	12	1.0
1	manmade_60/sun_aoqfxivbqbwacrrz.jpg	manmade_60	1	0.313	0	12	1.0
1	natural_40/sun_bkwjybkuitxocaee.jpg	natural_40	1	0.303	0	12	0.0
1	manmade_80/sun_ambvmgbolcborzbd.jpg	manmade_80	1	0.331	0	12	1.0
1	manmade_0/sun_amrrozjwcheppmah.jpg	manmade_0	1	0.33299999999999996	0	12	1.0
1	manmade_40/sun_apfqfbrxzryormej.jpg	manmade_40	0		1	13
1	natural_40/sun_buzptenhhzbfkklk.jpg	natural_40	1	0.35600000000000004	0	13	0.0
1	manmade_60/sun_bqvaydpbsbhgzciu.jpg	manmade_60	1	0.284	0	13	1.0
1	manmade_40/sun_ahxpjxjunbivwlsr.jpg	manmade_40	1	0.42100000000000004	0	13	1.0
1	natural_100/sun_ajxwzlfsqvjdvhkh.jpg	natural_100	1	0.33	0	13	0.0
1	natural_20/sun_affmpemhrtxghumz.jpg	natural_20	0	0.326	0	13	1.0
1	natural_20/sun_bsivnukwrmtcdssw.jpg	natural_20	0		1	13
1	natural_40/sun_bglhheoqmwhwfuzc.jpg	natural_40	1	0.299	0	13	0.0
1	manmade_20/sun_anjthcjspxcljmyn.jpg	manmade_20	1	0.426	0	13	1.0
1	manmade_0/sun_bitmcqfzitlcujkx.jpg	manmade_0	1	0.37799999999999995	0	13	1.0
1	natural_20/sun_avvjnmuiabmwtlnn.jpg	natural_20	1	0.36	0	13	0.0
1	natural_60/sun_ahicqlosrtuxhkgf.jpg	natural_60	1	0.473	0	13	0.0
1	manmade_20/sun_aoymfbltlnodywrw.jpg	manmade_20	1	0.34	0	13	1.0
1	manmade_80/sun_bgeaowekbjgfjgqg.jpg	manmade_80	1	0.36700000000000005	0	13	1.0
1	natural_80/sun_ckhkdzmhpitbkdkc.jpg	natural_80	0	0.396	0	13	1.0
1	manmade_20/sun_afjlpablfwjmkqiz.jpg	manmade_20	0	0.37799999999999995	0	13	0.0
1	natural_20/sun_avtprdrihxhgackd.jpg	natural_20	1	0.406	0	13	0.0
1	natural_80/sun_aosbdwkewbcogvuw.jpg	natural_80	1	0.302	0	13	0.0
1	manmade_40/sun_amkpilfhsssfvykr.jpg	manmade_40	1	0.276	0	13	1.0
1	manmade_60/sun_azfuwelgktrasgqj.jpg	manmade_60	0	0.337	0	13	0.0
1	natural_40/sun_agelsouuhmemliht.jpg	natural_40	1	0.426	0	13	0.0
1	natural_40/sun_aipntwwcxzbndwrb.jpg	natural_40	1	0.38	0	13	0.0
1	manmade_60/sun_aooxciunldmufcqq.jpg	manmade_60	1	0.40299999999999997	0	13	1.0
1	manmade_60/sun_axvbuhtfpecfrwmf.jpg	manmade_60	0	0.313	0	13	0.0
1	manmade_40/sun_axrwrqkqcdkfsfai.jpg	manmade_40	0		1	13
1	manmade_0/sun_bqztzahmlbprbihv.jpg	manmade_0	1	0.257	0	13	1.0
1	natural_80/sun_bdgzvmxyejtxyllx.jpg	natural_80	1	0.3	0	13	0.0
1	manmade_20/sun_abtdpnfcgczlwins.jpg	manmade_20	0	0.368	0	13	0.0
1	manmade_0/sun_abxyywdotdsuuevt.jpg	manmade_0	1	0.44299999999999995	0	13	1.0
1	manmade_20/sun_boyvqutltxispgdo.jpg	manmade_20	1	0.32799999999999996	0	13	1.0
1	natural_100/sun_addxakmrromunpyy.jpg	natural_100	0	0.46	0	13	1.0
1	natural_60/sun_atrtxvbcuwbmvlux.jpg	natural_60	1	0.331	0	13	0.0
1	manmade_0/sun_aecqxqvnyfkrjkdt.jpg	manmade_0	0	0.40399999999999997	0	13	0.0
1	manmade_80/sun_abdhdxdtbbhfknmg.jpg	manmade_80	1	0.38	0	13	1.0
1	manmade_80/sun_ahxrvjbqepaskxas.jpg	manmade_80	0	0.305	0	13	0.0
1	natural_40/sun_bcitqkdwcschzwxz.jpg	natural_40	0	0.253	0	13	1.0
1	manmade_20/sun_arjwpayqzvmtvdxs.jpg	manmade_20	1	0.331	0	13	1.0
1	natural_80/sun_bxhddyaarccnuxfv.jpg	natural_80	0	0.41600000000000004	0	13	1.0
1	manmade_0/sun_awfkncwecdqpxmqn.jpg	manmade_0	0	0.325	0	13	0.0
1	natural_60/sun_bgshsncquccegean.jpg	natural_60	0	0.418	0	13	1.0
1	natural_20/sun_aapgkrlljmozucwm.jpg	natural_20	0	0.295	0	13	1.0
1	manmade_60/sun_aeltaisceqxdsocz.jpg	manmade_60	0	0.267	0	13	0.0
1	manmade_40/sun_acubwuwcdtclpgny.jpg	manmade_40	0	0.42	0	13	0.0
1	natural_60/sun_aridzcvvxhxzukzp.jpg	natural_60	0	0.295	0	13	1.0
1	natural_100/sun_aeftgtucsvirglne.jpg	natural_100	1	0.28600000000000003	0	13	0.0
1	natural_60/sun_ahconbuoanbzezuh.jpg	natural_60	1	0.36200000000000004	0	13	0.0
1	manmade_80/sun_aadbjdbpzygfyxzr.jpg	manmade_80	1	0.37200000000000005	0	13	1.0
1	natural_100/sun_acggpkdgpmsymaas.jpg	natural_100	1	0.39899999999999997	0	13	0.0
1	natural_80/sun_anurmuntpxbhkipf.jpg	natural_80	1	0.49700000000000005	0	13	0.0
1	natural_80/sun_aqbothyorpwvlpfl.jpg	natural_80	0	0.24	0	13	1.0
1	natural_20/sun_aqhgbltaqtdtohuz.jpg	natural_20	0		1	13
1	manmade_60/sun_akihkricraebyttv.jpg	manmade_60	0	0.271	0	13	0.0
1	manmade_40/sun_adkezundgythazqi.jpg	manmade_40	0	0.349	0	13	0.0
1	manmade_0/sun_aypjypudonovryrm.jpg	manmade_0	1	0.301	0	13	1.0
1	natural_60/sun_bqiiwiudllvhedwo.jpg	natural_60	1	0.456	0	13	0.0
1	manmade_80/sun_ayhzmxwktkfxjxma.jpg	manmade_80	1	0.436	0	13	1.0
1	natural_40/sun_bgfmzlylivpcckgt.jpg	natural_40	1	0.364	0	13	0.0
1	manmade_80/sun_brpfkqodeakmerad.jpg	manmade_80	1	0.245	0	13	1.0
1	natural_100/sun_ahdxurulllcopwhb.jpg	natural_100	1	0.306	0	13	0.0
1	natural_100/sun_aoqjnzwgdikwayvw.jpg	natural_100	0	0.327	0	13	1.0
1	natural_80/sun_akwiazejssjfvesw.jpg	natural_80	0	0.413	0	14	1.0
1	natural_20/sun_byqonrhdhpgbsxgq.jpg	natural_20	1	0.261	0	14	0.0
1	manmade_80/sun_azbgaopspoglnwzj.jpg	manmade_80	1	0.439	0	14	1.0
1	natural_100/sun_ajbboqynxqeklgar.jpg	natural_100	1	0.327	0	14	0.0
1	natural_60/sun_akjxkrazoutbukjx.jpg	natural_60	0	0.402	0	14	1.0
1	manmade_80/sun_alimasgmhxuadvcq.jpg	manmade_80	1	0.332	0	14	1.0
1	manmade_0/sun_abaxjtoioezfficd.jpg	manmade_0	0	0.369	0	14	0.0
1	natural_80/sun_ayfyakrijxcyayew.jpg	natural_80	0	0.344	0	14	1.0
1	manmade_60/sun_avaocfxxbhjzukjd.jpg	manmade_60	1	0.423	0	14	1.0
1	manmade_0/sun_aosjcqneticxsjmf.jpg	manmade_0	1	0.341	0	14	1.0
1	manmade_40/sun_awvmgqefdzvrppln.jpg	manmade_40	0	0.278	0	14	0.0
1	natural_60/sun_blqjalmvlgmwqxtj.jpg	natural_60	1	0.27699999999999997	0	14	0.0
1	manmade_20/sun_atepecdfkwlwzirt.jpg	manmade_20	1	0.36700000000000005	0	14	1.0
1	natural_60/sun_bdlvidgyzqclmkhi.jpg	natural_60	1	0.33399999999999996	0	14	0.0
1	manmade_60/sun_apsanznyxgmwaujf.jpg	manmade_60	1	0.364	0	14	1.0
1	manmade_20/sun_avvftortkvixvqjx.jpg	manmade_20	1	0.424	0	14	1.0
1	manmade_40/sun_brjtnnvlghnuzhfk.jpg	manmade_40	1	0.397	0	14	1.0
1	natural_40/sun_aylemzaznkymtixs.jpg	natural_40	1	0.478	0	14	0.0
1	manmade_20/sun_aixvnxvnijkbxrov.jpg	manmade_20	1	0.316	0	14	1.0
1	natural_100/sun_aolpvbefwmlapdkd.jpg	natural_100	1	0.365	0	14	0.0
1	natural_20/sun_asefoncrnhdvyadg.jpg	natural_20	0	0.387	0	14	1.0
1	natural_20/sun_afulkpfqvszqgdqh.jpg	natural_20	0	0.261	0	14	1.0
1	natural_20/sun_anpjcdvauuaarwsb.jpg	natural_20	0	0.305	0	14	1.0
1	natural_60/sun_achcptocwgyvvthg.jpg	natural_60	1	0.217	0	14	0.0
1	manmade_60/sun_busamrndmzqnuaeb.jpg	manmade_60	1	0.23199999999999998	0	14	1.0
1	natural_100/sun_azrgkfnpesikiafn.jpg	natural_100	1	0.43200000000000005	0	14	0.0
1	manmade_80/sun_axxdftfpdjdebhqu.jpg	manmade_80	0	0.359	0	14	0.0
1	natural_40/sun_arxducspjmnbbdym.jpg	natural_40	0		1	14
1	natural_80/sun_ajnkpfkzgdqzwolw.jpg	natural_80	1	0.242	0	14	0.0
1	manmade_40/sun_aztujvafgpotofzs.jpg	manmade_40	0	0.314	0	14	0.0
1	manmade_60/sun_asfjwuhuokeklfcs.jpg	manmade_60	1	0.342	0	14	1.0
1	manmade_20/sun_anigktsrbrevoksa.jpg	manmade_20	1	0.368	0	14	1.0
1	natural_40/sun_bfrcsrcxquhgcnux.jpg	natural_40	1	0.304	0	14	0.0
1	manmade_0/sun_azbnnktgmfhhyckr.jpg	manmade_0	1	0.48700000000000004	0	14	1.0
1	manmade_0/sun_akorpmvkkyxopxjp.jpg	manmade_0	1	0.348	0	14	1.0
1	natural_40/sun_aizdfvpuwkksxcwm.jpg	natural_40	1	0.387	0	14	0.0
1	manmade_60/sun_akphmcdurphmgcyv.jpg	manmade_60	1	0.37799999999999995	0	14	1.0
1	manmade_40/sun_axdzyubrenzlowvw.jpg	manmade_40	0	0.319	0	14	0.0
1	natural_100/sun_alvvrjdnguupndae.jpg	natural_100	0	0.327	0	14	1.0
1	manmade_60/sun_azgscdrhuomsigda.jpg	manmade_60	1	0.34700000000000003	0	14	1.0
1	manmade_80/sun_azlaeisyexffnyrh.jpg	manmade_80	1	0.331	0	14	1.0
1	natural_20/sun_bsahehrgtwtwajcb.jpg	natural_20	1	0.436	0	14	0.0
1	natural_60/sun_amdkzoqwsyddoogn.jpg	natural_60	0	0.299	0	14	1.0
1	manmade_20/sun_brvvwohazqnfknbt.jpg	manmade_20	1	0.36700000000000005	0	14	1.0
1	manmade_80/sun_byskllktzbvfqrby.jpg	manmade_80	0	0.348	0	14	0.0
1	natural_40/sun_bbbxrqrygirbills.jpg	natural_40	1	0.43	0	14	0.0
1	manmade_40/sun_bolghmigbtdmvsvx.jpg	manmade_40	0	0.396	0	14	0.0
1	natural_40/sun_akbinucozwbghvsr.jpg	natural_40	0	0.23399999999999999	0	14	1.0
1	manmade_20/sun_akoelleuoihipoqi.jpg	manmade_20	0	0.204	0	14	0.0
1	natural_80/sun_bqzxwtsrnlsiczsn.jpg	natural_80	0	0.381	0	14	1.0
1	natural_80/sun_aylbripwwuhtnjvt.jpg	natural_80	1	0.469	0	14	0.0
1	manmade_0/sun_bvzizycgbeghlfci.jpg	manmade_0	1	0.366	0	14	1.0
1	natural_20/sun_aktxnxjbynawkrny.jpg	natural_20	1	0.35	0	14	0.0
1	natural_80/sun_aetwojwfybectcub.jpg	natural_80	0	0.40700000000000003	0	14	1.0
1	manmade_40/sun_atqouyjylkczrstn.jpg	manmade_40	0	0.39299999999999996	0	14	0.0
1	manmade_80/sun_apcrsxmxsfqhryph.jpg	manmade_80	1	0.313	0	14	1.0
1	natural_100/sun_avlcoxhzgadlubqf.jpg	natural_100	1	0.486	0	14	0.0
1	manmade_0/sun_byqzpxjeqdprsdkg.jpg	manmade_0	0	0.374	0	14	0.0
1	natural_60/sun_awzftpenpoxjfpgo.jpg	natural_60	0		1	14
1	natural_100/sun_aqynabaxyecrjgkj.jpg	natural_100	1	0.301	0	14	0.0
1	natural_100/sun_adobpgkbnwbigery.jpg	natural_100	0	0.37	0	15	1.0
1	natural_100/sun_anmkwhkmnlrpufwm.jpg	natural_100	0	0.35200000000000004	0	15	1.0
1	manmade_80/sun_afnzxbzkqvbxbwgc.jpg	manmade_80	1	0.298	0	15	1.0
1	manmade_60/sun_bbklfhkdkceatnzv.jpg	manmade_60	0	0.374	0	15	0.0
1	manmade_60/sun_bbmnbvynczsaeenn.jpg	manmade_60	1	0.303	0	15	1.0
1	natural_60/sun_bevvekakigzzwelf.jpg	natural_60	1	0.44299999999999995	0	15	0.0
1	natural_80/sun_amksvroewshbwsai.jpg	natural_80	0	0.431	0	15	1.0
1	manmade_0/sun_afdqrybezvbaztru.jpg	manmade_0	0		1	15
1	natural_100/sun_ahxfywrxksxvorua.jpg	natural_100	0	0.237	0	15	1.0
1	natural_100/sun_asitqcjdhmptwyly.jpg	natural_100	1	0.307	0	15	0.0
1	manmade_0/sun_afhzpdgsnondahgb.jpg	manmade_0	0	0.268	0	15	0.0
1	manmade_0/sun_bhpkkbrwedztwons.jpg	manmade_0	1	0.318	0	15	1.0
1	natural_80/sun_avhyhjahhqglwfoo.jpg	natural_80	1	0.289	0	15	0.0
1	natural_100/sun_aucwpagcloihrkfj.jpg	natural_100	0	0.317	0	15	1.0
1	manmade_40/sun_abfelgkioejrcugp.jpg	manmade_40	1	0.35	0	15	1.0
1	manmade_40/sun_anuamozmdxigxagc.jpg	manmade_40	1	0.344	0	15	1.0
1	natural_40/sun_aovqswvqrxgdeqpx.jpg	natural_40	0	0.331	0	15	1.0
1	natural_40/sun_bulwrnasygcadznp.jpg	natural_40	0		1	15
1	manmade_60/sun_agomgxrzyzlgerdg.jpg	manmade_60	0	0.36200000000000004	0	15	0.0
1	manmade_80/sun_btkgjnurocllxzam.jpg	manmade_80	1	0.465	0	15	1.0
1	manmade_20/sun_antjoihbizdqmpph.jpg	manmade_20	1	0.377	0	15	1.0
1	natural_20/sun_agogpnorfftbqxzn.jpg	natural_20	1	0.39	0	15	0.0
1	natural_80/sun_aycpjyptchnqdcbz.jpg	natural_80	0	0.361	0	15	1.0
1	manmade_20/sun_apdqslgwrhsoxcdt.jpg	manmade_20	1	0.43700000000000006	0	15	1.0
1	manmade_40/sun_aexjvwwotacojigg.jpg	manmade_40	1	0.408	0	15	1.0
1	manmade_20/sun_btybswifcirkporj.jpg	manmade_20	1	0.371	0	15	1.0
1	manmade_60/sun_abslwerhfnhlflfk.jpg	manmade_60	1	0.47600000000000003	0	15	1.0
1	manmade_80/sun_asdhlcimgeqzvpfg.jpg	manmade_80	1	0.33799999999999997	0	15	1.0
1	natural_80/sun_aunvtbbjoliwzisa.jpg	natural_80	1	0.32299999999999995	0	15	0.0
1	manmade_60/sun_avystghndyicztsb.jpg	manmade_60	1	0.382	0	15	1.0
1	manmade_20/sun_aqspzwwzxrqxxslm.jpg	manmade_20	1	0.353	0	15	1.0
1	natural_40/sun_bkacctumitcjvzkn.jpg	natural_40	1	0.319	0	15	0.0
1	natural_20/sun_bsikdzvfmpnotizl.jpg	natural_20	0	0.45799999999999996	0	15	1.0
1	manmade_0/sun_ascbtggsgpcxnqrh.jpg	manmade_0	1	0.41200000000000003	0	15	1.0
1	natural_80/sun_aclhteashmnspcpj.jpg	natural_80	1	0.33	0	15	0.0
1	natural_40/sun_aynsfwdhkuwsrkzz.jpg	natural_40	1	0.382	0	15	0.0
1	manmade_80/sun_cjcpixxoxoyjdrdp.jpg	manmade_80	1	0.325	0	15	1.0
1	manmade_40/sun_aobcafsoxosqumwf.jpg	manmade_40	1	0.37799999999999995	0	15	1.0
1	manmade_20/sun_beibsqwhgbdfyjkr.jpg	manmade_20	1	0.35100000000000003	0	15	1.0
1	natural_60/sun_agbqzizoomnmhnmh.jpg	natural_60	1	0.389	0	15	0.0
1	natural_60/sun_aomnormaouqpemoe.jpg	natural_60	1	0.38	0	15	0.0
1	natural_80/sun_afhvvwgvxxjrctil.jpg	natural_80	1	0.462	0	15	0.0
1	natural_60/sun_baljqlfhwfnxwyek.jpg	natural_60	1	0.396	0	15	0.0
1	natural_40/sun_bzvldfwaopjftans.jpg	natural_40	1	0.366	0	15	0.0
1	manmade_60/sun_bsbvxculdednkbgq.jpg	manmade_60	0	0.244	0	15	0.0
1	natural_60/sun_aransifilqtfwpdj.jpg	natural_60	0	0.311	0	15	1.0
1	natural_60/sun_bimoeziaopjydcma.jpg	natural_60	1	0.36700000000000005	0	15	0.0
1	manmade_20/sun_afqywrziypwixdhg.jpg	manmade_20	1	0.361	0	15	1.0
1	manmade_0/sun_aqtpkztvkhbcsrzt.jpg	manmade_0	0	0.361	0	15	0.0
1	natural_20/sun_aidhlflrqqkdzeni.jpg	natural_20	0		1	15
1	natural_100/sun_ayjpisrqdpbcufcm.jpg	natural_100	0	0.48200000000000004	0	15	1.0
1	natural_20/sun_aysvbhuljbkyfufz.jpg	natural_20	1	0.428	0	15	0.0
1	manmade_40/sun_asukqjnxrfkzkisg.jpg	manmade_40	0	0.306	0	15	0.0
1	manmade_40/sun_bfsaabtoxvvjqfwd.jpg	manmade_40	1	0.32299999999999995	0	15	1.0
1	natural_20/sun_aryynmbfzhofqqhe.jpg	natural_20	1	0.342	0	15	0.0
1	manmade_0/sun_byolwuepfmywwuxk.jpg	manmade_0	0	0.353	0	15	0.0
1	natural_20/sun_acmsalepztlqkyrd.jpg	natural_20	0	0.46399999999999997	0	15	1.0
1	manmade_80/sun_chwxoekqdeuhczmc.jpg	manmade_80	1	0.35600000000000004	0	15	1.0
1	manmade_80/sun_afxdoalmbsrqgugu.jpg	manmade_80	1	0.294	0	15	1.0
1	natural_40/sun_amzbqalngmxrhcbf.jpg	natural_40	1	0.449	0	15	0.0
1	manmade_20/sun_adzezxnxozrrjxhi.jpg	manmade_20	0	0.34700000000000003	0	16	0.0
1	manmade_40/sun_arfjmoicclcdoosq.jpg	manmade_40	0	0.373	0	16	0.0
1	manmade_20/sun_aebkeqxouiheuoam.jpg	manmade_20	1	0.289	0	16	1.0
1	manmade_40/sun_apuvcsnudjdfheyv.jpg	manmade_40	1	0.284	0	16	1.0
1	manmade_20/sun_acuidoemqibkzbxl.jpg	manmade_20	1	0.387	0	16	1.0
1	manmade_60/sun_bexesafocyyrxcxr.jpg	manmade_60	1	0.311	0	16	1.0
1	manmade_80/sun_azqubrfkwhnjyjfh.jpg	manmade_80	1	0.33299999999999996	0	16	1.0
1	manmade_60/sun_akjdogzsufkzyery.jpg	manmade_60	1	0.358	0	16	1.0
1	natural_20/sun_aipdnhepvhhovlnu.jpg	natural_20	0	0.36	0	16	1.0
1	natural_60/sun_bbjgcgzoadbvwkas.jpg	natural_60	1	0.249	0	16	0.0
1	manmade_20/sun_boziybrhsxkeuasq.jpg	manmade_20	1	0.483	0	16	1.0
1	natural_80/sun_amdkebaywfyephkq.jpg	natural_80	1	0.264	0	16	0.0
1	natural_40/sun_aqqowpjppnulcsgu.jpg	natural_40	0		1	16
1	manmade_80/sun_bepcqysirdqajsbf.jpg	manmade_80	0	0.252	0	16	0.0
1	natural_20/sun_byiiaqsdnvgsuulx.jpg	natural_20	0	0.39299999999999996	0	16	1.0
1	natural_60/sun_bkafhuqzpzlgfqav.jpg	natural_60	1	0.419	0	16	0.0
1	natural_100/sun_aynjmrsajissulqi.jpg	natural_100	0	0.312	0	16	1.0
1	natural_40/sun_anwqkbpjyohpxwje.jpg	natural_40	1	0.307	0	16	0.0
1	natural_20/sun_aypmkugsphehyzsd.jpg	natural_20	0	0.359	0	16	1.0
1	manmade_20/sun_bkbshnygycozvpox.jpg	manmade_20	0	0.294	0	16	0.0
1	manmade_60/sun_bjstejrqsrbhmibi.jpg	manmade_60	1	0.21899999999999997	0	16	1.0
1	natural_20/sun_ahzigxlvotschant.jpg	natural_20	0	0.247	0	16	1.0
1	manmade_80/sun_arfrrdkpzkjszbuz.jpg	manmade_80	0	0.271	0	16	0.0
1	natural_60/sun_akqvsukydvapivur.jpg	natural_60	0	0.255	0	16	1.0
1	manmade_80/sun_apvdmgxplusyvyyb.jpg	manmade_80	0	0.299	0	16	0.0
1	natural_20/sun_auwhnmarznkjrpsn.jpg	natural_20	0	0.19899999999999998	0	16	1.0
1	manmade_60/sun_aigeqfjsopjcyvxi.jpg	manmade_60	0	0.154	0	16	0.0
1	manmade_0/sun_ahmpqlckcukeozfh.jpg	manmade_0	1	0.247	0	16	1.0
1	natural_20/sun_atvosrkyvamoxrgc.jpg	natural_20	0	0.254	0	16	1.0
1	manmade_60/sun_ctnwqzvheubwcmsj.jpg	manmade_60	0	0.231	0	16	0.0
1	natural_40/sun_azrrgqctuvarnvxj.jpg	natural_40	0	0.22699999999999998	0	16	1.0
1	manmade_0/sun_aithjhgufqwtwkga.jpg	manmade_0	0		1	16
1	natural_80/sun_bpcgxdwcbpziijpz.jpg	natural_80	1	0.349	0	16	0.0
1	manmade_80/sun_baxuislzskxfoaff.jpg	manmade_80	0	0.324	0	16	0.0
1	natural_60/sun_bkzldahnikeqcuez.jpg	natural_60	1	0.44299999999999995	0	16	0.0
1	manmade_40/sun_amrkjbvziaiqnvcq.jpg	manmade_40	0	0.359	0	16	0.0
1	natural_100/sun_aasrozcidkphxctl.jpg	natural_100	1	0.295	0	16	0.0
1	natural_80/sun_aghdyxounhampaap.jpg	natural_80	1	0.39399999999999996	0	16	0.0
1	manmade_60/sun_bbmflpnbcywrjkqn.jpg	manmade_60	0	0.298	0	16	0.0
1	natural_80/sun_byimhurarqwjrxyc.jpg	natural_80	1	0.355	0	16	0.0
1	natural_100/sun_awhnhuhnrmiyntus.jpg	natural_100	0	0.33299999999999996	0	16	1.0
1	natural_40/sun_ahlzgjopixjmcqqx.jpg	natural_40	1	0.311	0	16	0.0
1	manmade_0/sun_aatzckpwhavnnsbi.jpg	manmade_0	0	0.301	0	16	0.0
1	manmade_20/sun_ahzogjgzjczjmqln.jpg	manmade_20	1	0.36200000000000004	0	16	1.0
1	natural_60/sun_ajlswuywekbvygfi.jpg	natural_60	1	0.307	0	16	0.0
1	natural_60/sun_ajizdthborjezuym.jpg	natural_60	0	0.354	0	16	1.0
1	natural_80/sun_asrtfelmodmhohhr.jpg	natural_80	1	0.34	0	16	0.0
1	manmade_0/sun_behearjwngnartzz.jpg	manmade_0	1	0.294	0	16	1.0
1	natural_40/sun_agemqswtqpaumisk.jpg	natural_40	1	0.225	0	16	0.0
1	natural_100/sun_ayrqfodgpzhsdqjh.jpg	natural_100	1	0.389	0	16	0.0
1	natural_100/sun_bqdshkbduolgjtvp.jpg	natural_100	1	0.22899999999999998	0	16	0.0
1	natural_40/sun_avmakuxqiwoptewa.jpg	natural_40	1	0.315	0	16	0.0
1	natural_80/sun_afctvkpjxnwxqudl.jpg	natural_80	1	0.278	0	16	0.0
1	natural_100/sun_avinwabyesbklmrh.jpg	natural_100	1	0.223	0	16	0.0
1	manmade_40/sun_amiydaypkexgdbws.jpg	manmade_40	0	0.248	0	16	0.0
1	manmade_80/sun_aldmwyzjffrdxcpi.jpg	manmade_80	1	0.278	0	16	1.0
1	manmade_0/sun_bgdejdnfhhpavjmk.jpg	manmade_0	1	0.271	0	16	1.0
1	manmade_0/sun_aysvkjfnxfeakqyc.jpg	manmade_0	1	0.33299999999999996	0	16	1.0
1	manmade_40/sun_addrqcoigwfbrtii.jpg	manmade_40	1	0.327	0	16	1.0
1	manmade_40/sun_bcguaysmpglzongm.jpg	manmade_40	1	0.27	0	16	1.0
2	natural_100/sun_adyzsfzvelqgcmto.jpg	natural_100	1	0.43200000000000005	0	1	0.0
2	natural_40/sun_ayxclapmuoyahoml.jpg	natural_40	1	0.387	0	1	0.0
2	manmade_60/sun_bklwiavwubesceds.jpg	manmade_60	1	0.335	0	1	1.0
2	natural_60/sun_aygcvntmwmjnerpv.jpg	natural_60	0		1	1
2	natural_20/sun_artiirrtbjdxvhxz.jpg	natural_20	1	0.47700000000000004	0	1	0.0
2	manmade_20/sun_afjlpablfwjmkqiz.jpg	manmade_20	1	0.39799999999999996	0	1	1.0
2	natural_60/sun_absxzamwemzkegmz.jpg	natural_60	1	0.43	0	1	0.0
2	natural_40/sun_bruwleqakrbwdwyg.jpg	natural_40	0	0.41200000000000003	0	1	1.0
2	manmade_80/sun_apcrsxmxsfqhryph.jpg	manmade_80	0	0.494	0	1	0.0
2	natural_60/sun_adecmaumusxsltqi.jpg	natural_60	0		1	1
2	manmade_40/sun_amkpilfhsssfvykr.jpg	manmade_40	1	0.485	0	1	1.0
2	manmade_0/sun_aypjypudonovryrm.jpg	manmade_0	1	0.415	0	1	1.0
2	manmade_80/sun_ckiystwjnrghqpar.jpg	manmade_80	0		1	1
2	manmade_20/sun_antjoihbizdqmpph.jpg	manmade_20	0		1	1
2	manmade_0/sun_auxybohhcjrwvhvr.jpg	manmade_0	1	0.315	0	1	1.0
2	manmade_60/sun_aigeqfjsopjcyvxi.jpg	manmade_60	1	0.42100000000000004	0	1	1.0
2	manmade_40/sun_apuvcsnudjdfheyv.jpg	manmade_40	0	0.318	0	1	0.0
2	manmade_0/sun_abqrepvhftzsbuuk.jpg	manmade_0	1	0.268	0	1	1.0
2	natural_80/sun_aygxcdsfxwzlkiyt.jpg	natural_80	0	0.267	0	1	1.0
2	natural_40/sun_aboyipfhipqhyoyt.jpg	natural_40	0	0.36700000000000005	0	1	1.0
2	natural_100/sun_apgvksiyjlymdahg.jpg	natural_100	1	0.298	0	1	0.0
2	natural_80/sun_amksvroewshbwsai.jpg	natural_80	1	0.498	0	1	0.0
2	manmade_60/sun_agqjazrwklstkxsr.jpg	manmade_60	1	0.307	0	1	1.0
2	natural_80/sun_aqkpfczjgruiwsoz.jpg	natural_80	1	0.317	0	1	0.0
2	natural_100/sun_awhnhuhnrmiyntus.jpg	natural_100	1	0.429	0	1	0.0
2	manmade_0/sun_ascbtggsgpcxnqrh.jpg	manmade_0	0	0.289	0	1	0.0
2	natural_40/sun_brndnqbvviaptkjw.jpg	natural_40	1	0.384	0	1	0.0
2	manmade_80/sun_aouwioxeohgqcene.jpg	manmade_80	1	0.29	0	1	1.0
2	natural_100/sun_alettkltzysnuqsq.jpg	natural_100	0		1	1
2	manmade_60/sun_aigjhrqdjprlbzke.jpg	manmade_60	1	0.431	0	1	1.0
2	natural_60/sun_bdlvidgyzqclmkhi.jpg	natural_60	1	0.39	0	1	0.0
2	natural_80/sun_awbjrwmcgnfkgqdu.jpg	natural_80	0		1	1
2	manmade_20/sun_amtglsiszagixdlm.jpg	manmade_20	0	0.431	0	1	0.0
2	natural_40/sun_avyaxgkxlaeedguu.jpg	natural_40	0	0.376	0	1	1.0
2	manmade_40/sun_bjqragpyjjntnktx.jpg	manmade_40	0	0.441	0	1	0.0
2	natural_40/sun_adgqqjvuzvxmxapa.jpg	natural_40	0		1	1
2	manmade_60/sun_axvbuhtfpecfrwmf.jpg	manmade_60	1	0.439	0	1	1.0
2	natural_20/sun_blyqzcxyetatvumc.jpg	natural_20	1	0.389	0	1	0.0
2	natural_60/sun_axibhyxedcxochin.jpg	natural_60	0		1	1
2	manmade_20/sun_ahzogjgzjczjmqln.jpg	manmade_20	1	0.45899999999999996	0	1	1.0
2	natural_20/sun_affmpemhrtxghumz.jpg	natural_20	1	0.439	0	1	0.0
2	manmade_40/sun_anuamozmdxigxagc.jpg	manmade_40	1	0.34700000000000003	0	1	1.0
2	natural_100/sun_axqziluadunfhvcg.jpg	natural_100	0	0.385	0	1	1.0
2	natural_80/sun_aqroivhzcfiurges.jpg	natural_80	1	0.39899999999999997	0	1	0.0
2	manmade_40/sun_ahoyoomhodzbxrjh.jpg	manmade_40	0	0.385	0	1	0.0
2	natural_20/sun_akfwarowhreujguf.jpg	natural_20	1	0.415	0	1	0.0
2	manmade_80/sun_abdhdxdtbbhfknmg.jpg	manmade_80	0	0.287	0	1	0.0
2	natural_20/sun_arbeceuquddawpac.jpg	natural_20	1	0.43700000000000006	0	1	0.0
2	manmade_60/sun_ctnwqzvheubwcmsj.jpg	manmade_60	0		1	1
2	manmade_20/sun_bxbejpebjajnyjov.jpg	manmade_20	0		1	1
2	manmade_0/sun_acskyelbviakhymb.jpg	manmade_0	1	0.40399999999999997	0	1	1.0
2	manmade_80/sun_ahxrvjbqepaskxas.jpg	manmade_80	1	0.282	0	1	1.0
2	manmade_40/sun_ayglnytzipcgttmi.jpg	manmade_40	1	0.348	0	1	1.0
2	manmade_20/sun_anigktsrbrevoksa.jpg	manmade_20	1	0.287	0	1	1.0
2	manmade_0/sun_btwbhwvpmznjsvus.jpg	manmade_0	1	0.314	0	1	1.0
2	natural_100/sun_aucwpagcloihrkfj.jpg	natural_100	1	0.364	0	1	0.0
2	manmade_80/sun_abehikbddjyqdkiz.jpg	manmade_80	1	0.36200000000000004	0	1	1.0
2	natural_80/sun_balxebxmzwdcwqqc.jpg	natural_80	1	0.313	0	1	0.0
2	natural_20/sun_bsqtrstnhvlvrrvl.jpg	natural_20	1	0.375	0	1	0.0
2	natural_60/sun_bvloufrqiugeczxp.jpg	natural_60	1	0.35	0	1	0.0
2	manmade_40/sun_abhxhztnbhldtgkg.jpg	manmade_40	0		1	2
2	manmade_40/sun_addrqcoigwfbrtii.jpg	manmade_40	0		1	2
2	manmade_80/sun_bvvwpauoillaikzk.jpg	manmade_80	1	0.368	0	2	1.0
2	natural_40/sun_adnvkippdfzkiwfm.jpg	natural_40	0	0.361	0	2	1.0
2	natural_40/sun_aynsfwdhkuwsrkzz.jpg	natural_40	0	0.418	0	2	1.0
2	manmade_60/sun_busamrndmzqnuaeb.jpg	manmade_60	1	0.41100000000000003	0	2	1.0
2	natural_100/sun_ajpcpeqroqushqpz.jpg	natural_100	1	0.37799999999999995	0	2	0.0
2	natural_80/sun_apwyvobypzhhernb.jpg	natural_80	1	0.318	0	2	0.0
2	manmade_60/sun_afvhbgxidqqxjtmy.jpg	manmade_60	1	0.379	0	2	1.0
2	natural_20/sun_ahzigxlvotschant.jpg	natural_20	1	0.35600000000000004	0	2	0.0
2	manmade_60/sun_bzynramnhwbnarol.jpg	manmade_60	1	0.366	0	2	1.0
2	natural_60/sun_bxxdftfpdjdebhqu.jpg	natural_60	1	0.439	0	2	0.0
2	manmade_0/sun_anvxkjbdsoqkqlux.jpg	manmade_0	1	0.345	0	2	1.0
2	manmade_40/sun_amiydaypkexgdbws.jpg	manmade_40	1	0.366	0	2	1.0
2	manmade_20/sun_bzmzrswqswhxyhxk.jpg	manmade_20	1	0.27699999999999997	0	2	1.0
2	manmade_0/sun_adbjlwsodhtegizs.jpg	manmade_0	1	0.314	0	2	1.0
2	natural_40/sun_atujmqovmioxulez.jpg	natural_40	1	0.401	0	2	0.0
2	manmade_20/sun_bkbshnygycozvpox.jpg	manmade_20	0	0.385	0	2	0.0
2	manmade_80/sun_azqubrfkwhnjyjfh.jpg	manmade_80	1	0.419	0	2	1.0
2	natural_60/sun_aomnormaouqpemoe.jpg	natural_60	1	0.376	0	2	0.0
2	manmade_0/sun_byqzpxjeqdprsdkg.jpg	manmade_0	1	0.28300000000000003	0	2	1.0
2	natural_100/sun_alvvrjdnguupndae.jpg	natural_100	0	0.385	0	2	1.0
2	manmade_40/sun_aveueffsmdtdxudp.jpg	manmade_40	0	0.314	0	2	0.0
2	manmade_80/sun_ammvsynuutpvhmin.jpg	manmade_80	1	0.43799999999999994	0	2	1.0
2	manmade_0/sun_afdqrybezvbaztru.jpg	manmade_0	1	0.342	0	2	1.0
2	manmade_40/sun_bcguaysmpglzongm.jpg	manmade_40	0	0.484	0	2	0.0
2	natural_100/sun_akpxoulufljvagdh.jpg	natural_100	1	0.41	0	2	0.0
2	manmade_60/sun_cdvkkpkiosjyvgbb.jpg	manmade_60	1	0.408	0	2	1.0
2	natural_40/sun_anwqkbpjyohpxwje.jpg	natural_40	0		1	2
2	natural_100/sun_afrmpuubidlxdhdk.jpg	natural_100	0		1	2
2	natural_80/sun_bqzxwtsrnlsiczsn.jpg	natural_80	1	0.337	0	2	0.0
2	manmade_20/sun_amtyolarymvdnnhy.jpg	manmade_20	1	0.465	0	2	1.0
2	manmade_60/sun_agyeeljqboaflujf.jpg	manmade_60	0	0.384	0	2	0.0
2	manmade_80/sun_brpfkqodeakmerad.jpg	manmade_80	0	0.47700000000000004	0	2	0.0
2	manmade_60/sun_bqvaydpbsbhgzciu.jpg	manmade_60	0		1	2
2	manmade_80/sun_afnzxbzkqvbxbwgc.jpg	manmade_80	1	0.37200000000000005	0	2	1.0
2	manmade_40/sun_bhjzymdospykmlqr.jpg	manmade_40	1	0.43700000000000006	0	2	1.0
2	manmade_20/sun_aelpgdpjevtjgyfv.jpg	manmade_20	1	0.314	0	2	1.0
2	natural_60/sun_anoqfgddjrrxtbyl.jpg	natural_60	1	0.425	0	2	0.0
2	manmade_20/sun_biumwmdqfzanduwl.jpg	manmade_20	1	0.371	0	2	1.0
2	natural_100/sun_avlcoxhzgadlubqf.jpg	natural_100	1	0.37799999999999995	0	2	0.0
2	natural_20/sun_bxhosyjbwmtrsgkz.jpg	natural_20	1	0.413	0	2	0.0
2	natural_60/sun_atrtxvbcuwbmvlux.jpg	natural_60	0	0.366	0	2	1.0
2	manmade_80/sun_amvxahczidshpgyd.jpg	manmade_80	1	0.392	0	2	1.0
2	natural_60/sun_ajlswuywekbvygfi.jpg	natural_60	1	0.41200000000000003	0	2	0.0
2	natural_40/sun_bocjgltcfwvfaxzv.jpg	natural_40	1	0.45	0	2	0.0
2	natural_20/sun_aokadleuqhaadlxk.jpg	natural_20	1	0.366	0	2	0.0
2	natural_60/sun_achcptocwgyvvthg.jpg	natural_60	1	0.384	0	2	0.0
2	natural_20/sun_bmksedshturqghio.jpg	natural_20	1	0.28600000000000003	0	2	0.0
2	manmade_0/sun_aithjhgufqwtwkga.jpg	manmade_0	1	0.353	0	2	1.0
2	manmade_20/sun_boziybrhsxkeuasq.jpg	manmade_20	1	0.43700000000000006	0	2	1.0
2	natural_100/sun_adobpgkbnwbigery.jpg	natural_100	0	0.409	0	2	1.0
2	natural_80/sun_burskrdjpeenfhlb.jpg	natural_80	0		1	2
2	natural_80/sun_axyndviipkeqassc.jpg	natural_80	0		1	2
2	natural_20/sun_apjgokmigvprxuxb.jpg	natural_20	0		1	2
2	manmade_0/sun_aatzckpwhavnnsbi.jpg	manmade_0	0	0.309	0	2	0.0
2	natural_40/sun_bwjopkxpnlohjube.jpg	natural_40	1	0.37	0	2	0.0
2	natural_80/sun_bpcgxdwcbpziijpz.jpg	natural_80	1	0.332	0	2	0.0
2	natural_20/sun_amrncrgfisbssxzk.jpg	natural_20	1	0.37	0	2	0.0
2	natural_80/sun_aoyjelaxtiwmticn.jpg	natural_80	1	0.374	0	2	0.0
2	manmade_60/sun_altvjtcdpogizvdt.jpg	manmade_60	0	0.42200000000000004	0	3	0.0
2	manmade_0/sun_bqztzahmlbprbihv.jpg	manmade_0	0		1	3
2	natural_100/sun_atlxncsxfmqwisuw.jpg	natural_100	1	0.457	0	3	0.0
2	manmade_0/sun_cjcjyscsmurppzna.jpg	manmade_0	1	0.34600000000000003	0	3	1.0
2	manmade_20/sun_aonnkwlbynirlqej.jpg	manmade_20	0	0.39899999999999997	0	3	0.0
2	natural_40/sun_bvlysexjzfqwaaew.jpg	natural_40	0	0.32299999999999995	0	3	1.0
2	natural_20/sun_ayjlmdegljgciejk.jpg	natural_20	1	0.467	0	3	0.0
2	natural_100/sun_aocizjqjwrvharph.jpg	natural_100	1	0.42100000000000004	0	3	0.0
2	manmade_20/sun_ammdullylnuizbqa.jpg	manmade_20	1	0.381	0	3	1.0
2	natural_20/sun_alvbxmxkyrtpgnav.jpg	natural_20	1	0.379	0	3	0.0
2	natural_100/sun_atiuimrihfslrfzs.jpg	natural_100	1	0.373	0	3	0.0
2	natural_60/sun_aktdbmacilhhkkqk.jpg	natural_60	1	0.376	0	3	0.0
2	manmade_20/sun_bgxkotjrrbksldzt.jpg	manmade_20	1	0.387	0	3	1.0
2	manmade_80/sun_aldmwyzjffrdxcpi.jpg	manmade_80	0		1	3
2	natural_40/sun_aqstupexzzvyfbjy.jpg	natural_40	1	0.401	0	3	0.0
2	natural_100/sun_asitqcjdhmptwyly.jpg	natural_100	1	0.485	0	3	0.0
2	manmade_60/sun_bbmflpnbcywrjkqn.jpg	manmade_60	1	0.40700000000000003	0	3	1.0
2	natural_100/sun_ahdxurulllcopwhb.jpg	natural_100	1	0.325	0	3	0.0
2	manmade_60/sun_cqlyglponxxlnlqe.jpg	manmade_60	1	0.34700000000000003	0	3	1.0
2	natural_60/sun_bugelpomgvtnstvi.jpg	natural_60	0	0.379	0	3	1.0
2	natural_80/sun_asrtfelmodmhohhr.jpg	natural_80	1	0.384	0	3	0.0
2	natural_40/sun_agemqswtqpaumisk.jpg	natural_40	1	0.368	0	3	0.0
2	natural_60/sun_akpankrcjqsucnjm.jpg	natural_60	1	0.31	0	3	0.0
2	natural_80/sun_bytcuwmvfkomwowl.jpg	natural_80	0		1	3
2	natural_20/sun_atlitoosrbdypdyg.jpg	natural_20	1	0.32299999999999995	0	3	0.0
2	manmade_40/sun_acubwuwcdtclpgny.jpg	manmade_40	0	0.271	0	3	0.0
2	manmade_80/sun_aqfgezskcdsbpzwm.jpg	manmade_80	0	0.36	0	3	0.0
2	manmade_0/sun_cawgeeaxkrhuqbcp.jpg	manmade_0	1	0.326	0	3	1.0
2	manmade_20/sun_ajwdcypkzwrvhdij.jpg	manmade_20	1	0.413	0	3	1.0
2	natural_60/sun_aeozynibmrcjhtty.jpg	natural_60	1	0.386	0	3	0.0
2	natural_20/sun_aijhtmwbytmjjijj.jpg	natural_20	1	0.36200000000000004	0	3	0.0
2	manmade_80/sun_acnhcwzbgviozefi.jpg	manmade_80	0	0.392	0	3	0.0
2	natural_80/sun_axhuimdevcmlcsyy.jpg	natural_80	1	0.386	0	3	0.0
2	manmade_0/sun_atkkpmpjnbjqnpqu.jpg	manmade_0	1	0.335	0	3	1.0
2	natural_60/sun_baljqlfhwfnxwyek.jpg	natural_60	1	0.31	0	3	0.0
2	manmade_40/sun_bojykyhxlsubrrsy.jpg	manmade_40	1	0.336	0	3	1.0
2	natural_80/sun_bxhddyaarccnuxfv.jpg	natural_80	1	0.42100000000000004	0	3	0.0
2	manmade_80/sun_baxuislzskxfoaff.jpg	manmade_80	1	0.45	0	3	1.0
2	manmade_20/sun_alfdwtkomaetalks.jpg	manmade_20	0	0.365	0	3	0.0
2	natural_40/sun_adhuyfzhgkxudsuw.jpg	natural_40	1	0.445	0	3	0.0
2	manmade_40/sun_ayxmkjejuahqymqw.jpg	manmade_40	1	0.335	0	3	1.0
2	natural_80/sun_aizarqgexerynbfc.jpg	natural_80	1	0.439	0	3	0.0
2	natural_20/sun_abybiaxdzijlzyau.jpg	natural_20	1	0.45399999999999996	0	3	0.0
2	manmade_40/sun_apfqfbrxzryormej.jpg	manmade_40	0		1	3
2	natural_40/sun_aswmqxwobwslxwwh.jpg	natural_40	1	0.439	0	3	0.0
2	manmade_60/sun_aflmbzdudfdpwvyh.jpg	manmade_60	0	0.442	0	3	0.0
2	natural_60/sun_bgshsncquccegean.jpg	natural_60	1	0.35700000000000004	0	3	0.0
2	manmade_0/sun_abrjdpmoedcdjbpo.jpg	manmade_0	1	0.32899999999999996	0	3	1.0
2	manmade_60/sun_aykddnrjwjdxzezc.jpg	manmade_60	0	0.27	0	3	0.0
2	manmade_80/sun_aspdaetiikbgpyxf.jpg	manmade_80	1	0.22899999999999998	0	3	1.0
2	natural_40/sun_aryysosahbqjlhyp.jpg	natural_40	1	0.385	0	3	0.0
2	manmade_40/sun_acpgddhqbzvjncvm.jpg	manmade_40	1	0.38799999999999996	0	3	1.0
2	natural_80/sun_aclhteashmnspcpj.jpg	natural_80	1	0.37799999999999995	0	3	0.0
2	manmade_0/sun_amnyspzuwprvcffv.jpg	manmade_0	1	0.381	0	3	1.0
2	manmade_80/sun_avnkmtvvzgltezto.jpg	manmade_80	1	0.41600000000000004	0	3	1.0
2	natural_100/sun_awbzwnvtiwoqvnfs.jpg	natural_100	0	0.257	0	3	1.0
2	manmade_20/sun_ampjuzxdlazrdgyq.jpg	manmade_20	1	0.34	0	3	1.0
2	manmade_60/sun_avaocfxxbhjzukjd.jpg	manmade_60	0	0.313	0	3	0.0
2	manmade_40/sun_bqztwztwvfanviia.jpg	manmade_40	1	0.27	0	3	1.0
2	natural_20/sun_agvpuxjpvjkqiaqn.jpg	natural_20	0		1	3
2	natural_20/sun_aahfwwaqscmctvmp.jpg	natural_20	0		1	4
2	natural_100/sun_ayqgtbtnjcbpylrz.jpg	natural_100	1	0.397	0	4	0.0
2	manmade_0/sun_aisnrzrfunhylpco.jpg	manmade_0	1	0.461	0	4	1.0
2	manmade_80/sun_agpimndurwvldqxu.jpg	manmade_80	1	0.41700000000000004	0	4	1.0
2	natural_20/sun_bnobbzgkzzrudhbd.jpg	natural_20	0	0.39799999999999996	0	4	1.0
2	natural_100/sun_aknhqmkmbzddisee.jpg	natural_100	0	0.396	0	4	1.0
2	natural_40/sun_bkwjybkuitxocaee.jpg	natural_40	0	0.40299999999999997	0	4	1.0
2	natural_60/sun_bthdhekortklqyvg.jpg	natural_60	0		1	4
2	manmade_60/sun_aoqfxivbqbwacrrz.jpg	manmade_60	1	0.445	0	4	1.0
2	natural_40/sun_bmduqcixasjsmdec.jpg	natural_40	0		1	4
2	manmade_0/sun_brbwqqhltujmyynn.jpg	manmade_0	1	0.364	0	4	1.0
2	manmade_60/sun_bicebebpshancbix.jpg	manmade_60	1	0.45399999999999996	0	4	1.0
2	natural_20/sun_avgppnzksgjyqrkq.jpg	natural_20	1	0.336	0	4	0.0
2	natural_60/sun_blqjalmvlgmwqxtj.jpg	natural_60	1	0.35	0	4	0.0
2	manmade_80/sun_buorqzyjrkvasufa.jpg	manmade_80	1	0.25	0	4	1.0
2	manmade_80/sun_aadbjdbpzygfyxzr.jpg	manmade_80	0	0.313	0	4	0.0
2	natural_60/sun_akztgbltwhgthazd.jpg	natural_60	1	0.364	0	4	0.0
2	natural_80/sun_aghwkvjgfrywsdwp.jpg	natural_80	1	0.242	0	4	0.0
2	manmade_0/sun_aaqmvdfxgsvtujlu.jpg	manmade_0	1	0.32899999999999996	0	4	1.0
2	natural_80/sun_ajnhwtgzilubzevv.jpg	natural_80	1	0.278	0	4	0.0
2	manmade_20/sun_alcfbgrqmtysqeoj.jpg	manmade_20	0	0.355	0	4	0.0
2	manmade_0/sun_auarnfsyhhtlvqhz.jpg	manmade_0	1	0.159	0	4	1.0
2	natural_20/sun_aryynmbfzhofqqhe.jpg	natural_20	0	0.154	0	4	1.0
2	natural_40/sun_atxlqnderrttxjgu.jpg	natural_40	1	0.16699999999999998	0	4	0.0
2	natural_100/sun_bshburneneixsrvy.jpg	natural_100	1	0.21	0	4	0.0
2	manmade_60/sun_ajfnquemlfiofhzw.jpg	manmade_60	1	0.321	0	4	1.0
2	natural_40/sun_ajxmxsivknkfzmfd.jpg	natural_40	1	0.358	0	4	0.0
2	manmade_80/sun_aoeicdziurntilob.jpg	manmade_80	1	0.295	0	4	1.0
2	manmade_20/sun_ahnilphzglfqvado.jpg	manmade_20	0	0.354	0	4	0.0
2	natural_80/sun_akwiazejssjfvesw.jpg	natural_80	1	0.386	0	4	0.0
2	manmade_60/sun_brzjkwealejgevta.jpg	manmade_60	1	0.27399999999999997	0	4	1.0
2	natural_20/sun_ayirrbtklarjldvn.jpg	natural_20	1	0.36200000000000004	0	4	0.0
2	manmade_20/sun_acuidoemqibkzbxl.jpg	manmade_20	1	0.302	0	4	1.0
2	natural_80/sun_byqwzogbirgscxsj.jpg	natural_80	1	0.436	0	4	0.0
2	manmade_0/sun_aavjinpnkappuonm.jpg	manmade_0	1	0.314	0	4	1.0
2	manmade_40/sun_ammhvgqpzsavzmmy.jpg	manmade_40	1	0.445	0	4	1.0
2	natural_40/sun_bbbxrqrygirbills.jpg	natural_40	0	0.38	0	4	1.0
2	manmade_40/sun_albhhflaizttdjya.jpg	manmade_40	1	0.47600000000000003	0	4	1.0
2	manmade_40/sun_agqhbvxzshquibug.jpg	manmade_40	1	0.368	0	4	1.0
2	natural_80/sun_aizoashhcpgzraft.jpg	natural_80	0	0.449	0	4	1.0
2	natural_60/sun_aulxyypluyhkhvjw.jpg	natural_60	0	0.364	0	4	1.0
2	natural_80/sun_aocddehmwjzmyxcv.jpg	natural_80	1	0.34700000000000003	0	4	0.0
2	natural_60/sun_aluvqhmypjtsrvyh.jpg	natural_60	1	0.287	0	4	0.0
2	natural_100/sun_ardpcjdpfhimkpdv.jpg	natural_100	1	0.342	0	4	0.0
2	manmade_80/sun_avayywhwcnyqwrzm.jpg	manmade_80	1	0.41600000000000004	0	4	1.0
2	natural_100/sun_aocrerwziwqawiyw.jpg	natural_100	1	0.44799999999999995	0	4	0.0
2	manmade_60/sun_azdhvvupphywtaaw.jpg	manmade_60	1	0.433	0	4	1.0
2	manmade_20/sun_anaitfwkoywklgby.jpg	manmade_20	1	0.39	0	4	1.0
2	manmade_40/sun_bfsaabtoxvvjqfwd.jpg	manmade_40	1	0.441	0	4	1.0
2	manmade_80/sun_aecfkbdezqiwwwhp.jpg	manmade_80	0		1	4
2	manmade_20/sun_arfyhoghydilsgvl.jpg	manmade_20	1	0.345	0	4	1.0
2	manmade_20/sun_atxfqwykbuxovhyi.jpg	manmade_20	1	0.342	0	4	1.0
2	manmade_40/sun_aqbvjgevxvqjpqmi.jpg	manmade_40	1	0.36	0	4	1.0
2	manmade_0/sun_bxxvequdiyexoczf.jpg	manmade_0	1	0.38299999999999995	0	4	1.0
2	manmade_60/sun_auotxaismzlnyrvh.jpg	manmade_60	1	0.324	0	4	1.0
2	manmade_40/sun_aahmezilsrhnzedx.jpg	manmade_40	1	0.36	0	4	1.0
2	natural_40/sun_aaphylbydnsgasiw.jpg	natural_40	0	0.319	0	4	1.0
2	natural_20/sun_aktctitubmiwpsmk.jpg	natural_20	1	0.377	0	4	0.0
2	natural_60/sun_bkafhuqzpzlgfqav.jpg	natural_60	1	0.47	0	4	0.0
2	natural_100/sun_azubjdluvfiuopvy.jpg	natural_100	1	0.282	0	4	0.0
2	manmade_0/sun_amrrozjwcheppmah.jpg	manmade_0	1	0.415	0	5	1.0
2	natural_100/sun_aciebeapldilzbug.jpg	natural_100	1	0.292	0	5	0.0
2	manmade_20/sun_arrdzdssowqawrws.jpg	manmade_20	1	0.33	0	5	1.0
2	manmade_0/sun_achbeqwhrrpksoeh.jpg	manmade_0	1	0.344	0	5	1.0
2	natural_80/sun_ajnkpfkzgdqzwolw.jpg	natural_80	1	0.371	0	5	0.0
2	natural_100/sun_bkmrwpvvswnxtbwz.jpg	natural_100	1	0.34299999999999997	0	5	0.0
2	manmade_60/sun_bbklfhkdkceatnzv.jpg	manmade_60	0	0.292	0	5	0.0
2	natural_60/sun_bimoeziaopjydcma.jpg	natural_60	0	0.258	0	5	1.0
2	manmade_80/sun_bqynxpovjqjgagth.jpg	manmade_80	0	0.266	0	5	0.0
2	natural_80/sun_ayfyakrijxcyayew.jpg	natural_80	0	0.389	0	5	1.0
2	manmade_0/sun_afhzpdgsnondahgb.jpg	manmade_0	1	0.324	0	5	1.0
2	natural_20/sun_apjyimjzdyqvfcwm.jpg	natural_20	1	0.317	0	5	0.0
2	manmade_80/sun_afdslvedyijtrjof.jpg	manmade_80	1	0.32899999999999996	0	5	1.0
2	manmade_60/sun_asxwzugqxdrfhpix.jpg	manmade_60	0	0.297	0	5	0.0
2	natural_80/sun_afgcvtijkotikhvx.jpg	natural_80	0	0.424	0	5	1.0
2	natural_20/sun_bphpqlybnlwcntyl.jpg	natural_20	1	0.307	0	5	0.0
2	natural_40/sun_ajddatllenmyzljo.jpg	natural_40	1	0.315	0	5	0.0
2	manmade_0/sun_bwqpwfkodgmwhmut.jpg	manmade_0	1	0.316	0	5	1.0
2	natural_60/sun_apjvdsbmtigvtqan.jpg	natural_60	0	0.38299999999999995	0	5	1.0
2	natural_60/sun_agfsugydkpiswodp.jpg	natural_60	1	0.281	0	5	0.0
2	natural_80/sun_bmanwhbtqdovqbzb.jpg	natural_80	1	0.308	0	5	0.0
2	manmade_80/sun_bgongrxggxmprpgd.jpg	manmade_80	1	0.396	0	5	1.0
2	natural_100/sun_aemochksbofzeqin.jpg	natural_100	0	0.37799999999999995	0	5	1.0
2	manmade_40/sun_aslsuselhjmtddyw.jpg	manmade_40	1	0.381	0	5	1.0
2	natural_20/sun_awnaeojydcaqzehk.jpg	natural_20	1	0.345	0	5	0.0
2	natural_80/sun_alfhighnxvfeboiz.jpg	natural_80	1	0.419	0	5	0.0
2	manmade_80/sun_byskllktzbvfqrby.jpg	manmade_80	1	0.36	0	5	1.0
2	natural_60/sun_ajizdthborjezuym.jpg	natural_60	0	0.335	0	5	1.0
2	manmade_60/sun_bfyufrumulxuuzkf.jpg	manmade_60	0	0.389	0	5	0.0
2	manmade_60/sun_abmbrviqsrupgcwy.jpg	manmade_60	1	0.316	0	5	1.0
2	natural_100/sun_areukmjdbifsslod.jpg	natural_100	0	0.266	0	5	1.0
2	natural_20/sun_auftgurtlwlsywxy.jpg	natural_20	1	0.273	0	5	0.0
2	manmade_40/sun_bosmbhpldtmjdgxs.jpg	manmade_40	1	0.34	0	5	1.0
2	manmade_80/sun_asdhlcimgeqzvpfg.jpg	manmade_80	1	0.34600000000000003	0	5	1.0
2	manmade_40/sun_amrkjbvziaiqnvcq.jpg	manmade_40	1	0.215	0	5	1.0
2	manmade_40/sun_aobcafsoxosqumwf.jpg	manmade_40	1	0.255	0	5	1.0
2	natural_60/sun_aguloddskpsofhlz.jpg	natural_60	0	0.166	0	5	1.0
2	natural_20/sun_aeajfdoxtllleegz.jpg	natural_20	1	0.27699999999999997	0	5	0.0
2	manmade_0/sun_bhpkkbrwedztwons.jpg	manmade_0	1	0.321	0	5	1.0
2	natural_80/sun_bopdhgpbjzidepkj.jpg	natural_80	1	0.28800000000000003	0	5	0.0
2	manmade_60/sun_ajwpyqwcckegezeg.jpg	manmade_60	1	0.433	0	5	1.0
2	natural_20/sun_asvewqlouiwqcncu.jpg	natural_20	1	0.281	0	5	0.0
2	natural_100/sun_aulensqwohfjxyqi.jpg	natural_100	1	0.423	0	5	0.0
2	natural_60/sun_aulpluuvzuyrcrce.jpg	natural_60	1	0.332	0	5	0.0
2	natural_40/sun_bglsohqddackbnny.jpg	natural_40	1	0.361	0	5	0.0
2	manmade_20/sun_bbvqqeexrztmxmsj.jpg	manmade_20	1	0.337	0	5	1.0
2	natural_40/sun_aqpoqkmdpzdyfxor.jpg	natural_40	1	0.36	0	5	0.0
2	natural_40/sun_aizdfvpuwkksxcwm.jpg	natural_40	0	0.401	0	5	1.0
2	manmade_20/sun_bwlllvsnamiycbfe.jpg	manmade_20	1	0.397	0	5	1.0
2	natural_40/sun_avmakuxqiwoptewa.jpg	natural_40	1	0.317	0	5	0.0
2	natural_40/sun_bdkwmyfwtnlpsbev.jpg	natural_40	0	0.397	0	5	1.0
2	manmade_40/sun_ailjxpgyepocjdos.jpg	manmade_40	0	0.263	0	5	0.0
2	manmade_20/sun_bwkpsyqdrjdpzofo.jpg	manmade_20	1	0.38799999999999996	0	5	1.0
2	natural_100/sun_axgthsaehrfdokoj.jpg	natural_100	1	0.354	0	5	0.0
2	manmade_80/sun_bsisnkmaiwocvqqo.jpg	manmade_80	1	0.382	0	5	1.0
2	manmade_0/sun_avmepudqmmpgmbda.jpg	manmade_0	1	0.369	0	5	1.0
2	manmade_60/sun_amhpmxgryiirydws.jpg	manmade_60	1	0.36200000000000004	0	5	1.0
2	manmade_40/sun_bihlidfrgmngzdzf.jpg	manmade_40	1	0.319	0	5	1.0
2	manmade_20/sun_abjuskmlqfslipfw.jpg	manmade_20	1	0.326	0	5	1.0
2	manmade_20/sun_auukushlriqutops.jpg	manmade_20	1	0.306	0	5	1.0
2	manmade_60/sun_aeltaisceqxdsocz.jpg	manmade_60	0		1	6
2	natural_60/sun_ackogefzdggvmzko.jpg	natural_60	1	0.391	0	6	0.0
2	manmade_60/sun_akihkricraebyttv.jpg	manmade_60	0	0.331	0	6	0.0
2	manmade_40/sun_bkoiphoajggoacwc.jpg	manmade_40	1	0.34299999999999997	0	6	1.0
2	natural_60/sun_awiinnuiqeshehyo.jpg	natural_60	1	0.368	0	6	0.0
2	manmade_0/sun_afvsxtzaizojicxx.jpg	manmade_0	1	0.373	0	6	1.0
2	natural_100/sun_aqqgthzskkqzfwlt.jpg	natural_100	1	0.369	0	6	0.0
2	manmade_0/sun_ajcqzqshmamxsoxz.jpg	manmade_0	1	0.361	0	6	1.0
2	manmade_40/sun_bolghmigbtdmvsvx.jpg	manmade_40	1	0.38799999999999996	0	6	1.0
2	manmade_40/sun_axdzyubrenzlowvw.jpg	manmade_40	0	0.38299999999999995	0	6	0.0
2	natural_40/sun_aijjkofxcvbaoewh.jpg	natural_40	0	0.37	0	6	1.0
2	natural_80/sun_amdkebaywfyephkq.jpg	natural_80	0	0.326	0	6	1.0
2	natural_80/sun_acllikptyiupiyfy.jpg	natural_80	0	0.431	0	6	1.0
2	natural_40/sun_ahlzgjopixjmcqqx.jpg	natural_40	0	0.445	0	6	1.0
2	manmade_80/sun_appaaxytiomehjvn.jpg	manmade_80	1	0.495	0	6	1.0
2	natural_20/sun_bgkcnppnuaenfqik.jpg	natural_20	1	0.303	0	6	0.0
2	manmade_40/sun_asukqjnxrfkzkisg.jpg	manmade_40	1	0.335	0	6	1.0
2	natural_40/sun_auxmsqbiklgonhgw.jpg	natural_40	0	0.358	0	6	1.0
2	natural_80/sun_ajvxijrwnrbukdyv.jpg	natural_80	1	0.39799999999999996	0	6	0.0
2	natural_40/sun_ahgrusieljwhtize.jpg	natural_40	1	0.361	0	6	0.0
2	manmade_60/sun_blmpnqqhtemekjaj.jpg	manmade_60	1	0.495	0	6	1.0
2	manmade_20/sun_amlgxannfrxcvake.jpg	manmade_20	1	0.491	0	6	1.0
2	manmade_0/sun_bzbzbtcanaqjsfpj.jpg	manmade_0	1	0.39399999999999996	0	6	1.0
2	manmade_40/sun_amtmxvlcdorvcgeg.jpg	manmade_40	1	0.426	0	6	1.0
2	natural_80/sun_acpjjvalznkiewzl.jpg	natural_80	1	0.301	0	6	0.0
2	manmade_0/sun_aejhqcrpkmipzmdh.jpg	manmade_0	1	0.34	0	6	1.0
2	natural_60/sun_ahicqlosrtuxhkgf.jpg	natural_60	1	0.317	0	6	0.0
2	natural_20/sun_atsalkacynpevhvr.jpg	natural_20	0	0.22699999999999998	0	6	1.0
2	manmade_20/sun_asctontchtjwfdjc.jpg	manmade_20	1	0.46299999999999997	0	6	1.0
2	manmade_80/sun_aogdcswzymonyaeq.jpg	manmade_80	1	0.406	0	6	1.0
2	manmade_20/sun_abqqaeleduishvar.jpg	manmade_20	1	0.44299999999999995	0	6	1.0
2	natural_60/sun_bgbnziznjydrspaj.jpg	natural_60	1	0.473	0	6	0.0
2	manmade_60/sun_azgscdrhuomsigda.jpg	manmade_60	1	0.419	0	6	1.0
2	manmade_0/sun_aecqxqvnyfkrjkdt.jpg	manmade_0	1	0.34600000000000003	0	6	1.0
2	natural_100/sun_acokpbugvwdicmlw.jpg	natural_100	1	0.4	0	6	0.0
2	manmade_60/sun_bietxpazecjpzmiy.jpg	manmade_60	0		1	6
2	natural_40/sun_aemwjsarzzevjocj.jpg	natural_40	1	0.426	0	6	0.0
2	natural_20/sun_aftdtzzskxflvuig.jpg	natural_20	1	0.33299999999999996	0	6	0.0
2	manmade_80/sun_btkgjnurocllxzam.jpg	manmade_80	1	0.325	0	6	1.0
2	natural_60/sun_bgvnrelidxyiobtx.jpg	natural_60	1	0.39399999999999996	0	6	0.0
2	manmade_0/sun_abaxjtoioezfficd.jpg	manmade_0	1	0.365	0	6	1.0
2	manmade_20/sun_aebkeqxouiheuoam.jpg	manmade_20	0	0.32799999999999996	0	6	0.0
2	natural_40/sun_aphoymstpoziaskg.jpg	natural_40	1	0.419	0	6	0.0
2	natural_20/sun_aqsyvbwpnbjiotkt.jpg	natural_20	1	0.397	0	6	0.0
2	manmade_60/sun_audhayugqjvdjgtq.jpg	manmade_60	1	0.369	0	6	1.0
2	natural_100/sun_awesiopwrhjoojme.jpg	natural_100	1	0.43700000000000006	0	6	0.0
2	manmade_40/sun_bidrdhxdwldkhuzk.jpg	manmade_40	1	0.355	0	6	1.0
2	natural_80/sun_ayslwgcvusmdiqok.jpg	natural_80	1	0.41100000000000003	0	6	0.0
2	natural_100/sun_atohvclowaousrfh.jpg	natural_100	1	0.39	0	6	0.0
2	natural_20/sun_bsivnukwrmtcdssw.jpg	natural_20	1	0.39799999999999996	0	6	0.0
2	natural_60/sun_aiedxcvindqlnrdl.jpg	natural_60	1	0.36700000000000005	0	6	0.0
2	manmade_80/sun_afxdoalmbsrqgugu.jpg	manmade_80	1	0.42700000000000005	0	6	1.0
2	natural_100/sun_ajxtbqkbtatsgfew.jpg	natural_100	1	0.374	0	6	0.0
2	natural_100/sun_avzzdycklcqmqqaz.jpg	natural_100	1	0.361	0	6	0.0
2	natural_80/sun_awvfaraiicgiczts.jpg	natural_80	1	0.348	0	6	0.0
2	manmade_80/sun_asaauppemdggsdbi.jpg	manmade_80	1	0.34	0	6	1.0
2	manmade_20/sun_afyzpugszbozcscp.jpg	manmade_20	1	0.46299999999999997	0	6	1.0
2	natural_20/sun_aipdnhepvhhovlnu.jpg	natural_20	0	0.317	0	6	1.0
2	manmade_80/sun_cskokqhzpqyarpwd.jpg	manmade_80	0	0.344	0	6	0.0
2	manmade_20/sun_bsuvgbdinkmdxrmm.jpg	manmade_20	0		1	6
2	manmade_20/sun_arjwpayqzvmtvdxs.jpg	manmade_20	1	0.428	0	7	1.0
2	manmade_60/sun_atogttthhaffpfcl.jpg	manmade_60	0	0.354	0	7	0.0
2	natural_80/sun_acrrqynocqicqzzd.jpg	natural_80	0	0.441	0	7	1.0
2	manmade_80/sun_cqeupqwihpmqgvtj.jpg	manmade_80	0	0.461	0	7	0.0
2	natural_40/sun_axpjjpllhkcqzhvd.jpg	natural_40	0		1	7
2	manmade_60/sun_asfjwuhuokeklfcs.jpg	manmade_60	1	0.47	0	7	1.0
2	natural_60/sun_amdkzoqwsyddoogn.jpg	natural_60	1	0.418	0	7	0.0
2	manmade_20/sun_amgdfydnnnkerzvw.jpg	manmade_20	1	0.39799999999999996	0	7	1.0
2	natural_40/sun_afastfqhxowdlkai.jpg	natural_40	1	0.368	0	7	0.0
2	natural_80/sun_ajdqvnkresvpaipm.jpg	natural_80	1	0.466	0	7	0.0
2	natural_60/sun_alofhrxnrwdptpil.jpg	natural_60	1	0.32799999999999996	0	7	0.0
2	natural_60/sun_bhzmmadonpvpwcbz.jpg	natural_60	1	0.289	0	7	0.0
2	manmade_20/sun_brtfqhpegutoundh.jpg	manmade_20	1	0.369	0	7	1.0
2	manmade_20/sun_bddjtwwdwppxbsmj.jpg	manmade_20	1	0.445	0	7	1.0
2	natural_80/sun_bjoinnashrxmznmh.jpg	natural_80	1	0.318	0	7	0.0
2	natural_20/sun_avcqpetqhppgmxyx.jpg	natural_20	1	0.35700000000000004	0	7	0.0
2	natural_20/sun_auwhnmarznkjrpsn.jpg	natural_20	1	0.38299999999999995	0	7	0.0
2	manmade_0/sun_acqjipzvzfbgdvif.jpg	manmade_0	1	0.381	0	7	1.0
2	natural_60/sun_brkitofqpzvfxqep.jpg	natural_60	0	0.46299999999999997	0	7	1.0
2	manmade_0/sun_abxyywdotdsuuevt.jpg	manmade_0	1	0.44	0	7	1.0
2	natural_100/sun_anebkwknhqurattx.jpg	natural_100	0	0.474	0	7	1.0
2	manmade_40/sun_bpgryvbnwldhtzlu.jpg	manmade_40	1	0.44799999999999995	0	7	1.0
2	natural_40/sun_ayonjasuytvoofki.jpg	natural_40	0	0.46799999999999997	0	7	1.0
2	manmade_60/sun_bexesafocyyrxcxr.jpg	manmade_60	0	0.364	0	7	0.0
2	natural_100/sun_ajjqupwkblscvrpz.jpg	natural_100	1	0.317	0	7	0.0
2	manmade_60/sun_aushtqxekdkmsfkg.jpg	manmade_60	0	0.389	0	7	0.0
2	manmade_20/sun_avfaibmfdcdvizdx.jpg	manmade_20	0	0.39899999999999997	0	7	0.0
2	natural_80/sun_aypjyavrjaodmkuu.jpg	natural_80	1	0.34600000000000003	0	7	0.0
2	manmade_60/sun_aqiuziyeewnimjhj.jpg	manmade_60	1	0.368	0	7	1.0
2	manmade_40/sun_arfjmoicclcdoosq.jpg	manmade_40	1	0.43	0	7	1.0
2	natural_20/sun_aoxfrhiqlrzjwtdr.jpg	natural_20	0	0.332	0	7	1.0
2	manmade_40/sun_bbhimdlygpbldiwf.jpg	manmade_40	1	0.4	0	7	1.0
2	manmade_0/sun_aebecolzcchagesl.jpg	manmade_0	1	0.373	0	7	1.0
2	natural_40/sun_azrrgqctuvarnvxj.jpg	natural_40	1	0.376	0	7	0.0
2	manmade_20/sun_anjthcjspxcljmyn.jpg	manmade_20	1	0.414	0	7	1.0
2	natural_20/sun_ahrcelmqyuicrchp.jpg	natural_20	0	0.37200000000000005	0	7	1.0
2	manmade_0/sun_ahmpqlckcukeozfh.jpg	manmade_0	1	0.434	0	7	1.0
2	natural_20/sun_buiktvltefzdoera.jpg	natural_20	1	0.32799999999999996	0	7	0.0
2	manmade_80/sun_arfrrdkpzkjszbuz.jpg	manmade_80	1	0.39	0	7	1.0
2	natural_80/sun_anarfrowxsyhwewn.jpg	natural_80	1	0.474	0	7	0.0
2	manmade_40/sun_baoqmontgzgcvklg.jpg	manmade_40	1	0.488	0	7	1.0
2	manmade_60/sun_adaebhgozgdowgng.jpg	manmade_60	0		1	7
2	manmade_80/sun_boyjjilfqlsmmkmu.jpg	manmade_80	0		1	7
2	natural_60/sun_bnurdsjbnskhtucn.jpg	natural_60	1	0.41	0	7	0.0
2	natural_20/sun_avtprdrihxhgackd.jpg	natural_20	1	0.39399999999999996	0	7	0.0
2	natural_40/sun_bfrcsrcxquhgcnux.jpg	natural_40	0		1	7
2	manmade_0/sun_ajdognzaltxxqrtq.jpg	manmade_0	1	0.45799999999999996	0	7	1.0
2	manmade_40/sun_abuvtatkattgifmm.jpg	manmade_40	1	0.406	0	7	1.0
2	manmade_0/sun_byolwuepfmywwuxk.jpg	manmade_0	1	0.368	0	7	1.0
2	natural_100/sun_aynjmrsajissulqi.jpg	natural_100	1	0.32299999999999995	0	7	0.0
2	manmade_40/sun_ahvojfshkfhvvldy.jpg	manmade_40	1	0.325	0	7	1.0
2	natural_40/sun_brlicfcnafiayrqn.jpg	natural_40	1	0.33899999999999997	0	7	0.0
2	natural_100/sun_ahxfywrxksxvorua.jpg	natural_100	1	0.321	0	7	0.0
2	natural_100/sun_aqyjbohpiymdnjen.jpg	natural_100	1	0.35	0	7	0.0
2	manmade_80/sun_aipfyfanhxszrres.jpg	manmade_80	1	0.434	0	7	1.0
2	natural_60/sun_aeaanvktzkhgrqhq.jpg	natural_60	0	0.384	0	7	1.0
2	natural_80/sun_bolwkgudgaentmaw.jpg	natural_80	0		1	7
2	manmade_80/sun_czmjodokhomrihbj.jpg	manmade_80	0	0.39	0	7	0.0
2	natural_100/sun_awcujmqkhwsgmrma.jpg	natural_100	1	0.298	0	7	0.0
2	manmade_80/sun_aretawkwdqsknmls.jpg	manmade_80	1	0.461	0	7	1.0
2	manmade_40/sun_avezihhljmthsrou.jpg	manmade_40	1	0.445	0	8	1.0
2	natural_20/sun_bppjznkejfvhpcbi.jpg	natural_20	1	0.47600000000000003	0	8	0.0
2	manmade_20/sun_ajfgaconmnjbjudc.jpg	manmade_20	0	0.39799999999999996	0	8	0.0
2	manmade_60/sun_aywbohmkxrkyvvan.jpg	manmade_60	0	0.387	0	8	0.0
2	manmade_20/sun_avvtnhbrgwymyzgq.jpg	manmade_20	1	0.317	0	8	1.0
2	natural_20/sun_aapsmpcewelltrln.jpg	natural_20	1	0.249	0	8	0.0
2	natural_80/sun_bomyljbxmyutndnz.jpg	natural_80	1	0.32299999999999995	0	8	0.0
2	natural_60/sun_aqlfvgkmsfdrqlix.jpg	natural_60	0	0.355	0	8	1.0
2	manmade_0/sun_awfkncwecdqpxmqn.jpg	manmade_0	1	0.307	0	8	1.0
2	natural_40/sun_aqqowpjppnulcsgu.jpg	natural_40	0	0.414	0	8	1.0
2	natural_20/sun_agogpnorfftbqxzn.jpg	natural_20	1	0.374	0	8	0.0
2	natural_40/sun_bimrcuvmjyfcoety.jpg	natural_40	1	0.365	0	8	0.0
2	natural_20/sun_ajvbcrblxuniwjei.jpg	natural_20	1	0.38799999999999996	0	8	0.0
2	natural_60/sun_akqvsukydvapivur.jpg	natural_60	1	0.32899999999999996	0	8	0.0
2	natural_20/sun_acjgcaykpkfoutxe.jpg	natural_20	1	0.38799999999999996	0	8	0.0
2	manmade_80/sun_aijchcupwiwcrzjt.jpg	manmade_80	0		1	8
2	natural_60/sun_agbqzizoomnmhnmh.jpg	natural_60	1	0.366	0	8	0.0
2	natural_100/sun_aolpvbefwmlapdkd.jpg	natural_100	1	0.426	0	8	0.0
2	natural_60/sun_bevvekakigzzwelf.jpg	natural_60	1	0.313	0	8	0.0
2	natural_40/sun_aylemzaznkymtixs.jpg	natural_40	1	0.326	0	8	0.0
2	manmade_80/sun_bnefidjnlxacafnh.jpg	manmade_80	1	0.391	0	8	1.0
2	natural_100/sun_aptcjcrlyyrcibue.jpg	natural_100	0	0.396	0	8	1.0
2	manmade_20/sun_azdiupothhwyndad.jpg	manmade_20	1	0.491	0	8	1.0
2	natural_100/sun_akmpuxtqjncssoef.jpg	natural_100	1	0.33399999999999996	0	8	0.0
2	manmade_0/sun_anxzemqdmhpxuitj.jpg	manmade_0	1	0.381	0	8	1.0
2	natural_40/sun_avznrdbkptmkhoco.jpg	natural_40	1	0.342	0	8	0.0
2	manmade_0/sun_asjwdnzhcolpixmj.jpg	manmade_0	1	0.33899999999999997	0	8	1.0
2	natural_80/sun_asutrjjefasundgw.jpg	natural_80	1	0.5	0	8	0.0
2	manmade_0/sun_arvhubquckqzyail.jpg	manmade_0	1	0.293	0	8	1.0
2	manmade_40/sun_amhgntclhovbatoy.jpg	manmade_40	1	0.439	0	8	1.0
2	manmade_60/sun_cejbemwfhzceekpj.jpg	manmade_60	0	0.359	0	8	0.0
2	natural_100/sun_ahbqnxyvfjyixmhi.jpg	natural_100	1	0.38299999999999995	0	8	0.0
2	manmade_40/sun_asmxjjycwpzfcpgv.jpg	manmade_40	1	0.353	0	8	1.0
2	manmade_80/sun_amqwpntbaemcrxec.jpg	manmade_80	0		1	8
2	natural_20/sun_acmsalepztlqkyrd.jpg	natural_20	1	0.42200000000000004	0	8	0.0
2	natural_60/sun_aridzcvvxhxzukzp.jpg	natural_60	1	0.387	0	8	0.0
2	manmade_40/sun_agqhwvsiipcvayoq.jpg	manmade_40	1	0.376	0	8	1.0
2	manmade_60/sun_anmimfxosieecfrn.jpg	manmade_60	0	0.491	0	8	0.0
2	manmade_20/sun_betonqmtkzcorhhp.jpg	manmade_20	1	0.366	0	8	1.0
2	natural_80/sun_azrsilnarsxdpwlj.jpg	natural_80	1	0.413	0	8	0.0
2	natural_80/sun_aacjktmrhydsnuto.jpg	natural_80	1	0.484	0	8	0.0
2	manmade_20/sun_auprxgljyefljfrm.jpg	manmade_20	1	0.376	0	8	1.0
2	manmade_0/sun_bufyegackqapzggw.jpg	manmade_0	1	0.397	0	8	1.0
2	manmade_80/sun_aorayvdelbxfrvuv.jpg	manmade_80	0	0.415	0	8	0.0
2	manmade_0/sun_bkmdklkqlznplnmz.jpg	manmade_0	1	0.42200000000000004	0	8	1.0
2	manmade_60/sun_auyxrrfkcumlppcz.jpg	manmade_60	0	0.442	0	8	0.0
2	natural_40/sun_azqehotlaflsbupw.jpg	natural_40	1	0.309	0	8	0.0
2	manmade_40/sun_amtygraxxiwprrrm.jpg	manmade_40	0	0.371	0	8	0.0
2	manmade_80/sun_acblkvxbnfxclplc.jpg	manmade_80	1	0.371	0	8	1.0
2	natural_40/sun_aueiemmupqtslion.jpg	natural_40	1	0.405	0	8	0.0
2	manmade_80/sun_arlicfcnafiayrqn.jpg	manmade_80	1	0.434	0	8	1.0
2	manmade_60/sun_abxvctltntrtinjf.jpg	manmade_60	1	0.445	0	8	1.0
2	manmade_40/sun_bknrkjmgylfgdepp.jpg	manmade_40	0		1	8
2	natural_100/sun_aquewjcrlfkuumay.jpg	natural_100	1	0.39799999999999996	0	8	0.0
2	natural_80/sun_btvjvojhlynyiovk.jpg	natural_80	1	0.36200000000000004	0	8	0.0
2	manmade_20/sun_bdzxbmehcojbbtwy.jpg	manmade_20	0	0.41200000000000003	0	8	0.0
2	natural_60/sun_akjxkrazoutbukjx.jpg	natural_60	1	0.42100000000000004	0	8	0.0
2	natural_100/sun_asltrusxtrzgwuyw.jpg	natural_100	1	0.444	0	8	0.0
2	natural_80/sun_bcfttlweyadrwyyo.jpg	natural_80	1	0.38	0	8	0.0
2	manmade_60/sun_azfuwelgktrasgqj.jpg	manmade_60	1	0.319	0	8	1.0
2	natural_20/sun_acnryoazzajdlmiv.jpg	natural_20	0		1	9
2	natural_60/sun_amtbldypepqtfcha.jpg	natural_60	1	0.396	0	9	0.0
2	natural_40/sun_aqkqvwwcgiyswjus.jpg	natural_40	1	0.381	0	9	0.0
2	natural_100/sun_anmkwhkmnlrpufwm.jpg	natural_100	1	0.302	0	9	0.0
2	natural_60/sun_bceiyxksgijkiyhh.jpg	natural_60	1	0.33899999999999997	0	9	0.0
2	natural_40/sun_apiwuifkcfgvpcmy.jpg	natural_40	1	0.43799999999999994	0	9	0.0
2	manmade_80/sun_auzofwklchopgtpk.jpg	manmade_80	0	0.32299999999999995	0	9	0.0
2	natural_40/sun_afyzyxbipruumlia.jpg	natural_40	1	0.38799999999999996	0	9	0.0
2	manmade_60/sun_bneucacgncklitdg.jpg	manmade_60	0	0.355	0	9	0.0
2	natural_80/sun_aosbdwkewbcogvuw.jpg	natural_80	1	0.361	0	9	0.0
2	manmade_80/sun_alrizxitnjiqwqjb.jpg	manmade_80	1	0.447	0	9	1.0
2	manmade_60/sun_bankgpgszlspxinb.jpg	manmade_60	1	0.34	0	9	1.0
2	manmade_40/sun_axrwrqkqcdkfsfai.jpg	manmade_40	1	0.35	0	9	1.0
2	natural_20/sun_azqgwqiysvufsbvt.jpg	natural_20	1	0.501	0	9	0.0
2	manmade_60/sun_adloqinsecoprfpr.jpg	manmade_60	1	0.392	0	9	1.0
2	natural_20/sun_avkbcifeghcsaqcl.jpg	natural_20	0		1	9
2	natural_100/sun_arwczxpmxdtjylfn.jpg	natural_100	1	0.425	0	9	0.0
2	manmade_60/sun_axjeoqzsqqwrxsvl.jpg	manmade_60	1	0.317	0	9	1.0
2	manmade_20/sun_beibsqwhgbdfyjkr.jpg	manmade_20	1	0.365	0	9	1.0
2	natural_80/sun_ayuedqbyqqqyvfif.jpg	natural_80	1	0.41200000000000003	0	9	0.0
2	manmade_0/sun_aesayjanbvsxycfb.jpg	manmade_0	1	0.361	0	9	1.0
2	manmade_40/sun_aqxrnzjbubupiwqu.jpg	manmade_40	1	0.358	0	9	1.0
2	manmade_20/sun_bqhlvohzmyzilvtj.jpg	manmade_20	1	0.455	0	9	1.0
2	natural_60/sun_bfncngpmslfxssqc.jpg	natural_60	0		1	9
2	manmade_40/sun_bfiicuwaeclhhusy.jpg	manmade_40	1	0.473	0	9	1.0
2	manmade_0/sun_azbnnktgmfhhyckr.jpg	manmade_0	1	0.39	0	9	1.0
2	manmade_80/sun_ajmcscvqdeewjdfl.jpg	manmade_80	1	0.395	0	9	1.0
2	manmade_80/sun_bgeaowekbjgfjgqg.jpg	manmade_80	1	0.391	0	9	1.0
2	manmade_20/sun_atepecdfkwlwzirt.jpg	manmade_20	0		1	9
2	natural_100/sun_aendsxsqysoknyst.jpg	natural_100	1	0.41600000000000004	0	9	0.0
2	natural_80/sun_ayjffbyfrgsinlmn.jpg	natural_80	1	0.366	0	9	0.0
2	manmade_60/sun_axuhvcmwmykfnokf.jpg	manmade_60	1	0.369	0	9	1.0
2	manmade_20/sun_bdibbpgvfqoidsxx.jpg	manmade_20	1	0.408	0	9	1.0
2	natural_80/sun_aqbothyorpwvlpfl.jpg	natural_80	0	0.36	0	9	1.0
2	natural_20/sun_avzitcnguauisvzk.jpg	natural_20	1	0.376	0	9	0.0
2	natural_100/sun_auzhtcmcnmmpkgfw.jpg	natural_100	1	0.402	0	9	0.0
2	natural_60/sun_axpmegiepvvkcnly.jpg	natural_60	1	0.45399999999999996	0	9	0.0
2	manmade_80/sun_cnydmesctukqaqdn.jpg	manmade_80	0	0.442	0	9	0.0
2	natural_40/sun_aveugpfwaxuzfgep.jpg	natural_40	1	0.39799999999999996	0	9	0.0
2	manmade_0/sun_aoozdrpniannjmxi.jpg	manmade_0	1	0.376	0	9	1.0
2	natural_20/sun_afmpucpayezqyvhs.jpg	natural_20	1	0.44299999999999995	0	9	0.0
2	natural_40/sun_bcitqkdwcschzwxz.jpg	natural_40	1	0.361	0	9	0.0
2	natural_20/sun_ahoqqijmwijoqicb.jpg	natural_20	1	0.337	0	9	0.0
2	natural_80/sun_bfqlowdbjptklmkx.jpg	natural_80	0	0.335	0	9	1.0
2	manmade_0/sun_acuzgrggofkmatpi.jpg	manmade_0	1	0.42200000000000004	0	9	1.0
2	manmade_0/sun_bitmcqfzitlcujkx.jpg	manmade_0	1	0.363	0	9	1.0
2	natural_40/sun_awzbjeagiubfdruy.jpg	natural_40	1	0.406	0	9	0.0
2	natural_80/sun_aylbripwwuhtnjvt.jpg	natural_80	1	0.40299999999999997	0	9	0.0
2	manmade_40/sun_aztujvafgpotofzs.jpg	manmade_40	1	0.41200000000000003	0	9	1.0
2	manmade_20/sun_btybswifcirkporj.jpg	manmade_20	1	0.40700000000000003	0	9	1.0
2	manmade_40/sun_acaqvrfrhfndlull.jpg	manmade_40	1	0.37	0	9	1.0
2	natural_100/sun_bbcmhfhnkxmaryzm.jpg	natural_100	1	0.37	0	9	0.0
2	natural_100/sun_aqynabaxyecrjgkj.jpg	natural_100	1	0.345	0	9	0.0
2	manmade_0/sun_bxktamwuzzcyvvbr.jpg	manmade_0	0	0.349	0	9	0.0
2	manmade_20/sun_bgeixfvonqvlpwhg.jpg	manmade_20	1	0.31	0	9	1.0
2	manmade_80/sun_ahlbbnchenbqaoih.jpg	manmade_80	0	0.355	0	9	0.0
2	natural_60/sun_btycdauqwlpjrezt.jpg	natural_60	1	0.402	0	9	0.0
2	natural_60/sun_akktpemkmhzrndox.jpg	natural_60	1	0.364	0	9	0.0
2	manmade_60/sun_cjvyurysfztucsmm.jpg	manmade_60	1	0.39799999999999996	0	9	1.0
2	manmade_40/sun_bbbvjlhnjeepoocn.jpg	manmade_40	0	0.354	0	9	0.0
2	manmade_20/sun_adzezxnxozrrjxhi.jpg	manmade_20	1	0.39899999999999997	0	10	1.0
2	natural_80/sun_asccqcmmvoyhuiut.jpg	natural_80	1	0.34700000000000003	0	10	0.0
2	natural_20/sun_bsikdzvfmpnotizl.jpg	natural_20	1	0.4	0	10	0.0
2	manmade_0/sun_apqkyghktgtosuuk.jpg	manmade_0	1	0.397	0	10	1.0
2	natural_20/sun_atppeerypajcnfgt.jpg	natural_20	1	0.413	0	10	0.0
2	natural_60/sun_aqpyhhchxbmilszd.jpg	natural_60	1	0.366	0	10	0.0
2	manmade_20/sun_aolghmigbtdmvsvx.jpg	manmade_20	1	0.40299999999999997	0	10	1.0
2	manmade_40/sun_abfelgkioejrcugp.jpg	manmade_40	1	0.303	0	10	1.0
2	manmade_40/sun_anlpuptvvekxrydu.jpg	manmade_40	1	0.377	0	10	1.0
2	manmade_60/sun_aooxciunldmufcqq.jpg	manmade_60	1	0.307	0	10	1.0
2	natural_80/sun_atamwjpzeaafrxvh.jpg	natural_80	1	0.43799999999999994	0	10	0.0
2	manmade_60/sun_ahfmjyvzzrbfohpy.jpg	manmade_60	1	0.285	0	10	1.0
2	natural_100/sun_aawotkdinltejzwq.jpg	natural_100	0	0.371	0	10	1.0
2	manmade_60/sun_anwxcfjsebqsemzi.jpg	manmade_60	1	0.42	0	10	1.0
2	manmade_40/sun_btimpmwwospdpdhk.jpg	manmade_40	1	0.469	0	10	1.0
2	natural_60/sun_auwbfbtpkiqneqkp.jpg	natural_60	1	0.303	0	10	0.0
2	natural_80/sun_aunvtbbjoliwzisa.jpg	natural_80	1	0.38	0	10	0.0
2	natural_20/sun_arihfbrmdpjeetsy.jpg	natural_20	1	0.39799999999999996	0	10	0.0
2	natural_20/sun_afulkpfqvszqgdqh.jpg	natural_20	1	0.358	0	10	0.0
2	manmade_80/sun_achwhphkrwmpicuv.jpg	manmade_80	1	0.34299999999999997	0	10	1.0
2	natural_100/sun_acggpkdgpmsymaas.jpg	natural_100	1	0.348	0	10	0.0
2	manmade_0/sun_awwgxdeljegegpao.jpg	manmade_0	1	0.335	0	10	1.0
2	manmade_0/sun_anpylnkholfgwmke.jpg	manmade_0	1	0.381	0	10	1.0
2	natural_60/sun_bbjgcgzoadbvwkas.jpg	natural_60	1	0.365	0	10	0.0
2	manmade_80/sun_bedtsjirtegkbnau.jpg	manmade_80	1	0.40399999999999997	0	10	1.0
2	natural_40/sun_abdfkkplyjawgohc.jpg	natural_40	0	0.40399999999999997	0	10	1.0
2	natural_20/sun_aypmkugsphehyzsd.jpg	natural_20	1	0.376	0	10	0.0
2	manmade_20/sun_abtdpnfcgczlwins.jpg	manmade_20	1	0.397	0	10	1.0
2	natural_40/sun_bngxrounmwwgxpxl.jpg	natural_40	1	0.40399999999999997	0	10	0.0
2	manmade_40/sun_awkqieaornthxlrm.jpg	manmade_40	1	0.375	0	10	1.0
2	manmade_60/sun_alcluiqwyttowcrz.jpg	manmade_60	0	0.45	0	10	0.0
2	natural_60/sun_apyucpuohmbqpnbm.jpg	natural_60	1	0.34600000000000003	0	10	0.0
2	manmade_80/sun_aihhflcnonnooztq.jpg	manmade_80	0	0.376	0	10	0.0
2	manmade_0/sun_apfaaqysipzmkwae.jpg	manmade_0	1	0.368	0	10	1.0
2	natural_80/sun_aycpjyptchnqdcbz.jpg	natural_80	1	0.377	0	10	0.0
2	manmade_0/sun_arbtjlldmphpfcqo.jpg	manmade_0	1	0.374	0	10	1.0
2	manmade_20/sun_aprgbwgrwequqing.jpg	manmade_20	0	0.401	0	10	0.0
2	natural_20/sun_ayfopjleakqzdegn.jpg	natural_20	1	0.374	0	10	0.0
2	manmade_60/sun_afzshfzgebdbjoos.jpg	manmade_60	1	0.40399999999999997	0	10	1.0
2	natural_40/sun_anhzaziwnmimjvxd.jpg	natural_40	0	0.41600000000000004	0	10	1.0
2	manmade_80/sun_auyxuvbxgdahxbhb.jpg	manmade_80	1	0.496	0	10	1.0
2	natural_60/sun_aransifilqtfwpdj.jpg	natural_60	1	0.348	0	10	0.0
2	natural_100/sun_afnfzvnzcnqhmqrp.jpg	natural_100	1	0.309	0	10	0.0
2	natural_100/sun_aqxtbhfiqnndhozh.jpg	natural_100	1	0.34299999999999997	0	10	0.0
2	manmade_80/sun_aykewpjijlpgqkql.jpg	manmade_80	1	0.36	0	10	1.0
2	natural_40/sun_bkacctumitcjvzkn.jpg	natural_40	1	0.36200000000000004	0	10	0.0
2	manmade_80/sun_cycgsipvmmtllzgv.jpg	manmade_80	0	0.498	0	10	0.0
2	manmade_40/sun_blvcrwdwopnigrbo.jpg	manmade_40	1	0.349	0	10	1.0
2	natural_40/sun_abylvpgvhrpaxgnk.jpg	natural_40	1	0.385	0	10	0.0
2	manmade_60/sun_aguvlkqsvanwlzss.jpg	manmade_60	1	0.366	0	10	1.0
2	natural_100/sun_addxakmrromunpyy.jpg	natural_100	0	0.40299999999999997	0	10	1.0
2	manmade_20/sun_boyvqutltxispgdo.jpg	manmade_20	1	0.406	0	10	1.0
2	natural_60/sun_bflitfsfqocqynle.jpg	natural_60	1	0.48200000000000004	0	10	0.0
2	natural_80/sun_amxabozcbptpgryj.jpg	natural_80	1	0.428	0	10	0.0
2	manmade_0/sun_atfsyfvvtvycxysd.jpg	manmade_0	1	0.301	0	10	1.0
2	manmade_40/sun_btafrvetnostlgam.jpg	manmade_40	1	0.349	0	10	1.0
2	manmade_20/sun_ahbjpaqsallgaccw.jpg	manmade_20	1	0.34600000000000003	0	10	1.0
2	natural_80/sun_ckhkdzmhpitbkdkc.jpg	natural_80	0	0.345	0	10	1.0
2	natural_100/sun_akguloxechncfnam.jpg	natural_100	1	0.28800000000000003	0	10	0.0
2	natural_40/sun_astjnjkoyimbpifx.jpg	natural_40	1	0.35200000000000004	0	10	0.0
2	manmade_0/sun_aqtpkztvkhbcsrzt.jpg	manmade_0	0		1	11
2	natural_80/sun_ccigpojgdsaqayrb.jpg	natural_80	1	0.375	0	11	0.0
2	manmade_60/sun_aclxwtbxierusweb.jpg	manmade_60	0	0.42	0	11	0.0
2	manmade_20/sun_asgrnkszoekjqcqx.jpg	manmade_20	1	0.361	0	11	1.0
2	manmade_80/sun_cafqbxwabdpxmiex.jpg	manmade_80	0	0.326	0	11	0.0
2	natural_20/sun_anpjcdvauuaarwsb.jpg	natural_20	1	0.373	0	11	0.0
2	natural_60/sun_aehgfpdowkdiuagk.jpg	natural_60	1	0.335	0	11	0.0
2	natural_100/sun_atnppjvkwijhyzwp.jpg	natural_100	1	0.341	0	11	0.0
2	manmade_40/sun_ahxpjxjunbivwlsr.jpg	manmade_40	1	0.342	0	11	1.0
2	manmade_0/sun_bygnyyhatpmiikrn.jpg	manmade_0	1	0.319	0	11	1.0
2	natural_40/sun_aqrmbyuxhztxgciw.jpg	natural_40	1	0.353	0	11	0.0
2	natural_40/sun_buiegyqlthmrvvmt.jpg	natural_40	1	0.355	0	11	0.0
2	manmade_40/sun_bkxoaowfqsiblwui.jpg	manmade_40	1	0.41	0	11	1.0
2	manmade_40/sun_bciklzyqrtffkvhv.jpg	manmade_40	0	0.44	0	11	0.0
2	natural_80/sun_bizhcdzjpnsmjycf.jpg	natural_80	1	0.41100000000000003	0	11	0.0
2	natural_100/sun_ayddqyknntpvisuy.jpg	natural_100	1	0.36	0	11	0.0
2	manmade_60/sun_abslwerhfnhlflfk.jpg	manmade_60	1	0.366	0	11	1.0
2	manmade_60/sun_ajzszpfgjceullak.jpg	manmade_60	1	0.408	0	11	1.0
2	manmade_80/sun_cjcpixxoxoyjdrdp.jpg	manmade_80	1	0.314	0	11	1.0
2	natural_20/sun_axibmmfxjecsudrp.jpg	natural_20	0	0.348	0	11	1.0
2	manmade_40/sun_abezumtdbdthehcc.jpg	manmade_40	0	0.40399999999999997	0	11	0.0
2	natural_40/sun_bgfmzlylivpcckgt.jpg	natural_40	1	0.392	0	11	0.0
2	manmade_80/sun_azbgaopspoglnwzj.jpg	manmade_80	1	0.294	0	11	1.0
2	manmade_0/sun_aqolvgvqtksunwdo.jpg	manmade_0	1	0.34600000000000003	0	11	1.0
2	natural_40/sun_amzbqalngmxrhcbf.jpg	natural_40	1	0.397	0	11	0.0
2	natural_60/sun_amojqrenmnknnuxx.jpg	natural_60	1	0.475	0	11	0.0
2	manmade_20/sun_arubnkxrpngvgatb.jpg	manmade_20	1	0.33899999999999997	0	11	1.0
2	manmade_80/sun_bdzhixjqutyztlur.jpg	manmade_80	1	0.45299999999999996	0	11	1.0
2	natural_100/sun_apgkigksymskvjuu.jpg	natural_100	1	0.319	0	11	0.0
2	manmade_80/sun_aiujhwzzsoonkewa.jpg	manmade_80	1	0.4	0	11	1.0
2	manmade_20/sun_brregxzssuscbewb.jpg	manmade_20	0	0.35200000000000004	0	11	0.0
2	manmade_40/sun_azojvucdlxghoqmo.jpg	manmade_40	1	0.318	0	11	1.0
2	natural_100/sun_avclktvroqctzqxk.jpg	natural_100	1	0.376	0	11	0.0
2	natural_80/sun_axnyauvslfvvoyah.jpg	natural_80	1	0.368	0	11	0.0
2	manmade_60/sun_bsbvxculdednkbgq.jpg	manmade_60	1	0.39899999999999997	0	11	1.0
2	manmade_40/sun_avddlmbtwpvlxdol.jpg	manmade_40	1	0.35600000000000004	0	11	1.0
2	natural_20/sun_azvauolejwqxuubj.jpg	natural_20	1	0.475	0	11	0.0
2	natural_80/sun_aoymjcfyfofogsle.jpg	natural_80	1	0.36200000000000004	0	11	0.0
2	manmade_0/sun_bgdejdnfhhpavjmk.jpg	manmade_0	1	0.315	0	11	1.0
2	manmade_60/sun_bacnogyebvcvidpz.jpg	manmade_60	1	0.342	0	11	1.0
2	natural_60/sun_aygdngtkauiaokdf.jpg	natural_60	1	0.34600000000000003	0	11	0.0
2	manmade_60/sun_avystghndyicztsb.jpg	manmade_60	1	0.344	0	11	1.0
2	manmade_0/sun_bvcmpkmwxybjjmsj.jpg	manmade_0	1	0.436	0	11	1.0
2	natural_60/sun_aedivikatxmpaaqj.jpg	natural_60	1	0.37799999999999995	0	11	0.0
2	manmade_20/sun_afqywrziypwixdhg.jpg	manmade_20	1	0.358	0	11	1.0
2	natural_60/sun_ahqeytafvxzfpuwg.jpg	natural_60	1	0.316	0	11	0.0
2	natural_20/sun_aidhlflrqqkdzeni.jpg	natural_20	0	0.34600000000000003	0	11	1.0
2	natural_100/sun_abvrazjxgpqhvszy.jpg	natural_100	1	0.375	0	11	0.0
2	manmade_20/sun_akjhovqagpfknkax.jpg	manmade_20	1	0.395	0	11	1.0
2	natural_60/sun_albrctizoamdioth.jpg	natural_60	1	0.304	0	11	0.0
2	manmade_80/sun_adyxsmijhzmzdfgp.jpg	manmade_80	0	0.27399999999999997	0	11	0.0
2	natural_20/sun_arnsywnznansztod.jpg	natural_20	1	0.496	0	11	0.0
2	manmade_0/sun_asfmjlgmvblujewn.jpg	manmade_0	1	0.293	0	11	1.0
2	natural_40/sun_blhelptmbqgxchdn.jpg	natural_40	1	0.376	0	11	0.0
2	natural_20/sun_bmipingsjpbkbppr.jpg	natural_20	1	0.41	0	11	0.0
2	natural_80/sun_akkqvpmnhsxmspcb.jpg	natural_80	1	0.419	0	11	0.0
2	manmade_20/sun_anpuxtryflptsrpy.jpg	manmade_20	1	0.355	0	11	1.0
2	natural_100/sun_arhcefjxqlwlgxzo.jpg	natural_100	0		1	11
2	natural_80/sun_buiraamdmgyhbuwi.jpg	natural_80	1	0.363	0	11	0.0
2	natural_40/sun_acmarkoveteospgp.jpg	natural_40	1	0.358	0	11	0.0
2	manmade_80/sun_cnqfmjbuqnzxkjri.jpg	manmade_80	1	0.478	0	12	1.0
2	natural_100/sun_avinwabyesbklmrh.jpg	natural_100	0	0.36	0	12	1.0
2	manmade_0/sun_aswyksckmfyarwfk.jpg	manmade_0	0	0.322	0	12	0.0
2	manmade_80/sun_asonrhmmfqiskykt.jpg	manmade_80	0	0.312	0	12	0.0
2	manmade_60/sun_awbedodtzyzxywdv.jpg	manmade_60	1	0.369	0	12	1.0
2	manmade_0/sun_bzbiehvkojxrihce.jpg	manmade_0	1	0.349	0	12	1.0
2	manmade_40/sun_awvmgqefdzvrppln.jpg	manmade_40	0	0.42	0	12	0.0
2	manmade_60/sun_ailkchjzlhbaacqb.jpg	manmade_60	1	0.366	0	12	1.0
2	natural_60/sun_bxzvcqppmizkmxgr.jpg	natural_60	1	0.414	0	12	0.0
2	natural_100/sun_apwburtgneyqplwn.jpg	natural_100	1	0.33799999999999997	0	12	0.0
2	natural_80/sun_bzacswcemrwwdbch.jpg	natural_80	1	0.307	0	12	0.0
2	natural_100/sun_aoryplvccivanmej.jpg	natural_100	1	0.426	0	12	0.0
2	manmade_0/sun_axjtbjyzeabgnnoa.jpg	manmade_0	1	0.377	0	12	1.0
2	natural_80/sun_bdgzvmxyejtxyllx.jpg	natural_80	0	0.371	0	12	1.0
2	manmade_60/sun_alztsdsvllrkamuc.jpg	manmade_60	0	0.361	0	12	0.0
2	natural_20/sun_atvosrkyvamoxrgc.jpg	natural_20	0		1	12
2	natural_60/sun_bpeozzeocrnioenp.jpg	natural_60	0	0.377	0	12	1.0
2	natural_20/sun_aysvbhuljbkyfufz.jpg	natural_20	1	0.33399999999999996	0	12	0.0
2	manmade_20/sun_ainrijjqsoqpvnrb.jpg	manmade_20	0	0.37	0	12	0.0
2	manmade_20/sun_balobrqpjrvarzyb.jpg	manmade_20	1	0.408	0	12	1.0
2	manmade_80/sun_abafezljgfxpxouy.jpg	manmade_80	1	0.41700000000000004	0	12	1.0
2	natural_40/sun_aovqswvqrxgdeqpx.jpg	natural_40	1	0.299	0	12	0.0
2	manmade_20/sun_avhsyrmhnjkgcdtv.jpg	manmade_20	1	0.355	0	12	1.0
2	manmade_80/sun_aacqsbumiuidokeh.jpg	manmade_80	1	0.45299999999999996	0	12	1.0
2	natural_100/sun_ajxwzlfsqvjdvhkh.jpg	natural_100	1	0.426	0	12	0.0
2	natural_20/sun_aophufmlvutouqju.jpg	natural_20	1	0.319	0	12	0.0
2	natural_40/sun_agelsouuhmemliht.jpg	natural_40	1	0.33899999999999997	0	12	0.0
2	manmade_80/sun_ayhzmxwktkfxjxma.jpg	manmade_80	0	0.359	0	12	0.0
2	manmade_20/sun_aqspzwwzxrqxxslm.jpg	manmade_20	1	0.35200000000000004	0	12	1.0
2	manmade_60/sun_abdjpzqtbczgmzzh.jpg	manmade_60	0	0.29	0	12	0.0
2	natural_80/sun_akfrxlmhcpdwyybi.jpg	natural_80	0		1	12
2	natural_60/sun_ajwicvevrbnooizc.jpg	natural_60	1	0.39899999999999997	0	12	0.0
2	manmade_40/sun_aexjvwwotacojigg.jpg	manmade_40	1	0.4	0	12	1.0
2	manmade_40/sun_bshejgnavvztelgf.jpg	manmade_40	1	0.439	0	12	1.0
2	natural_20/sun_aljxnkvimkawzbsn.jpg	natural_20	1	0.36200000000000004	0	12	0.0
2	natural_60/sun_aueqsqlofgnzzjpb.jpg	natural_60	1	0.475	0	12	0.0
2	manmade_80/sun_apvdmgxplusyvyyb.jpg	manmade_80	1	0.359	0	12	1.0
2	manmade_0/sun_asmulhuctjsxjqpr.jpg	manmade_0	1	0.466	0	12	1.0
2	manmade_60/sun_atuwoeepjptzuezc.jpg	manmade_60	0	0.361	0	12	0.0
2	natural_40/sun_ajhkipntabiocxbk.jpg	natural_40	1	0.434	0	12	0.0
2	manmade_0/sun_bvzizycgbeghlfci.jpg	manmade_0	1	0.382	0	12	1.0
2	natural_40/sun_alsrwalxrolqygld.jpg	natural_40	1	0.46799999999999997	0	12	0.0
2	manmade_20/sun_bfhouoppryanfdot.jpg	manmade_20	1	0.385	0	12	1.0
2	natural_40/sun_arxducspjmnbbdym.jpg	natural_40	1	0.371	0	12	0.0
2	natural_40/sun_asavoqucadfzcswt.jpg	natural_40	1	0.37799999999999995	0	12	0.0
2	natural_60/sun_asunjduusfmftaoq.jpg	natural_60	1	0.433	0	12	0.0
2	natural_100/sun_azwzkwiknuoacqaf.jpg	natural_100	0	0.395	0	12	1.0
2	manmade_40/sun_afwfagfrgtwxzcst.jpg	manmade_40	0	0.369	0	12	0.0
2	natural_80/sun_atdzphhttzgyumbp.jpg	natural_80	1	0.392	0	12	0.0
2	natural_100/sun_bqdshkbduolgjtvp.jpg	natural_100	1	0.42200000000000004	0	12	0.0
2	manmade_20/sun_asvjbjcjriqsxokg.jpg	manmade_20	1	0.295	0	12	1.0
2	natural_20/sun_argcgyvospbkxxpm.jpg	natural_20	1	0.45899999999999996	0	12	0.0
2	manmade_40/sun_aysochnwqergsfim.jpg	manmade_40	0	0.311	0	12	0.0
2	manmade_40/sun_aibialoozpwigqzt.jpg	manmade_40	0	0.39799999999999996	0	12	0.0
2	natural_80/sun_baauouybqpjmqbss.jpg	natural_80	1	0.381	0	12	0.0
2	natural_80/sun_aizcronibbucvjjo.jpg	natural_80	1	0.355	0	12	0.0
2	natural_60/sun_ajoaxqrbxbhkfhyr.jpg	natural_60	1	0.45399999999999996	0	12	0.0
2	natural_20/sun_bzpzouizyuieyhuj.jpg	natural_20	1	0.331	0	12	0.0
2	manmade_60/sun_agijvtlfaoouqsof.jpg	manmade_60	1	0.31	0	12	1.0
2	manmade_0/sun_bkrqdtdgnyvsalya.jpg	manmade_0	1	0.297	0	12	1.0
2	natural_80/sun_aetwojwfybectcub.jpg	natural_80	0		1	13
2	manmade_0/sun_bdjlttojacrombvr.jpg	manmade_0	1	0.39399999999999996	0	13	1.0
2	natural_80/sun_adouftgdrzsideja.jpg	natural_80	1	0.301	0	13	0.0
2	manmade_20/sun_aoymfbltlnodywrw.jpg	manmade_20	1	0.402	0	13	1.0
2	manmade_60/sun_bpiyjbfuhvsozlow.jpg	manmade_60	1	0.489	0	13	1.0
2	manmade_40/sun_afyteqrabvricavk.jpg	manmade_40	0	0.371	0	13	0.0
2	natural_100/sun_aqwfbnfwkowjnsdp.jpg	natural_100	1	0.275	0	13	0.0
2	manmade_60/sun_acdpobptoknnuzuc.jpg	manmade_60	1	0.391	0	13	1.0
2	natural_80/sun_avhyhjahhqglwfoo.jpg	natural_80	0	0.385	0	13	1.0
2	natural_80/sun_afctvkpjxnwxqudl.jpg	natural_80	1	0.436	0	13	0.0
2	manmade_40/sun_alcbnacjeaqvhqrp.jpg	manmade_40	0	0.39399999999999996	0	13	0.0
2	natural_20/sun_aigvrszgqctccfbi.jpg	natural_20	1	0.36	0	13	0.0
2	natural_20/sun_aiqlvvjhqwtturaw.jpg	natural_20	1	0.414	0	13	0.0
2	manmade_80/sun_bepcqysirdqajsbf.jpg	manmade_80	1	0.37	0	13	1.0
2	manmade_80/sun_ahjqdhhlxpqpafac.jpg	manmade_80	0		1	13
2	manmade_40/sun_cspqruenayzoyyhr.jpg	manmade_40	1	0.46399999999999997	0	13	1.0
2	natural_80/sun_byimhurarqwjrxyc.jpg	natural_80	1	0.348	0	13	0.0
2	manmade_80/sun_axxdftfpdjdebhqu.jpg	manmade_80	1	0.47200000000000003	0	13	1.0
2	natural_20/sun_bagsnphdxapdperf.jpg	natural_20	0	0.376	0	13	1.0
2	natural_100/sun_ayrqfodgpzhsdqjh.jpg	natural_100	1	0.38799999999999996	0	13	0.0
2	manmade_20/sun_blkwdmhdcqsdbfui.jpg	manmade_20	1	0.387	0	13	1.0
2	natural_100/sun_alipsxtiwprkfwrn.jpg	natural_100	1	0.41700000000000004	0	13	0.0
2	natural_100/sun_akldfuxketeyqrcr.jpg	natural_100	1	0.426	0	13	0.0
2	natural_100/sun_aoqjnzwgdikwayvw.jpg	natural_100	1	0.46799999999999997	0	13	0.0
2	natural_40/sun_bfgzgbisbopcyslr.jpg	natural_40	0		1	13
2	manmade_80/sun_agfcebcyjimgbcvr.jpg	manmade_80	1	0.456	0	13	1.0
2	natural_20/sun_abziscvrdtwajpyf.jpg	natural_20	1	0.40399999999999997	0	13	0.0
2	manmade_40/sun_amdfqlnehnqxisak.jpg	manmade_40	0		1	13
2	manmade_20/sun_agpnlwgnbyfierva.jpg	manmade_20	1	0.389	0	13	1.0
2	natural_20/sun_asefoncrnhdvyadg.jpg	natural_20	1	0.39899999999999997	0	13	0.0
2	natural_40/sun_bczwgavqicqxxnjl.jpg	natural_40	1	0.401	0	13	0.0
2	natural_60/sun_biahkpuxgfhfebyc.jpg	natural_60	1	0.35600000000000004	0	13	0.0
2	manmade_40/sun_auhmoncslorhremu.jpg	manmade_40	1	0.37799999999999995	0	13	1.0
2	natural_60/sun_ayelgtdjunbgkhty.jpg	natural_60	1	0.406	0	13	0.0
2	natural_40/sun_aipntwwcxzbndwrb.jpg	natural_40	1	0.368	0	13	0.0
2	manmade_80/sun_corntiuwysnjioic.jpg	manmade_80	0	0.384	0	13	0.0
2	natural_60/sun_arrmesdljkyefvzd.jpg	natural_60	1	0.406	0	13	0.0
2	manmade_40/sun_adocsvrgzyuphpcg.jpg	manmade_40	1	0.316	0	13	1.0
2	manmade_0/sun_agjfqkbqbsvlnqhq.jpg	manmade_0	0		1	13
2	manmade_60/sun_agomgxrzyzlgerdg.jpg	manmade_60	1	0.41200000000000003	0	13	1.0
2	manmade_0/sun_awalzgxhnukydwfh.jpg	manmade_0	1	0.33899999999999997	0	13	1.0
2	manmade_20/sun_bgtjkehtlkvwsmfw.jpg	manmade_20	1	0.40299999999999997	0	13	1.0
2	manmade_0/sun_azyjfkzhydkprpgr.jpg	manmade_0	1	0.32	0	13	1.0
2	manmade_60/sun_blexskbreabhjwin.jpg	manmade_60	0	0.327	0	13	0.0
2	manmade_20/sun_bjhyapfimuvulgcn.jpg	manmade_20	1	0.313	0	13	1.0
2	manmade_0/sun_ajatfsbtnbmnqxgb.jpg	manmade_0	1	0.306	0	13	1.0
2	manmade_0/sun_akorpmvkkyxopxjp.jpg	manmade_0	1	0.299	0	13	1.0
2	natural_40/sun_aaeonpcwemmakdap.jpg	natural_40	0	0.309	0	13	1.0
2	manmade_60/sun_bfvkcdhswmumvwlh.jpg	manmade_60	1	0.374	0	13	1.0
2	natural_100/sun_ajgxbesgeiwalpxd.jpg	natural_100	1	0.39899999999999997	0	13	0.0
2	manmade_60/sun_altaxaueregenjep.jpg	manmade_60	0	0.29600000000000004	0	13	0.0
2	natural_60/sun_affyvszgwamwlyyy.jpg	natural_60	1	0.331	0	13	0.0
2	natural_60/sun_bncblvsjworrnfcg.jpg	natural_60	1	0.34299999999999997	0	13	0.0
2	natural_40/sun_bwqpknltkvcnziei.jpg	natural_40	1	0.35100000000000003	0	13	0.0
2	manmade_80/sun_apzywakliatywbbb.jpg	manmade_80	1	0.474	0	13	1.0
2	manmade_20/sun_akoelleuoihipoqi.jpg	manmade_20	1	0.4	0	13	1.0
2	natural_60/sun_ayzwjcmfporzrkdq.jpg	natural_60	1	0.374	0	13	0.0
2	natural_20/sun_avvjnmuiabmwtlnn.jpg	natural_20	1	0.37	0	13	0.0
2	natural_80/sun_ayvdypopjrwxzovd.jpg	natural_80	1	0.37	0	13	0.0
2	natural_40/sun_bulwrnasygcadznp.jpg	natural_40	1	0.391	0	13	0.0
2	natural_80/sun_ahmknkgofpwirhse.jpg	natural_80	1	0.489	0	14	0.0
2	natural_100/sun_atwenjbmbsprzkob.jpg	natural_100	1	0.43	0	14	0.0
2	manmade_80/sun_ajhwnttnqbknvegb.jpg	manmade_80	0	0.447	0	14	0.0
2	manmade_60/sun_bjrpxszcjhnqeaiw.jpg	manmade_60	1	0.392	0	14	1.0
2	natural_40/sun_bvnqdmhxacjnbwmk.jpg	natural_40	1	0.41200000000000003	0	14	0.0
2	manmade_60/sun_btvxhvfdasqqctmj.jpg	manmade_60	0	0.41100000000000003	0	14	0.0
2	manmade_60/sun_bazcovppxjdhhttf.jpg	manmade_60	1	0.299	0	14	1.0
2	manmade_80/sun_abrmjmcsrxsdqota.jpg	manmade_80	0	0.316	0	14	0.0
2	manmade_60/sun_bdkxuyrawyrttkre.jpg	manmade_60	0	0.386	0	14	0.0
2	manmade_40/sun_airlxkfcvyflrody.jpg	manmade_40	1	0.33299999999999996	0	14	1.0
2	manmade_40/sun_adkezundgythazqi.jpg	manmade_40	1	0.376	0	14	1.0
2	manmade_0/sun_azxpheqkbyjxihzz.jpg	manmade_0	1	0.366	0	14	1.0
2	natural_40/sun_bnegqjuwgebttate.jpg	natural_40	1	0.342	0	14	0.0
2	natural_100/sun_aohubkannreilxfz.jpg	natural_100	1	0.289	0	14	0.0
2	natural_80/sun_ahduwxkimsapjqss.jpg	natural_80	1	0.36700000000000005	0	14	0.0
2	manmade_20/sun_aixvnxvnijkbxrov.jpg	manmade_20	1	0.424	0	14	1.0
2	natural_20/sun_btcuuewimltdghhu.jpg	natural_20	1	0.409	0	14	0.0
2	natural_40/sun_acwtxuumigmxgbqu.jpg	natural_40	1	0.36200000000000004	0	14	0.0
2	natural_60/sun_amzastljdsmaubwx.jpg	natural_60	1	0.39	0	14	0.0
2	manmade_0/sun_aysvkjfnxfeakqyc.jpg	manmade_0	1	0.33799999999999997	0	14	1.0
2	natural_20/sun_botbambbcieneuqz.jpg	natural_20	1	0.321	0	14	0.0
2	manmade_20/sun_atcgmmhauhrdbkfg.jpg	manmade_20	1	0.39299999999999996	0	14	1.0
2	manmade_60/sun_aldprfpekbdzxchg.jpg	manmade_60	1	0.387	0	14	1.0
2	manmade_20/sun_apdqslgwrhsoxcdt.jpg	manmade_20	1	0.389	0	14	1.0
2	natural_100/sun_ajbboqynxqeklgar.jpg	natural_100	1	0.331	0	14	0.0
2	natural_60/sun_bvwulfrpijoixyor.jpg	natural_60	1	0.318	0	14	0.0
2	manmade_0/sun_aoavkndvwvqizpsz.jpg	manmade_0	1	0.348	0	14	1.0
2	manmade_0/sun_avlnbsghxhejbhzx.jpg	manmade_0	1	0.39	0	14	1.0
2	natural_60/sun_abnrpmvtehbmbbrv.jpg	natural_60	1	0.34299999999999997	0	14	0.0
2	manmade_80/sun_chwxoekqdeuhczmc.jpg	manmade_80	0	0.364	0	14	0.0
2	natural_100/sun_arwykvgzpgybhibg.jpg	natural_100	1	0.384	0	14	0.0
2	manmade_0/sun_bwyvltjlgkruvgyk.jpg	manmade_0	1	0.317	0	14	1.0
2	manmade_60/sun_aanhhkblinzaybbd.jpg	manmade_60	0	0.307	0	14	0.0
2	natural_20/sun_avxvwenjhkcpfnrd.jpg	natural_20	1	0.373	0	14	0.0
2	natural_60/sun_bkzldahnikeqcuez.jpg	natural_60	1	0.341	0	14	0.0
2	natural_60/sun_aukujotdimpkvxzt.jpg	natural_60	1	0.321	0	14	0.0
2	manmade_80/sun_blkjjuyfpbjmerdv.jpg	manmade_80	1	0.361	0	14	1.0
2	natural_100/sun_ambpzndfirfggaop.jpg	natural_100	1	0.473	0	14	0.0
2	natural_20/sun_byiiaqsdnvgsuulx.jpg	natural_20	0	0.342	0	14	1.0
2	manmade_80/sun_auckxznkmybsnssa.jpg	manmade_80	0		1	14
2	manmade_20/sun_alrkkigpcfczcbxh.jpg	manmade_20	0	0.29100000000000004	0	14	0.0
2	manmade_20/sun_arfgywkydfogfxks.jpg	manmade_20	0		1	14
2	natural_40/sun_akbinucozwbghvsr.jpg	natural_40	1	0.43200000000000005	0	14	0.0
2	natural_80/sun_atildevvajyykjde.jpg	natural_80	1	0.396	0	14	0.0
2	natural_40/sun_bglhheoqmwhwfuzc.jpg	natural_40	1	0.331	0	14	0.0
2	manmade_40/sun_bveyhkdhhjnwokpe.jpg	manmade_40	1	0.331	0	14	1.0
2	natural_80/sun_azaffdkhkudhguwj.jpg	natural_80	1	0.3	0	14	0.0
2	manmade_80/sun_bgrvzftpknmqthcv.jpg	manmade_80	0	0.342	0	14	0.0
2	manmade_40/sun_ahxtbzqzydszckfp.jpg	manmade_40	1	0.32899999999999996	0	14	1.0
2	manmade_40/sun_agsoxjsmxgikltrg.jpg	manmade_40	1	0.308	0	14	1.0
2	manmade_40/sun_asehfcgfhyjfukhk.jpg	manmade_40	1	0.305	0	14	1.0
2	natural_100/sun_ayjpisrqdpbcufcm.jpg	natural_100	0	0.336	0	14	1.0
2	natural_20/sun_awranbsmpjfxcumb.jpg	natural_20	1	0.324	0	14	0.0
2	natural_60/sun_akwpugomzcoqvywe.jpg	natural_60	1	0.342	0	14	0.0
2	manmade_0/sun_bwhnlybkltvmvpew.jpg	manmade_0	1	0.39799999999999996	0	14	1.0
2	natural_80/sun_ahaoxwkqqmljrbfs.jpg	natural_80	0	0.397	0	14	1.0
2	natural_80/sun_afhvvwgvxxjrctil.jpg	natural_80	1	0.396	0	14	0.0
2	natural_20/sun_aqhgbltaqtdtohuz.jpg	natural_20	1	0.397	0	14	0.0
2	manmade_20/sun_akesijwernjvrmvk.jpg	manmade_20	1	0.445	0	14	1.0
2	natural_40/sun_azmgkgjkjadfnehg.jpg	natural_40	0		1	14
2	natural_100/sun_aasrozcidkphxctl.jpg	natural_100	0		1	15
2	manmade_80/sun_azlaeisyexffnyrh.jpg	manmade_80	1	0.493	0	15	1.0
2	natural_40/sun_agkkbehrjifzxugx.jpg	natural_40	1	0.389	0	15	0.0
2	natural_60/sun_akyczvnmuxmqoxji.jpg	natural_60	1	0.445	0	15	0.0
2	manmade_80/sun_alimasgmhxuadvcq.jpg	manmade_80	0		1	15
2	natural_100/sun_akxbwsrgnuadikod.jpg	natural_100	1	0.406	0	15	0.0
2	natural_80/sun_aymcooljxiglojvp.jpg	natural_80	1	0.38	0	15	0.0
2	natural_60/sun_bxvpohglfplwtkcw.jpg	natural_60	1	0.345	0	15	0.0
2	natural_100/sun_afusmbapsnqjtnsa.jpg	natural_100	1	0.32899999999999996	0	15	0.0
2	manmade_0/sun_bnppxdtjdkzcllex.jpg	manmade_0	1	0.34700000000000003	0	15	1.0
2	manmade_60/sun_beakjawckqywuhzw.jpg	manmade_60	0	0.426	0	15	0.0
2	natural_60/sun_blctldhozrntpakn.jpg	natural_60	1	0.345	0	15	0.0
2	manmade_40/sun_adydxytnkefbfsto.jpg	manmade_40	1	0.34299999999999997	0	15	1.0
2	manmade_20/sun_biwdxjrydbacqxtl.jpg	manmade_20	1	0.414	0	15	1.0
2	manmade_60/sun_atibslgdhpwntstk.jpg	manmade_60	1	0.405	0	15	1.0
2	natural_40/sun_buzptenhhzbfkklk.jpg	natural_40	1	0.381	0	15	0.0
2	manmade_80/sun_awkzbntopqowihbr.jpg	manmade_80	0	0.34600000000000003	0	15	0.0
2	natural_100/sun_aklimngipxcslsvl.jpg	natural_100	1	0.384	0	15	0.0
2	manmade_40/sun_aljflqymiojpobwu.jpg	manmade_40	1	0.40700000000000003	0	15	1.0
2	manmade_40/sun_avluvuaxfmvcrjma.jpg	manmade_40	1	0.36	0	15	1.0
2	manmade_20/sun_axfhnldjxdqlvzya.jpg	manmade_20	1	0.374	0	15	1.0
2	manmade_0/sun_aknkunmdinnlpqlf.jpg	manmade_0	1	0.354	0	15	1.0
2	manmade_0/sun_bwwiiluhjncoteme.jpg	manmade_0	1	0.348	0	15	1.0
2	manmade_40/sun_bybaebjvstxtmwrk.jpg	manmade_40	1	0.358	0	15	1.0
2	natural_40/sun_bfshnonieptsyhdk.jpg	natural_40	1	0.306	0	15	0.0
2	manmade_80/sun_aegsqkufhfywhtkv.jpg	manmade_80	1	0.34	0	15	1.0
2	manmade_80/sun_atdqonvcnifxfqml.jpg	manmade_80	1	0.434	0	15	1.0
2	manmade_0/sun_awyiuqdptibtzfuh.jpg	manmade_0	1	0.39299999999999996	0	15	1.0
2	natural_80/sun_bjumgodbrjsasfxy.jpg	natural_80	1	0.32799999999999996	0	15	0.0
2	manmade_40/sun_awdabeeyhfjducas.jpg	manmade_40	1	0.36700000000000005	0	15	1.0
2	natural_20/sun_aqxkywevxnucowle.jpg	natural_20	1	0.401	0	15	0.0
2	manmade_20/sun_atqutzkcoxefafqj.jpg	manmade_20	0	0.377	0	15	0.0
2	natural_100/sun_ajphszytbenkwbti.jpg	natural_100	0	0.342	0	15	1.0
2	manmade_20/sun_avvftortkvixvqjx.jpg	manmade_20	1	0.33299999999999996	0	15	1.0
2	manmade_80/sun_ambvmgbolcborzbd.jpg	manmade_80	1	0.405	0	15	1.0
2	manmade_0/sun_ayyxsmiuqmgylsuq.jpg	manmade_0	1	0.434	0	15	1.0
2	manmade_60/sun_apsanznyxgmwaujf.jpg	manmade_60	1	0.386	0	15	1.0
2	natural_20/sun_aapgkrlljmozucwm.jpg	natural_20	0	0.397	0	15	1.0
2	natural_20/sun_aktxnxjbynawkrny.jpg	natural_20	1	0.349	0	15	0.0
2	natural_80/sun_arbnxrxljzieqstm.jpg	natural_80	1	0.426	0	15	0.0
2	natural_100/sun_auevpspqvtkcuxyc.jpg	natural_100	1	0.35	0	15	0.0
2	natural_20/sun_bdlxjyyzmawatgwl.jpg	natural_20	1	0.3	0	15	0.0
2	natural_60/sun_buuwwzpnynloijss.jpg	natural_60	1	0.34	0	15	0.0
2	manmade_20/sun_axgsflipqhaohzgo.jpg	manmade_20	0	0.36200000000000004	0	15	0.0
2	natural_40/sun_bvbmtiblxlvmraxx.jpg	natural_40	1	0.374	0	15	0.0
2	natural_80/sun_anfdvizhrmpsbpsg.jpg	natural_80	1	0.36700000000000005	0	15	0.0
2	manmade_40/sun_bqkdxzuotwnmeqvy.jpg	manmade_40	1	0.40299999999999997	0	15	1.0
2	natural_80/sun_adoccclmppxeesya.jpg	natural_80	1	0.392	0	15	0.0
2	manmade_0/sun_bseaguldsitomntq.jpg	manmade_0	1	0.33399999999999996	0	15	1.0
2	natural_80/sun_anurmuntpxbhkipf.jpg	natural_80	1	0.43	0	15	0.0
2	natural_20/sun_amizpazzogtrkgul.jpg	natural_20	1	0.39299999999999996	0	15	0.0
2	natural_40/sun_buqfzfhaieadlxwb.jpg	natural_40	1	0.359	0	15	0.0
2	manmade_60/sun_akphmcdurphmgcyv.jpg	manmade_60	1	0.37200000000000005	0	15	1.0
2	manmade_60/sun_bhwpklaepsybzqdd.jpg	manmade_60	1	0.405	0	15	1.0
2	manmade_60/sun_afbjqyqblnncfqdw.jpg	manmade_60	0	0.365	0	15	0.0
2	manmade_20/sun_brvvwohazqnfknbt.jpg	manmade_20	1	0.409	0	15	1.0
2	natural_60/sun_autxktcastrlalcy.jpg	natural_60	1	0.392	0	15	0.0
2	natural_60/sun_awzftpenpoxjfpgo.jpg	natural_60	0		1	15
2	natural_40/sun_aonyrgrvtfftilff.jpg	natural_40	1	0.466	0	15	0.0
2	natural_20/sun_atjvpizdlvlfluni.jpg	natural_20	1	0.374	0	15	0.0
2	manmade_20/sun_adwjwivxbszikxlb.jpg	manmade_20	0		1	16
2	natural_40/sun_bryepxhpzjkadrth.jpg	natural_40	1	0.444	0	16	0.0
2	natural_40/sun_bltlrgchywaldfvj.jpg	natural_40	1	0.311	0	16	0.0
2	manmade_60/sun_btbycighpsyhkyuh.jpg	manmade_60	1	0.358	0	16	1.0
2	natural_60/sun_bqiiwiudllvhedwo.jpg	natural_60	1	0.41100000000000003	0	16	0.0
2	manmade_80/sun_apxwgosjmskbjfse.jpg	manmade_80	1	0.349	0	16	1.0
2	natural_60/sun_aqeuxwngdgbiwbar.jpg	natural_60	1	0.402	0	16	0.0
2	natural_40/sun_bbmipmtqvlyxgafg.jpg	natural_40	1	0.32	0	16	0.0
2	natural_100/sun_azrgkfnpesikiafn.jpg	natural_100	1	0.325	0	16	0.0
2	manmade_0/sun_atyxawplicylngot.jpg	manmade_0	1	0.39299999999999996	0	16	1.0
2	manmade_80/sun_adplxohdkcvjjips.jpg	manmade_80	0	0.38299999999999995	0	16	0.0
2	manmade_20/sun_apxbvsmmdhvnuven.jpg	manmade_20	1	0.371	0	16	1.0
2	manmade_0/sun_ajztpipyfyylggjr.jpg	manmade_0	1	0.33	0	16	1.0
2	natural_100/sun_ahqbgfhapxbjxbzt.jpg	natural_100	1	0.322	0	16	0.0
2	manmade_20/sun_apjbmhdwbhibgqeh.jpg	manmade_20	1	0.36200000000000004	0	16	1.0
2	natural_20/sun_byqonrhdhpgbsxgq.jpg	natural_20	1	0.434	0	16	0.0
2	natural_80/sun_auiymybkpaixepwr.jpg	natural_80	1	0.377	0	16	0.0
2	manmade_0/sun_behearjwngnartzz.jpg	manmade_0	1	0.315	0	16	1.0
2	natural_80/sun_bbnevmuwcfiycnhf.jpg	natural_80	1	0.41	0	16	0.0
2	natural_60/sun_atgmxavilupidckh.jpg	natural_60	1	0.311	0	16	0.0
2	natural_40/sun_bnwcytibolwphafx.jpg	natural_40	1	0.396	0	16	0.0
2	natural_100/sun_ankkzfpfybhsiyfi.jpg	natural_100	1	0.349	0	16	0.0
2	manmade_0/sun_aosjcqneticxsjmf.jpg	manmade_0	1	0.426	0	16	1.0
2	natural_60/sun_ahconbuoanbzezuh.jpg	natural_60	1	0.389	0	16	0.0
2	manmade_20/sun_avxiyhlcnzjayhrk.jpg	manmade_20	1	0.308	0	16	1.0
2	natural_80/sun_bxbvhoqwmejlppng.jpg	natural_80	1	0.275	0	16	0.0
2	manmade_60/sun_aontpwfriwfsfuls.jpg	manmade_60	1	0.345	0	16	1.0
2	manmade_40/sun_anthzlqwgvywgddl.jpg	manmade_40	1	0.37	0	16	1.0
2	manmade_60/sun_bbmnbvynczsaeenn.jpg	manmade_60	1	0.387	0	16	1.0
2	manmade_80/sun_auwpcyhhlxphawyp.jpg	manmade_80	0	0.361	0	16	0.0
2	natural_20/sun_atrbrpzmfjytffob.jpg	natural_20	1	0.32799999999999996	0	16	0.0
2	natural_80/sun_aauevrocldhsvfuv.jpg	natural_80	1	0.46299999999999997	0	16	0.0
2	manmade_60/sun_akjdogzsufkzyery.jpg	manmade_60	0	0.35	0	16	0.0
2	manmade_80/sun_atesoghvkinpfsyw.jpg	manmade_80	0	0.363	0	16	0.0
2	manmade_40/sun_atqouyjylkczrstn.jpg	manmade_40	1	0.33299999999999996	0	16	1.0
2	natural_100/sun_aeftgtucsvirglne.jpg	natural_100	1	0.48100000000000004	0	16	0.0
2	natural_20/sun_bsahehrgtwtwajcb.jpg	natural_20	1	0.376	0	16	0.0
2	natural_20/sun_arjvuctkgsvkofie.jpg	natural_20	1	0.355	0	16	0.0
2	natural_60/sun_aoihmyoslfsytbmo.jpg	natural_60	0	0.423	0	16	1.0
2	manmade_80/sun_aasngnkhqbizcjwm.jpg	manmade_80	0	0.363	0	16	0.0
2	natural_100/sun_afqdxcsobapxzyxs.jpg	natural_100	1	0.39	0	16	0.0
2	natural_80/sun_aghdyxounhampaap.jpg	natural_80	1	0.32799999999999996	0	16	0.0
2	manmade_60/sun_bjstejrqsrbhmibi.jpg	manmade_60	1	0.33299999999999996	0	16	1.0
2	manmade_0/sun_bwexgztjsyvkxzwk.jpg	manmade_0	1	0.26899999999999996	0	16	1.0
2	natural_40/sun_bzvldfwaopjftans.jpg	natural_40	1	0.322	0	16	0.0
2	manmade_40/sun_bgjfrzxxrxbedmfw.jpg	manmade_40	1	0.43200000000000005	0	16	1.0
2	natural_40/sun_bkvjnashiigmoqai.jpg	natural_40	1	0.39	0	16	0.0
2	manmade_0/sun_bjbwwbbxbiflwytq.jpg	manmade_0	1	0.322	0	16	1.0
2	manmade_60/sun_apnirzinakquovlx.jpg	manmade_60	0	0.45	0	16	0.0
2	manmade_20/sun_aihtknqdxfgjyfzy.jpg	manmade_20	1	0.371	0	16	1.0
2	natural_80/sun_bofakjvzflfwxapl.jpg	natural_80	1	0.365	0	16	0.0
2	manmade_40/sun_ackulkbcceprdszd.jpg	manmade_40	0	0.385	0	16	0.0
2	manmade_40/sun_brjtnnvlghnuzhfk.jpg	manmade_40	1	0.379	0	16	1.0
2	natural_60/sun_bdwealcrgkamenxh.jpg	natural_60	1	0.34700000000000003	0	16	0.0
2	manmade_40/sun_bmtqhsxldelfkhwe.jpg	manmade_40	1	0.36200000000000004	0	16	1.0
2	natural_20/sun_agihumjweypztcna.jpg	natural_20	1	0.305	0	16	0.0
2	natural_100/sun_bhloeiqejdsculxd.jpg	natural_100	1	0.34600000000000003	0	16	0.0
2	natural_20/sun_anxwauuypcinduto.jpg	natural_20	0	0.44799999999999995	0	16	1.0
2	manmade_20/sun_aqcotjaccdwgkmuv.jpg	manmade_20	1	0.335	0	16	1.0
2	manmade_80/sun_cvzwkydofejideef.jpg	manmade_80	0	0.402	0	16	0.0
3	natural_40/sun_azrrgqctuvarnvxj.jpg	natural_40	0	0.413	0	1	1.0
3	manmade_40/sun_ailjxpgyepocjdos.jpg	manmade_40	1	0.442	0	1	1.0
3	manmade_60/sun_beakjawckqywuhzw.jpg	manmade_60	1	0.33899999999999997	0	1	1.0
3	natural_20/sun_acmsalepztlqkyrd.jpg	natural_20	0		1	1
3	manmade_80/sun_abdhdxdtbbhfknmg.jpg	manmade_80	1	0.47200000000000003	0	1	1.0
3	natural_20/sun_bmksedshturqghio.jpg	natural_20	0		1	1
3	natural_60/sun_bgbnziznjydrspaj.jpg	natural_60	1	0.498	0	1	0.0
3	manmade_60/sun_bazcovppxjdhhttf.jpg	manmade_60	1	0.428	0	1	1.0
3	natural_40/sun_avyaxgkxlaeedguu.jpg	natural_40	0		1	1
3	manmade_0/sun_cawgeeaxkrhuqbcp.jpg	manmade_0	1	0.439	0	1	1.0
3	natural_80/sun_akfrxlmhcpdwyybi.jpg	natural_80	1	0.36700000000000005	0	1	0.0
3	natural_80/sun_akkqvpmnhsxmspcb.jpg	natural_80	1	0.314	0	1	0.0
3	manmade_0/sun_awyiuqdptibtzfuh.jpg	manmade_0	0	0.331	0	1	0.0
3	manmade_20/sun_avhsyrmhnjkgcdtv.jpg	manmade_20	1	0.315	0	1	1.0
3	manmade_80/sun_aoeicdziurntilob.jpg	manmade_80	1	0.28300000000000003	0	1	1.0
3	natural_60/sun_adecmaumusxsltqi.jpg	natural_60	0	0.307	0	1	1.0
3	natural_20/sun_aapsmpcewelltrln.jpg	natural_20	0	0.35100000000000003	0	1	1.0
3	natural_80/sun_aoymjcfyfofogsle.jpg	natural_80	0		1	1
3	manmade_0/sun_aavjinpnkappuonm.jpg	manmade_0	1	0.402	0	1	1.0
3	manmade_60/sun_apsanznyxgmwaujf.jpg	manmade_60	1	0.39799999999999996	0	1	1.0
3	natural_40/sun_agelsouuhmemliht.jpg	natural_40	1	0.289	0	1	0.0
3	manmade_40/sun_bqkdxzuotwnmeqvy.jpg	manmade_40	1	0.379	0	1	1.0
3	manmade_60/sun_agijvtlfaoouqsof.jpg	manmade_60	1	0.439	0	1	1.0
3	manmade_40/sun_avluvuaxfmvcrjma.jpg	manmade_40	0		1	1
3	manmade_20/sun_avxiyhlcnzjayhrk.jpg	manmade_20	1	0.435	0	1	1.0
3	manmade_80/sun_baxuislzskxfoaff.jpg	manmade_80	1	0.424	0	1	1.0
3	natural_100/sun_asltrusxtrzgwuyw.jpg	natural_100	0	0.39899999999999997	0	1	1.0
3	manmade_0/sun_afhzpdgsnondahgb.jpg	manmade_0	0	0.35600000000000004	0	1	0.0
3	manmade_20/sun_azdiupothhwyndad.jpg	manmade_20	0	0.44	0	1	0.0
3	natural_100/sun_axqziluadunfhvcg.jpg	natural_100	1	0.337	0	1	0.0
3	natural_40/sun_bzvldfwaopjftans.jpg	natural_40	1	0.345	0	1	0.0
3	manmade_0/sun_adbjlwsodhtegizs.jpg	manmade_0	0	0.261	0	1	0.0
3	natural_100/sun_apgvksiyjlymdahg.jpg	natural_100	0	0.395	0	1	1.0
3	natural_80/sun_atamwjpzeaafrxvh.jpg	natural_80	1	0.299	0	1	0.0
3	manmade_40/sun_axrwrqkqcdkfsfai.jpg	manmade_40	1	0.43799999999999994	0	1	1.0
3	manmade_20/sun_acuidoemqibkzbxl.jpg	manmade_20	1	0.413	0	1	1.0
3	manmade_20/sun_apdqslgwrhsoxcdt.jpg	manmade_20	1	0.371	0	1	1.0
3	manmade_40/sun_ahvojfshkfhvvldy.jpg	manmade_40	1	0.359	0	1	1.0
3	natural_20/sun_auftgurtlwlsywxy.jpg	natural_20	1	0.43700000000000006	0	1	0.0
3	manmade_60/sun_avaocfxxbhjzukjd.jpg	manmade_60	1	0.415	0	1	1.0
3	natural_100/sun_axgthsaehrfdokoj.jpg	natural_100	1	0.34	0	1	0.0
3	manmade_80/sun_aouwioxeohgqcene.jpg	manmade_80	1	0.32899999999999996	0	1	1.0
3	natural_100/sun_awcujmqkhwsgmrma.jpg	natural_100	1	0.304	0	1	0.0
3	manmade_20/sun_adwjwivxbszikxlb.jpg	manmade_20	1	0.354	0	1	1.0
3	manmade_60/sun_atibslgdhpwntstk.jpg	manmade_60	1	0.425	0	1	1.0
3	natural_20/sun_aidhlflrqqkdzeni.jpg	natural_20	0	0.34600000000000003	0	1	1.0
3	manmade_40/sun_ackulkbcceprdszd.jpg	manmade_40	0	0.318	0	1	0.0
3	natural_60/sun_aulxyypluyhkhvjw.jpg	natural_60	0	0.408	0	1	1.0
3	natural_60/sun_aueqsqlofgnzzjpb.jpg	natural_60	1	0.47100000000000003	0	1	0.0
3	natural_40/sun_apiwuifkcfgvpcmy.jpg	natural_40	1	0.364	0	1	0.0
3	natural_40/sun_aueiemmupqtslion.jpg	natural_40	1	0.45399999999999996	0	1	0.0
3	natural_60/sun_arrmesdljkyefvzd.jpg	natural_60	1	0.344	0	1	0.0
3	manmade_80/sun_bnefidjnlxacafnh.jpg	manmade_80	0	0.295	0	1	0.0
3	manmade_0/sun_bnppxdtjdkzcllex.jpg	manmade_0	1	0.45299999999999996	0	1	1.0
3	natural_60/sun_aguloddskpsofhlz.jpg	natural_60	1	0.441	0	1	0.0
3	natural_80/sun_ayjffbyfrgsinlmn.jpg	natural_80	1	0.39399999999999996	0	1	0.0
3	natural_20/sun_bsivnukwrmtcdssw.jpg	natural_20	0		1	1
3	manmade_80/sun_corntiuwysnjioic.jpg	manmade_80	0	0.39299999999999996	0	1	0.0
3	natural_80/sun_bzacswcemrwwdbch.jpg	natural_80	1	0.322	0	1	0.0
3	natural_100/sun_asitqcjdhmptwyly.jpg	natural_100	1	0.335	0	1	0.0
3	manmade_60/sun_azfuwelgktrasgqj.jpg	manmade_60	1	0.41	0	2	1.0
3	natural_60/sun_atrtxvbcuwbmvlux.jpg	natural_60	1	0.358	0	2	0.0
3	manmade_20/sun_ahbjpaqsallgaccw.jpg	manmade_20	1	0.40399999999999997	0	2	1.0
3	manmade_40/sun_alcbnacjeaqvhqrp.jpg	manmade_40	1	0.434	0	2	1.0
3	manmade_60/sun_akphmcdurphmgcyv.jpg	manmade_60	0	0.32899999999999996	0	2	0.0
3	natural_100/sun_aulensqwohfjxyqi.jpg	natural_100	1	0.433	0	2	0.0
3	natural_40/sun_brlicfcnafiayrqn.jpg	natural_40	1	0.425	0	2	0.0
3	manmade_0/sun_azbnnktgmfhhyckr.jpg	manmade_0	1	0.35200000000000004	0	2	1.0
3	manmade_80/sun_apcrsxmxsfqhryph.jpg	manmade_80	1	0.418	0	2	1.0
3	natural_100/sun_aqynabaxyecrjgkj.jpg	natural_100	1	0.41700000000000004	0	2	0.0
3	natural_60/sun_auwbfbtpkiqneqkp.jpg	natural_60	1	0.331	0	2	0.0
3	natural_100/sun_aeftgtucsvirglne.jpg	natural_100	1	0.43200000000000005	0	2	0.0
3	manmade_40/sun_abezumtdbdthehcc.jpg	manmade_40	1	0.39399999999999996	0	2	1.0
3	manmade_20/sun_aixvnxvnijkbxrov.jpg	manmade_20	1	0.42	0	2	1.0
3	natural_80/sun_awbjrwmcgnfkgqdu.jpg	natural_80	1	0.39399999999999996	0	2	0.0
3	natural_100/sun_aoryplvccivanmej.jpg	natural_100	1	0.325	0	2	0.0
3	manmade_40/sun_aslsuselhjmtddyw.jpg	manmade_40	1	0.42	0	2	1.0
3	natural_80/sun_adouftgdrzsideja.jpg	natural_80	1	0.408	0	2	0.0
3	manmade_80/sun_atesoghvkinpfsyw.jpg	manmade_80	0		1	2
[truncated: 5,681 more rows]
