# Supplementary material for: Explaining the Timing of Natural Scene Understanding with a Computational Model of Perceptual Categorization
Source: PLoS Comput Biol. 2015 Sep 3;11(9):e1004456. doi: 10.1371/journal.pcbi.1004456 (PMC4559373; doi:10.1371/journal.pcbi.1004456)
Supplement: S1 File — (ZIP) [file pcbi.1004456.s002.zip › Sofer SI/data/experiment_2_control.csv]

subj_idx	img	block_target_category	imgcat	correct	rt	bad_trial	block	target	response
1	manmade/sun_agssckzxzkcyjflc.jpg	manmade	manmade	1	0.426	0	1	1	1.0
1	manmade/sun_bhcfvsrgyguwfgha.jpg	manmade	manmade	1	0.389	0	1	1	1.0
1	distractors/sun_alufijxsmtlusbwg.jpg	manmade	distractors	1	0.359	0	1	0	0.0
1	manmade/sun_aowexrcelougnfvw.jpg	manmade	manmade	1	0.449	0	1	1	1.0
1	manmade/sun_amekpqwmoazaflgr.jpg	manmade	manmade	1	0.337	0	1	1	1.0
1	distractors/sun_afqdxcsobapxzyxs.jpg	manmade	distractors	1	0.385	0	1	0	0.0
1	distractors/sun_bopbwryvjpowqjsp.jpg	manmade	distractors	0	0.37799999999999995	0	1	0	1.0
1	manmade/sun_bzhakwzvebpsbukb.jpg	manmade	manmade	0		1	1	1
1	manmade/sun_bmohikbazuoxqldm.jpg	manmade	manmade	1	0.225	0	1	1	1.0
1	distractors/sun_aobswvosjxcqqmkj.jpg	manmade	distractors	1	0.295	0	1	0	0.0
1	manmade/sun_blneoudwxawejjfm.jpg	manmade	manmade	1	0.17	0	1	1	1.0
1	distractors/sun_bpjfixrzpfpvplym.jpg	manmade	distractors	0	0.195	0	1	0	1.0
1	manmade/sun_amjwoyuxrszlicsb.jpg	manmade	manmade	1	0.324	0	1	1	1.0
1	distractors/sun_aybqjyaclwhtzinq.jpg	manmade	distractors	1	0.244	0	1	0	0.0
1	manmade/sun_aowtmmhounzrlogi.jpg	manmade	manmade	0	0.251	0	1	1	0.0
1	distractors/sun_boxqzninwrunggzx.jpg	manmade	distractors	1	0.33	0	1	0	0.0
1	manmade/sun_akchioqxeubarhql.jpg	manmade	manmade	1	0.263	0	1	1	1.0
1	distractors/sun_bgiiyabhagfxyyrb.jpg	manmade	distractors	0	0.271	0	1	0	1.0
1	manmade/sun_adtuavymthbwpazq.jpg	manmade	manmade	0	0.231	0	1	1	0.0
1	manmade/sun_aiirdizjwpqidqum.jpg	manmade	manmade	1	0.418	0	1	1	1.0
1	manmade/sun_axmpzdydgdmjifkm.jpg	manmade	manmade	1	0.35200000000000004	0	1	1	1.0
1	manmade/sun_asfpqyuscvelvbuu.jpg	manmade	manmade	1	0.366	0	1	1	1.0
1	distractors/sun_adqwyffunhrwzuyy.jpg	manmade	distractors	0	0.243	0	1	0	1.0
1	distractors/sun_bqowpmetfbowhksf.jpg	manmade	distractors	1	0.387	0	1	0	0.0
1	distractors/sun_agftoajursngwyfn.jpg	manmade	distractors	1	0.22899999999999998	0	1	0	0.0
1	manmade/sun_bwejwvoyrzhcfslx.jpg	manmade	manmade	1	0.303	0	1	1	1.0
1	distractors/sun_ahoifaghnzdyswix.jpg	manmade	distractors	1	0.377	0	1	0	0.0
1	manmade/sun_byhbsknpqykruvsk.jpg	manmade	manmade	1	0.316	0	1	1	1.0
1	distractors/sun_airvozoaqjtkhdsn.jpg	manmade	distractors	1	0.34	0	1	0	0.0
1	manmade/sun_asyxpddjbmbstllp.jpg	manmade	manmade	1	0.192	0	1	1	1.0
1	manmade/sun_aauabslscwvrpzau.jpg	manmade	manmade	1	0.316	0	1	1	1.0
1	distractors/sun_bvigtamzwppjqmzg.jpg	manmade	distractors	0	0.268	0	1	0	1.0
1	distractors/sun_bbrocyckptmbrrlf.jpg	manmade	distractors	1	0.36200000000000004	0	1	0	0.0
1	manmade/sun_bqhqsfngqutzuapz.jpg	manmade	manmade	1	0.43	0	1	1	1.0
1	distractors/sun_blflmxfluamrnyoj.jpg	manmade	distractors	1	0.375	0	1	0	0.0
1	manmade/sun_aptjvtqmuhhyvhuq.jpg	manmade	manmade	1	0.244	0	1	1	1.0
1	distractors/sun_acbeypdvskqxwbrf.jpg	manmade	distractors	1	0.265	0	1	0	0.0
1	distractors/sun_bjsoyyrneaaxgbdj.jpg	manmade	distractors	0	0.18600000000000003	0	1	0	1.0
1	distractors/sun_bietielemykgswtk.jpg	manmade	distractors	0	0.267	0	1	0	1.0
1	distractors/sun_bngvczbvgipkbfut.jpg	manmade	distractors	1	0.40399999999999997	0	1	0	0.0
1	distractors/sun_atlitoosrbdypdyg.jpg	manmade	distractors	1	0.359	0	1	0	0.0
1	distractors/sun_axojusjarvmabcds.jpg	manmade	distractors	1	0.321	0	1	0	0.0
1	distractors/sun_abctlikybqabezjv.jpg	manmade	distractors	1	0.485	0	1	0	0.0
1	manmade/sun_antjoihbizdqmpph.jpg	manmade	manmade	0	0.28800000000000003	0	1	1	0.0
1	distractors/sun_apeyojcgvvwqxvfi.jpg	manmade	distractors	1	0.42700000000000005	0	1	0	0.0
1	manmade/sun_agtpyiscmdidhpgk.jpg	manmade	manmade	1	0.255	0	1	1	1.0
1	distractors/sun_baynjqpxkwtxzayj.jpg	manmade	distractors	0	0.22	0	1	0	1.0
1	distractors/sun_aplhftagvxebrsoc.jpg	manmade	distractors	1	0.485	0	1	0	0.0
1	distractors/sun_bdstiwlwupkqzlwc.jpg	manmade	distractors	1	0.382	0	1	0	0.0
1	manmade/sun_anjthcjspxcljmyn.jpg	manmade	manmade	1	0.426	0	1	1	1.0
1	distractors/sun_aygponadeoefpaxg.jpg	manmade	distractors	1	0.387	0	1	0	0.0
1	manmade/sun_azwvwummedwmxdqe.jpg	manmade	manmade	0	0.413	0	1	1	0.0
1	manmade/sun_aowcbzquimkvkykp.jpg	manmade	manmade	1	0.36200000000000004	0	1	1	1.0
1	manmade/sun_atefczezrsmngccy.jpg	manmade	manmade	1	0.308	0	1	1	1.0
1	manmade/sun_apqwnqzxlsfvgsjm.jpg	manmade	manmade	1	0.327	0	1	1	1.0
1	manmade/sun_accjmxnrsmbmhjpg.jpg	manmade	manmade	0		1	1	1
1	distractors/sun_akvhogjdzmrccylr.jpg	manmade	distractors	0	0.341	0	2	0	1.0
1	distractors/sun_bbufxquhhxmvbqao.jpg	manmade	distractors	1	0.371	0	2	0	0.0
1	manmade/sun_awrotmcupmidkjvo.jpg	manmade	manmade	1	0.36	0	2	1	1.0
1	manmade/sun_aognalscnhdsybwd.jpg	manmade	manmade	1	0.397	0	2	1	1.0
1	distractors/sun_axvxzuebsyzdlmzl.jpg	manmade	distractors	1	0.37200000000000005	0	2	0	0.0
1	distractors/sun_apiswnhfoqqdmjcr.jpg	manmade	distractors	0		1	2	0
1	manmade/sun_bneykjjlcvaesfhu.jpg	manmade	manmade	0	0.29100000000000004	0	2	1	0.0
1	manmade/sun_avgmbkxpsrovlxis.jpg	manmade	manmade	1	0.358	0	2	1	1.0
1	distractors/sun_betojmprgkabmykj.jpg	manmade	distractors	1	0.395	0	2	0	0.0
1	manmade/sun_agjxwsdlkpyoprgn.jpg	manmade	manmade	1	0.40299999999999997	0	2	1	1.0
1	distractors/sun_ahsyjvktentonshi.jpg	manmade	distractors	0		1	2	0
1	manmade/sun_aowdseeeumwhgfyw.jpg	manmade	manmade	0	0.24600000000000002	0	2	1	0.0
1	manmade/sun_aenplgiffjundqtl.jpg	manmade	manmade	0	0.318	0	2	1	0.0
1	manmade/sun_aadewjovpbttqajj.jpg	manmade	manmade	1	0.389	0	2	1	1.0
1	manmade/sun_amiicpnvbwxskvmh.jpg	manmade	manmade	1	0.221	0	2	1	1.0
1	manmade/sun_bbuizyudrdtwknpa.jpg	manmade	manmade	1	0.18	0	2	1	1.0
1	distractors/sun_abcsghhmaicbyfah.jpg	manmade	distractors	0	0.29	0	2	0	1.0
1	manmade/sun_admhozytufmutbsb.jpg	manmade	manmade	1	0.253	0	2	1	1.0
1	distractors/sun_aulicaeihyoxkvlt.jpg	manmade	distractors	1	0.431	0	2	0	0.0
1	manmade/sun_bhrbiwknjzmycikv.jpg	manmade	manmade	1	0.395	0	2	1	1.0
1	manmade/sun_abiamrfwjrqdfdub.jpg	manmade	manmade	1	0.449	0	2	1	1.0
1	distractors/sun_aadbduriqttnlpzu.jpg	manmade	distractors	1	0.449	0	2	0	0.0
1	distractors/sun_aoskgquhrvzazkwn.jpg	manmade	distractors	1	0.486	0	2	0	0.0
1	distractors/sun_bgbggjalzoolzsse.jpg	manmade	distractors	1	0.42700000000000005	0	2	0	0.0
1	distractors/sun_agyewfugellkfejy.jpg	manmade	distractors	1	0.469	0	2	0	0.0
1	manmade/sun_azelgiccebwiroxk.jpg	manmade	manmade	1	0.447	0	2	1	1.0
1	distractors/sun_burhkixkqscjslpf.jpg	manmade	distractors	0	0.308	0	2	0	1.0
1	manmade/sun_auwnetkfwvmmtchp.jpg	manmade	manmade	0		1	2	1
1	manmade/sun_alohbmfwjywgfvbs.jpg	manmade	manmade	1	0.34600000000000003	0	2	1	1.0
1	manmade/sun_axxcgvvfkbncorzw.jpg	manmade	manmade	1	0.261	0	2	1	1.0
1	distractors/sun_bezufwycdowmnzeh.jpg	manmade	distractors	0	0.33299999999999996	0	2	0	1.0
1	manmade/sun_ahiyowjltkneikod.jpg	manmade	manmade	1	0.32	0	2	1	1.0
1	distractors/sun_ashljbeuytmhctjo.jpg	manmade	distractors	1	0.381	0	2	0	0.0
1	manmade/sun_bgeumvenmgoqnpwa.jpg	manmade	manmade	1	0.359	0	2	1	1.0
1	distractors/sun_arjdvbozuvghlffa.jpg	manmade	distractors	1	0.41700000000000004	0	2	0	0.0
1	manmade/sun_bmjplhvjzknnoxjz.jpg	manmade	manmade	1	0.312	0	2	1	1.0
1	distractors/sun_avzzdycklcqmqqaz.jpg	manmade	distractors	0	0.415	0	2	0	1.0
1	distractors/sun_aiwjdptkrmseggpz.jpg	manmade	distractors	0	0.397	0	2	0	1.0
1	manmade/sun_aqbzongutmteyyqz.jpg	manmade	manmade	1	0.40700000000000003	0	2	1	1.0
1	manmade/sun_apzwhexgrhdcligx.jpg	manmade	manmade	1	0.37799999999999995	0	2	1	1.0
1	manmade/sun_ayhqfoocjpoviqbk.jpg	manmade	manmade	1	0.301	0	2	1	1.0
1	distractors/sun_alsvswrhqtdrkyuq.jpg	manmade	distractors	1	0.424	0	2	0	0.0
1	distractors/sun_atiaeogliotgrcvq.jpg	manmade	distractors	1	0.325	0	2	0	0.0
1	distractors/sun_azgpwzhosuarmxyd.jpg	manmade	distractors	1	0.252	0	2	0	0.0
1	manmade/sun_awchgqmfxrxhopih.jpg	manmade	manmade	0	0.261	0	2	1	0.0
1	distractors/sun_bevncgpkkxckyxrc.jpg	manmade	distractors	0		1	2	0
1	distractors/sun_awprwefnkdeytfsd.jpg	manmade	distractors	0		1	2	0
1	manmade/sun_bkxkstaniaozpxld.jpg	manmade	manmade	0	0.152	0	2	1	0.0
1	manmade/sun_aoavkndvwvqizpsz.jpg	manmade	manmade	1	0.162	0	2	1	1.0
1	manmade/sun_aslcbcagpbdfzjzw.jpg	manmade	manmade	1	0.153	0	2	1	1.0
1	distractors/sun_aepdnmmhfqpdxfkn.jpg	manmade	distractors	0	0.21899999999999997	0	2	0	1.0
1	distractors/sun_bpdjiuukngchadxj.jpg	manmade	distractors	1	0.342	0	2	0	0.0
1	distractors/sun_astqmzonwdowznou.jpg	manmade	distractors	1	0.264	0	2	0	0.0
1	distractors/sun_bguvbniiiyqhcccs.jpg	manmade	distractors	1	0.285	0	2	0	0.0
1	distractors/sun_brajfydqqccbmaox.jpg	manmade	distractors	1	0.18899999999999997	0	2	0	0.0
1	manmade/sun_avzxbjivfeysiupo.jpg	manmade	manmade	0	0.171	0	2	1	0.0
1	distractors/sun_btlsgcllflinsabq.jpg	manmade	distractors	0	0.40399999999999997	0	3	0	1.0
1	manmade/sun_bdxyjqfciunmivbr.jpg	manmade	manmade	1	0.313	0	3	1	1.0
1	distractors/sun_aflhnjdlhtgzcykt.jpg	manmade	distractors	1	0.384	0	3	0	0.0
1	manmade/sun_bskrrdoyiqfmjser.jpg	manmade	manmade	0	0.23800000000000002	0	3	1	0.0
1	manmade/sun_amkucfvaxodssbne.jpg	manmade	manmade	0	0.369	0	3	1	0.0
1	distractors/sun_atyyafyxqzjlreyf.jpg	manmade	distractors	1	0.413	0	3	0	0.0
1	manmade/sun_arkgjeaymrppykij.jpg	manmade	manmade	1	0.306	0	3	1	1.0
1	manmade/sun_bpzhxnfrisvtyevo.jpg	manmade	manmade	1	0.19	0	3	1	1.0
1	manmade/sun_abafezljgfxpxouy.jpg	manmade	manmade	1	0.22899999999999998	0	3	1	1.0
1	manmade/sun_bfjhxxurtkniewgf.jpg	manmade	manmade	1	0.303	0	3	1	1.0
1	distractors/sun_azfklpdvwimtxwhl.jpg	manmade	distractors	1	0.47200000000000003	0	3	0	0.0
1	distractors/sun_arweeofzqsogkvvk.jpg	manmade	distractors	1	0.326	0	3	0	0.0
1	distractors/sun_agkyuujpyldusfdo.jpg	manmade	distractors	1	0.381	0	3	0	0.0
1	distractors/sun_byacequjjarnmjgk.jpg	manmade	distractors	0		1	3	0
1	distractors/sun_aqyjbohpiymdnjen.jpg	manmade	distractors	1	0.46299999999999997	0	3	0	0.0
1	distractors/sun_asccqcmmvoyhuiut.jpg	manmade	distractors	1	0.321	0	3	0	0.0
1	distractors/sun_bnviowoahmbzwcts.jpg	manmade	distractors	1	0.364	0	3	0	0.0
1	manmade/sun_aoigxpkyhxjypjhi.jpg	manmade	manmade	0	0.316	0	3	1	0.0
1	distractors/sun_bzlpgfhkrlyyjrfa.jpg	manmade	distractors	1	0.348	0	3	0	0.0
1	distractors/sun_blaqxdebghixzyyw.jpg	manmade	distractors	1	0.325	0	3	0	0.0
1	manmade/sun_ajkiflwpubwfawuw.jpg	manmade	manmade	1	0.27	0	3	1	1.0
1	manmade/sun_atieyuvwmdnrfund.jpg	manmade	manmade	1	0.289	0	3	1	1.0
1	manmade/sun_adkniceggyvomxdu.jpg	manmade	manmade	0	0.423	0	3	1	0.0
1	distractors/sun_agcyedsuxpawifls.jpg	manmade	distractors	0	0.284	0	3	0	1.0
1	distractors/sun_alxdtpjozaykzjdo.jpg	manmade	distractors	1	0.191	0	3	0	0.0
1	distractors/sun_abgpqncstflschhi.jpg	manmade	distractors	0	0.221	0	3	0	1.0
1	manmade/sun_aackszwgponppakn.jpg	manmade	manmade	0	0.243	0	3	1	0.0
1	distractors/sun_aqhcjqgvudshqzoy.jpg	manmade	distractors	1	0.245	0	3	0	0.0
1	manmade/sun_acasxyfcxuorvvpp.jpg	manmade	manmade	1	0.165	0	3	1	1.0
1	manmade/sun_awjdlxndlxowgbpi.jpg	manmade	manmade	1	0.275	0	3	1	1.0
1	manmade/sun_azhaadgbytlosaat.jpg	manmade	manmade	1	0.174	0	3	1	1.0
1	distractors/sun_bmdgyumjveflzywh.jpg	manmade	distractors	0	0.188	0	3	0	1.0
1	manmade/sun_avnazusqnjsyuwzx.jpg	manmade	manmade	1	0.295	0	3	1	1.0
1	manmade/sun_afncngpmslfxssqc.jpg	manmade	manmade	1	0.266	0	3	1	1.0
1	manmade/sun_bgkytlnhqvrgouqm.jpg	manmade	manmade	1	0.171	0	3	1	1.0
1	manmade/sun_blgjrtvolckoxltj.jpg	manmade	manmade	1	0.28800000000000003	0	3	1	1.0
1	manmade/sun_aexjvwwotacojigg.jpg	manmade	manmade	1	0.243	0	3	1	1.0
1	distractors/sun_bfbgxjuqsbwkzbtw.jpg	manmade	distractors	0	0.293	0	3	0	1.0
1	distractors/sun_azukyadetoezcdhr.jpg	manmade	distractors	0	0.174	0	3	0	1.0
1	manmade/sun_agmyebfgbxiqzakx.jpg	manmade	manmade	0	0.154	0	3	1	0.0
1	distractors/sun_auwglihixgxdipyp.jpg	manmade	distractors	1	0.142	0	3	0	0.0
1	distractors/sun_aaburprgspbdkmlm.jpg	manmade	distractors	0	0.284	0	3	0	1.0
1	distractors/sun_adlmuqynzcnixtzv.jpg	manmade	distractors	0	0.218	0	3	0	1.0
1	manmade/sun_awvmgqefdzvrppln.jpg	manmade	manmade	0	0.16699999999999998	0	3	1	0.0
1	manmade/sun_bvumjwydzhhnnjhs.jpg	manmade	manmade	0	0.267	0	3	1	0.0
1	distractors/sun_ajvtefronkamwvma.jpg	manmade	distractors	1	0.361	0	3	0	0.0
1	manmade/sun_aziqdvbuoelixzgp.jpg	manmade	manmade	0	0.124	0	3	1	0.0
1	distractors/sun_aijxgzufidadmjox.jpg	manmade	distractors	1	0.18600000000000003	0	3	0	0.0
1	manmade/sun_bjrpxszcjhnqeaiw.jpg	manmade	manmade	0		1	3	1
1	manmade/sun_bgyioojfgrlzwwih.jpg	manmade	manmade	1	0.44799999999999995	0	3	1	1.0
1	manmade/sun_bhllhhschugcgosb.jpg	manmade	manmade	1	0.268	0	3	1	1.0
1	distractors/sun_aiyalzseuasbmcgo.jpg	manmade	distractors	0	0.258	0	3	0	1.0
1	distractors/sun_bmzwbhgonvluqymb.jpg	manmade	distractors	0	0.382	0	3	0	1.0
1	manmade/sun_azagyqibpzcyoges.jpg	manmade	manmade	1	0.293	0	3	1	1.0
1	distractors/sun_aoihmyoslfsytbmo.jpg	manmade	distractors	0	0.311	0	3	0	1.0
1	distractors/sun_btoxgswpucgbbxzq.jpg	manmade	distractors	1	0.154	0	3	0	0.0
1	mountain/sun_acoknuwrhmxectlc.jpg	mountain	mountain	1	0.266	0	4	1	1.0
1	distractors/sun_abgpqncstflschhi.jpg	mountain	distractors	1	0.434	0	4	0	0.0
1	mountain/sun_avgyxdmsroelzuwk.jpg	mountain	mountain	1	0.462	0	4	1	1.0
1	mountain/sun_aqmdegsdgbrlxpmx.jpg	mountain	mountain	1	0.373	0	4	1	1.0
1	distractors/sun_abctlikybqabezjv.jpg	mountain	distractors	0	0.309	0	4	0	1.0
1	distractors/sun_bgbggjalzoolzsse.jpg	mountain	distractors	0	0.35100000000000003	0	4	0	1.0
1	mountain/sun_aewdvbtmbmqyfldd.jpg	mountain	mountain	0	0.18600000000000003	0	4	1	0.0
1	distractors/sun_afqdxcsobapxzyxs.jpg	mountain	distractors	0	0.425	0	4	0	1.0
1	mountain/sun_byvlehnquecatash.jpg	mountain	mountain	1	0.41200000000000003	0	4	1	1.0
1	mountain/sun_baauorhfyjbbgqkx.jpg	mountain	mountain	0	0.433	0	4	1	0.0
1	distractors/sun_arweeofzqsogkvvk.jpg	mountain	distractors	0	0.42100000000000004	0	4	0	1.0
1	mountain/sun_bnkotfcpgksjqkfo.jpg	mountain	mountain	1	0.366	0	4	1	1.0
1	distractors/sun_bbrocyckptmbrrlf.jpg	mountain	distractors	0		1	4	0
1	distractors/sun_blaqxdebghixzyyw.jpg	mountain	distractors	0		1	4	0
1	distractors/sun_axdepjcqclaoggoa.jpg	mountain	distractors	1	0.22399999999999998	0	4	0	0.0
1	distractors/sun_ashljbeuytmhctjo.jpg	mountain	distractors	1	0.325	0	4	0	0.0
1	mountain/sun_afpctspaexlggfuy.jpg	mountain	mountain	0	0.308	0	4	1	0.0
1	distractors/sun_acbeypdvskqxwbrf.jpg	mountain	distractors	1	0.34	0	4	0	0.0
1	distractors/sun_arjdvbozuvghlffa.jpg	mountain	distractors	0	0.2	0	4	0	1.0
1	mountain/sun_akubgsvzfzosyima.jpg	mountain	mountain	0	0.2	0	4	1	0.0
1	mountain/sun_awyqzlsvmdhnsucq.jpg	mountain	mountain	1	0.244	0	4	1	1.0
1	mountain/sun_btradsjnczruklid.jpg	mountain	mountain	1	0.209	0	4	1	1.0
1	distractors/sun_auknbimkmjihgyhk.jpg	mountain	distractors	0	0.263	0	4	0	1.0
1	distractors/sun_agkyuujpyldusfdo.jpg	mountain	distractors	0	0.254	0	4	0	1.0
1	mountain/sun_asrritnyvlmvniaq.jpg	mountain	mountain	1	0.20199999999999999	0	4	1	1.0
1	mountain/sun_aiignuvosaebsxwy.jpg	mountain	mountain	1	0.161	0	4	1	1.0
1	mountain/sun_azlundxtkmptuwof.jpg	mountain	mountain	0	0.145	0	4	1	0.0
1	distractors/sun_aqhvjhlchtnepagn.jpg	mountain	distractors	1	0.214	0	4	0	0.0
1	distractors/sun_byviwtdfhzynwfxx.jpg	mountain	distractors	0	0.152	0	4	0	1.0
1	distractors/sun_aieqlyfgbnnsjgkd.jpg	mountain	distractors	0	0.166	0	4	0	1.0
1	distractors/sun_bdxqfxsyzpnknutr.jpg	mountain	distractors	0	0.212	0	4	0	1.0
1	distractors/sun_bvigtamzwppjqmzg.jpg	mountain	distractors	1	0.41100000000000003	0	4	0	0.0
1	mountain/sun_azmcysuqgjgldfyr.jpg	mountain	mountain	0	0.316	0	4	1	0.0
1	distractors/sun_aqjagbtsgvuemdox.jpg	mountain	distractors	0	0.325	0	4	0	1.0
1	mountain/sun_bxoigjlwlboezeqx.jpg	mountain	mountain	0	0.257	0	4	1	0.0
1	mountain/sun_bbxnragferwudbgs.jpg	mountain	mountain	1	0.18	0	4	1	1.0
1	mountain/sun_ajxyeallsvysreri.jpg	mountain	mountain	0		1	4	1
1	distractors/sun_bnuscvokllaycjrk.jpg	mountain	distractors	0		1	4	0
1	mountain/sun_agxavngnqwfdsgql.jpg	mountain	mountain	0	0.17300000000000001	0	4	1	0.0
1	distractors/sun_bipoigeomftmzzxa.jpg	mountain	distractors	1	0.355	0	4	0	0.0
1	mountain/sun_bzljusheiwveyrhh.jpg	mountain	mountain	0	0.298	0	4	1	0.0
1	mountain/sun_btwgpobzsuygnxzs.jpg	mountain	mountain	1	0.316	0	4	1	1.0
1	mountain/sun_aqjlkbxaqixwblrc.jpg	mountain	mountain	0	0.254	0	4	1	0.0
1	distractors/sun_altbjiuqgjzqmmph.jpg	mountain	distractors	0	0.154	0	4	0	1.0
1	distractors/sun_bezufwycdowmnzeh.jpg	mountain	distractors	1	0.389	0	4	0	0.0
1	distractors/sun_bwnjgpradzdmpday.jpg	mountain	distractors	1	0.32299999999999995	0	4	0	0.0
1	distractors/sun_bzdnytidkjqaijit.jpg	mountain	distractors	1	0.214	0	4	0	0.0
1	distractors/sun_bropcgpkotfpoqlu.jpg	mountain	distractors	0	0.297	0	4	0	1.0
1	mountain/sun_bkmrwpvvswnxtbwz.jpg	mountain	mountain	1	0.273	0	4	1	1.0
1	mountain/sun_bjeyfjgghapnpute.jpg	mountain	mountain	1	0.336	0	4	1	1.0
1	distractors/sun_adtdilppcnubbcly.jpg	mountain	distractors	0	0.23800000000000002	0	4	0	1.0
1	mountain/sun_ackqhsyvkarnphrp.jpg	mountain	mountain	1	0.31	0	4	1	1.0
1	mountain/sun_aupfldlyadpeyxlt.jpg	mountain	mountain	1	0.41700000000000004	0	4	1	1.0
1	distractors/sun_bhhpfpbaslcdcqgf.jpg	mountain	distractors	0	0.263	0	4	0	1.0
1	mountain/sun_bzlmgeqekovfaecg.jpg	mountain	mountain	1	0.379	0	4	1	1.0
1	mountain/sun_bhjtupyqwooqccwq.jpg	mountain	mountain	0	0.182	0	4	1	0.0
1	distractors/sun_bdkwisprjmojnygs.jpg	mountain	distractors	1	0.435	0	5	0	0.0
1	distractors/sun_ayryfqxdlvjbhvtd.jpg	mountain	distractors	1	0.34700000000000003	0	5	0	0.0
1	mountain/sun_bomstjjjfbpqeacw.jpg	mountain	mountain	1	0.41200000000000003	0	5	1	1.0
1	mountain/sun_adqzthelskqvebkh.jpg	mountain	mountain	1	0.41	0	5	1	1.0
1	mountain/sun_aigbnbwrvilmdoio.jpg	mountain	mountain	1	0.322	0	5	1	1.0
1	mountain/sun_aqmjpoxtywloimev.jpg	mountain	mountain	1	0.33899999999999997	0	5	1	1.0
1	mountain/sun_axirlrivwimqeruh.jpg	mountain	mountain	1	0.33799999999999997	0	5	1	1.0
1	mountain/sun_aalizhzvynldxzuz.jpg	mountain	mountain	1	0.262	0	5	1	1.0
1	mountain/sun_asiooggdrtylnfrm.jpg	mountain	mountain	1	0.45899999999999996	0	5	1	1.0
1	distractors/sun_blflmxfluamrnyoj.jpg	mountain	distractors	0	0.316	0	5	0	1.0
1	mountain/sun_bvhwoqmdtacicogn.jpg	mountain	mountain	0	0.389	0	5	1	0.0
1	mountain/sun_amdcttnntsdlpxnm.jpg	mountain	mountain	1	0.34	0	5	1	1.0
1	distractors/sun_azuyowwklxsewpxt.jpg	mountain	distractors	1	0.397	0	5	0	0.0
1	distractors/sun_astqmzonwdowznou.jpg	mountain	distractors	0	0.33899999999999997	0	5	0	1.0
1	distractors/sun_aybqjyaclwhtzinq.jpg	mountain	distractors	1	0.424	0	5	0	0.0
1	mountain/sun_amonjxnqcemcyuwg.jpg	mountain	mountain	0	0.316	0	5	1	0.0
1	mountain/sun_amjovhpqsygljfyn.jpg	mountain	mountain	1	0.24	0	5	1	1.0
1	distractors/sun_apbvltqhuyeisjls.jpg	mountain	distractors	0	0.27399999999999997	0	5	0	1.0
1	mountain/sun_bxdylvbduzbijgpd.jpg	mountain	mountain	1	0.45399999999999996	0	5	1	1.0
1	distractors/sun_baqyneqrzuktjznj.jpg	mountain	distractors	0	0.373	0	5	0	1.0
1	distractors/sun_aygponadeoefpaxg.jpg	mountain	distractors	0		1	5	0
1	distractors/sun_bzlpgfhkrlyyjrfa.jpg	mountain	distractors	0		1	5	0
1	distractors/sun_avfcsamvalfsuzwa.jpg	mountain	distractors	1	0.18100000000000002	0	5	0	0.0
1	distractors/sun_bgiiyabhagfxyyrb.jpg	mountain	distractors	1	0.183	0	5	0	0.0
1	distractors/sun_brajfydqqccbmaox.jpg	mountain	distractors	1	0.37799999999999995	0	5	0	0.0
1	mountain/sun_bzwatwrprcgcszoi.jpg	mountain	mountain	1	0.19899999999999998	0	5	1	1.0
1	distractors/sun_bxzbzyinilnnjdue.jpg	mountain	distractors	0	0.285	0	5	0	1.0
1	distractors/sun_abmiejnvoawjjiun.jpg	mountain	distractors	0	0.231	0	5	0	1.0
1	distractors/sun_autnlqvfxrxoaynl.jpg	mountain	distractors	1	0.175	0	5	0	0.0
1	mountain/sun_agtwwbnxstvcerue.jpg	mountain	mountain	0	0.205	0	5	1	0.0
1	mountain/sun_bxyupqrvntemkrck.jpg	mountain	mountain	1	0.45799999999999996	0	5	1	1.0
1	mountain/sun_ayddqyknntpvisuy.jpg	mountain	mountain	1	0.201	0	5	1	1.0
1	distractors/sun_adtjcjiiglgatpid.jpg	mountain	distractors	0	0.17800000000000002	0	5	0	1.0
1	distractors/sun_atyyafyxqzjlreyf.jpg	mountain	distractors	1	0.392	0	5	0	0.0
1	mountain/sun_butcuqipnkgewzqf.jpg	mountain	mountain	0	0.307	0	5	1	0.0
1	mountain/sun_buzlkcbkrplzrpiu.jpg	mountain	mountain	0	0.28600000000000003	0	5	1	0.0
1	mountain/sun_agojwnmiogvaseeb.jpg	mountain	mountain	1	0.24100000000000002	0	5	1	1.0
1	mountain/sun_aukksukpanjukfyr.jpg	mountain	mountain	1	0.214	0	5	1	1.0
1	mountain/sun_bvpnrdniikanjefx.jpg	mountain	mountain	1	0.163	0	5	1	1.0
1	mountain/sun_aozkcvfsztmzqaqu.jpg	mountain	mountain	1	0.233	0	5	1	1.0
1	distractors/sun_azqyibukyuxofftg.jpg	mountain	distractors	1	0.39799999999999996	0	5	0	0.0
1	mountain/sun_aqvfyrxngyvvsivb.jpg	mountain	mountain	1	0.20199999999999999	0	5	1	1.0
1	mountain/sun_brgxytqsfkbuxrkn.jpg	mountain	mountain	1	0.366	0	5	1	1.0
1	distractors/sun_bynmnutrcahbyikk.jpg	mountain	distractors	0	0.264	0	5	0	1.0
1	distractors/sun_bypidtmbmpxcvdpx.jpg	mountain	distractors	0	0.377	0	5	0	1.0
1	distractors/sun_bldfkivplzavacmh.jpg	mountain	distractors	0	0.363	0	5	0	1.0
1	distractors/sun_aijxgzufidadmjox.jpg	mountain	distractors	0	0.305	0	5	0	1.0
1	mountain/sun_bzjpppiitxnzegpc.jpg	mountain	mountain	1	0.395	0	5	1	1.0
1	mountain/sun_aazokiuancdjpheb.jpg	mountain	mountain	1	0.225	0	5	1	1.0
1	distractors/sun_awhaznchvcbsywcm.jpg	mountain	distractors	0	0.248	0	5	0	1.0
1	distractors/sun_alxdtpjozaykzjdo.jpg	mountain	distractors	1	0.425	0	5	0	0.0
1	distractors/sun_afjvkvoebbmquaci.jpg	mountain	distractors	1	0.425	0	5	0	0.0
1	distractors/sun_aplhftagvxebrsoc.jpg	mountain	distractors	1	0.278	0	5	0	0.0
1	distractors/sun_bhgclhpxmvbrnksk.jpg	mountain	distractors	1	0.444	0	5	0	0.0
1	mountain/sun_bsmtbndbfvklrhng.jpg	mountain	mountain	0	0.342	0	5	1	0.0
1	mountain/sun_aygxcdsfxwzlkiyt.jpg	mountain	mountain	1	0.382	0	5	1	1.0
1	mountain/sun_blktvagsqefzfqor.jpg	mountain	mountain	1	0.295	0	6	1	1.0
1	mountain/sun_bapmctishqwpgofk.jpg	mountain	mountain	1	0.313	0	6	1	1.0
1	mountain/sun_bwizjjldxbyslgta.jpg	mountain	mountain	1	0.29	0	6	1	1.0
1	distractors/sun_aduipxupladfgocy.jpg	mountain	distractors	1	0.414	0	6	0	0.0
1	mountain/sun_aovrunodspebtbxp.jpg	mountain	mountain	1	0.32299999999999995	0	6	1	1.0
1	distractors/sun_aobswvosjxcqqmkj.jpg	mountain	distractors	1	0.374	0	6	0	0.0
1	distractors/sun_bpjfixrzpfpvplym.jpg	mountain	distractors	1	0.34	0	6	0	0.0
1	distractors/sun_ancvgxjfmtlvfwho.jpg	mountain	distractors	0	0.373	0	6	0	1.0
1	mountain/sun_bxstesprmyscytku.jpg	mountain	mountain	0		1	6	1
1	mountain/sun_bptqhzxswimgqstb.jpg	mountain	mountain	1	0.31	0	6	1	1.0
1	mountain/sun_bugelpomgvtnstvi.jpg	mountain	mountain	1	0.324	0	6	1	1.0
1	distractors/sun_bgwuhqvuawrkjhtf.jpg	mountain	distractors	1	0.386	0	6	0	0.0
1	mountain/sun_bbajxjbphbvhqgxf.jpg	mountain	mountain	1	0.20800000000000002	0	6	1	1.0
1	mountain/sun_afjhgitxfywdpzue.jpg	mountain	mountain	0	0.301	0	6	1	0.0
1	mountain/sun_bizhcdzjpnsmjycf.jpg	mountain	mountain	1	0.33899999999999997	0	6	1	1.0
1	mountain/sun_baxfjkdosftycscz.jpg	mountain	mountain	1	0.253	0	6	1	1.0
1	distractors/sun_bpdjiuukngchadxj.jpg	mountain	distractors	0	0.17300000000000001	0	6	0	1.0
1	mountain/sun_athcrmwdqwgkaiwq.jpg	mountain	mountain	0	0.235	0	6	1	0.0
1	mountain/sun_bkjbcqikzkwiuhjz.jpg	mountain	mountain	1	0.215	0	6	1	1.0
1	distractors/sun_awtjtqtzvsjjfkoq.jpg	mountain	distractors	0	0.23199999999999998	0	6	0	1.0
1	distractors/sun_adqwyffunhrwzuyy.jpg	mountain	distractors	0		1	6	0
1	distractors/sun_aadbduriqttnlpzu.jpg	mountain	distractors	1	0.32	0	6	0	0.0
1	distractors/sun_aiyalzseuasbmcgo.jpg	mountain	distractors	1	0.32299999999999995	0	6	0	0.0
1	distractors/sun_btjfjqulbydhmugm.jpg	mountain	distractors	0	0.221	0	6	0	1.0
1	distractors/sun_ahfybjcihrspsxbr.jpg	mountain	distractors	0	0.23199999999999998	0	6	0	1.0
1	mountain/sun_bbfzuydskoihmomw.jpg	mountain	mountain	1	0.28	0	6	1	1.0
1	distractors/sun_bolwkgudgaentmaw.jpg	mountain	distractors	0	0.162	0	6	0	1.0
1	mountain/sun_bhyraweyvalqdowa.jpg	mountain	mountain	1	0.40399999999999997	0	6	1	1.0
1	distractors/sun_burhkixkqscjslpf.jpg	mountain	distractors	0	0.326	0	6	0	1.0
1	distractors/sun_ahoifaghnzdyswix.jpg	mountain	distractors	0	0.287	0	6	0	1.0
1	distractors/sun_auwglihixgxdipyp.jpg	mountain	distractors	0		1	6	0
1	distractors/sun_bffswlnhnwvwfcvj.jpg	mountain	distractors	1	0.257	0	6	0	0.0
1	distractors/sun_bpaxbmthswuyinso.jpg	mountain	distractors	1	0.335	0	6	0	0.0
1	mountain/sun_awixcywfeuqrsqoe.jpg	mountain	mountain	1	0.358	0	6	1	1.0
1	distractors/sun_aoihmyoslfsytbmo.jpg	mountain	distractors	1	0.405	0	6	0	0.0
1	mountain/sun_abjccknauifbxsmr.jpg	mountain	mountain	1	0.20600000000000002	0	6	1	1.0
1	distractors/sun_brtnfplaifrvqoky.jpg	mountain	distractors	1	0.191	0	6	0	0.0
1	distractors/sun_bhylypvkhtcrgpfc.jpg	mountain	distractors	1	0.307	0	6	0	0.0
1	distractors/sun_asccqcmmvoyhuiut.jpg	mountain	distractors	0	0.16899999999999998	0	6	0	1.0
1	distractors/sun_bnjthcjspxcljmyn.jpg	mountain	distractors	1	0.46799999999999997	0	6	0	0.0
1	mountain/sun_bhqnpwbpxudzbiqb.jpg	mountain	mountain	0	0.21100000000000002	0	6	1	0.0
1	mountain/sun_aghiqnxypafjezvw.jpg	mountain	mountain	1	0.205	0	6	1	1.0
1	mountain/sun_amnrgzukienrhagm.jpg	mountain	mountain	1	0.203	0	6	1	1.0
1	distractors/sun_avzzdycklcqmqqaz.jpg	mountain	distractors	0	0.322	0	6	0	1.0
1	distractors/sun_azukyadetoezcdhr.jpg	mountain	distractors	1	0.223	0	6	0	0.0
1	mountain/sun_bfuthcrxkrvvhlrr.jpg	mountain	mountain	0	0.321	0	6	1	0.0
1	distractors/sun_bmzwbhgonvluqymb.jpg	mountain	distractors	0	0.265	0	6	0	1.0
1	mountain/sun_bphnrwktsewmhabn.jpg	mountain	mountain	0		1	6	1
1	mountain/sun_bqacdkitcnudpjvf.jpg	mountain	mountain	1	0.182	0	6	1	1.0
1	distractors/sun_atlitoosrbdypdyg.jpg	mountain	distractors	1	0.35600000000000004	0	6	0	0.0
1	mountain/sun_bzplwawvchojcdvd.jpg	mountain	mountain	1	0.39	0	6	1	1.0
1	mountain/sun_btxfmmrfpoqwkvft.jpg	mountain	mountain	1	0.426	0	6	1	1.0
1	distractors/sun_bfbgxjuqsbwkzbtw.jpg	mountain	distractors	1	0.41	0	6	0	0.0
1	mountain/sun_bborecgqjohlwwgn.jpg	mountain	mountain	0	0.3	0	6	1	0.0
1	mountain/sun_bwmqcgshwqbfhuyx.jpg	mountain	mountain	1	0.47700000000000004	0	6	1	1.0
1	mountain/sun_auoyngffzelmxues.jpg	mountain	mountain	1	0.41100000000000003	0	6	1	1.0
1	forest/sun_btkysrxzvsinghev.jpg	forest	forest	0		1	7	1
1	forest/sun_buiraamdmgyhbuwi.jpg	forest	forest	1	0.355	0	7	1	1.0
1	forest/sun_aquooyehnlaehzjy.jpg	forest	forest	1	0.28	0	7	1	1.0
1	distractors/sun_auwglihixgxdipyp.jpg	forest	distractors	0	0.306	0	7	0	1.0
1	distractors/sun_blhkebrbvaqzmbjo.jpg	forest	distractors	1	0.389	0	7	0	0.0
1	distractors/sun_azukyadetoezcdhr.jpg	forest	distractors	1	0.488	0	7	0	0.0
1	forest/sun_awjflfpyzlnhpyhf.jpg	forest	forest	1	0.397	0	7	1	1.0
1	forest/sun_avmxtljknfnpjnbb.jpg	forest	forest	1	0.324	0	7	1	1.0
1	forest/sun_acpjjvalznkiewzl.jpg	forest	forest	1	0.341	0	7	1	1.0
1	forest/sun_afmblyumohrfkngc.jpg	forest	forest	1	0.308	0	7	1	1.0
1	distractors/sun_bopbwryvjpowqjsp.jpg	forest	distractors	1	0.429	0	7	0	0.0
1	forest/sun_acxtlssrlfsryvac.jpg	forest	forest	1	0.37200000000000005	0	7	1	1.0
1	distractors/sun_aawotkdinltejzwq.jpg	forest	distractors	1	0.38	0	7	0	0.0
1	forest/sun_aangkajdydimnqru.jpg	forest	forest	1	0.401	0	7	1	1.0
1	distractors/sun_ayryfqxdlvjbhvtd.jpg	forest	distractors	0	0.42	0	7	0	1.0
1	distractors/sun_aybqjyaclwhtzinq.jpg	forest	distractors	0		1	7	0
1	distractors/sun_avtboksjqkemiuld.jpg	forest	distractors	0		1	7	0
1	forest/sun_axfatnfyklqjtrua.jpg	forest	forest	1	0.42100000000000004	0	7	1	1.0
1	forest/sun_atqmuscldzimrdet.jpg	forest	forest	1	0.353	0	7	1	1.0
1	forest/sun_aqrbxrdnrybqzszw.jpg	forest	forest	1	0.474	0	7	1	1.0
1	distractors/sun_adlmuqynzcnixtzv.jpg	forest	distractors	0		1	7	0
1	distractors/sun_bxzbzyinilnnjdue.jpg	forest	distractors	0		1	7	0
1	distractors/sun_atiaeogliotgrcvq.jpg	forest	distractors	0	0.263	0	7	0	1.0
1	distractors/sun_amdkzoqwsyddoogn.jpg	forest	distractors	0	0.153	0	7	0	1.0
1	forest/sun_ahmeqpyqgsmxzige.jpg	forest	forest	1	0.10800000000000001	0	7	1	1.0
1	distractors/sun_bfbgxjuqsbwkzbtw.jpg	forest	distractors	0		1	7	0
1	distractors/sun_aqhcjqgvudshqzoy.jpg	forest	distractors	0	0.41	0	7	0	1.0
1	distractors/sun_bynmnutrcahbyikk.jpg	forest	distractors	0	0.18899999999999997	0	7	0	1.0
1	distractors/sun_bipoigeomftmzzxa.jpg	forest	distractors	0	0.06	0	7	0	1.0
1	distractors/sun_aaburprgspbdkmlm.jpg	forest	distractors	0	0.08199999999999999	0	7	0	1.0
1	forest/sun_aenzvpidfjbbeifs.jpg	forest	forest	0		1	7	1
1	distractors/sun_bwnjgpradzdmpday.jpg	forest	distractors	0	0.297	0	7	0	1.0
1	forest/sun_atlxncsxfmqwisuw.jpg	forest	forest	1	0.205	0	7	1	1.0
1	forest/sun_axgjgivuhtwmmhcn.jpg	forest	forest	0	0.08	0	7	1	0.0
1	forest/sun_aqxqzdeqnlrkfuhn.jpg	forest	forest	0	0.254	0	7	1	0.0
1	distractors/sun_apebuwnpyauglgqr.jpg	forest	distractors	1	0.386	0	7	0	0.0
1	distractors/sun_axbcxgphiwfsaebi.jpg	forest	distractors	1	0.217	0	7	0	0.0
1	distractors/sun_aoskgquhrvzazkwn.jpg	forest	distractors	0	0.324	0	7	0	1.0
1	forest/sun_affmpemhrtxghumz.jpg	forest	forest	1	0.36	0	7	1	1.0
1	distractors/sun_airvozoaqjtkhdsn.jpg	forest	distractors	0	0.209	0	7	0	1.0
1	forest/sun_bdjlztcrvglmpabo.jpg	forest	forest	1	0.248	0	7	1	1.0
1	forest/sun_acrabuysavihhrfq.jpg	forest	forest	0	0.253	0	7	1	0.0
1	distractors/sun_bgbggjalzoolzsse.jpg	forest	distractors	0		1	7	0
1	forest/sun_amvokemrztbrgqth.jpg	forest	forest	1	0.433	0	7	1	1.0
1	distractors/sun_aieqlyfgbnnsjgkd.jpg	forest	distractors	1	0.396	0	7	0	0.0
1	forest/sun_acehnjqlajfvhqkc.jpg	forest	forest	1	0.28	0	7	1	1.0
1	distractors/sun_asccqcmmvoyhuiut.jpg	forest	distractors	1	0.3	0	7	0	0.0
1	distractors/sun_bypidtmbmpxcvdpx.jpg	forest	distractors	0	0.327	0	7	0	1.0
1	forest/sun_argpkktvhwziqaot.jpg	forest	forest	1	0.28300000000000003	0	7	1	1.0
1	forest/sun_apswbydmjvgdlbna.jpg	forest	forest	1	0.27899999999999997	0	7	1	1.0
1	distractors/sun_azuyowwklxsewpxt.jpg	forest	distractors	1	0.44299999999999995	0	7	0	0.0
1	distractors/sun_ahsyjvktentonshi.jpg	forest	distractors	1	0.33899999999999997	0	7	0	0.0
1	forest/sun_appdxodxccahvzel.jpg	forest	forest	0	0.345	0	7	1	0.0
1	forest/sun_atiuimrihfslrfzs.jpg	forest	forest	1	0.23399999999999999	0	7	1	1.0
1	forest/sun_aocgycnxfijektms.jpg	forest	forest	1	0.265	0	7	1	1.0
1	forest/sun_allebkcnakigqrhk.jpg	forest	forest	1	0.254	0	7	1	1.0
1	forest/sun_aakdsiijvzzclecx.jpg	forest	forest	1	0.308	0	8	1	1.0
1	distractors/sun_bjsoyyrneaaxgbdj.jpg	forest	distractors	1	0.402	0	8	0	0.0
1	forest/sun_athtvdlngqgzkwux.jpg	forest	forest	1	0.364	0	8	1	1.0
1	distractors/sun_astqmzonwdowznou.jpg	forest	distractors	1	0.273	0	8	0	0.0
1	forest/sun_areqjhlzczhrspvo.jpg	forest	forest	0	0.305	0	8	1	0.0
1	distractors/sun_atlitoosrbdypdyg.jpg	forest	distractors	1	0.285	0	8	0	0.0
1	forest/sun_aztaygpgawjvhbjm.jpg	forest	forest	1	0.39299999999999996	0	8	1	1.0
1	distractors/sun_auknbimkmjihgyhk.jpg	forest	distractors	0	0.263	0	8	0	1.0
1	distractors/sun_atyyafyxqzjlreyf.jpg	forest	distractors	1	0.451	0	8	0	0.0
1	distractors/sun_abmiejnvoawjjiun.jpg	forest	distractors	0	0.33399999999999996	0	8	0	1.0
1	distractors/sun_apqpzmzvwclcuplw.jpg	forest	distractors	1	0.433	0	8	0	0.0
1	distractors/sun_abgpqncstflschhi.jpg	forest	distractors	1	0.397	0	8	0	0.0
1	forest/sun_asxmhzsrydpkrzqp.jpg	forest	forest	1	0.26	0	8	1	1.0
1	distractors/sun_bnbniiagldxdcaty.jpg	forest	distractors	1	0.267	0	8	0	0.0
1	forest/sun_dacizpfwylgvhrus.jpg	forest	forest	1	0.191	0	8	1	1.0
1	distractors/sun_bpjfixrzpfpvplym.jpg	forest	distractors	0	0.304	0	8	0	1.0
1	distractors/sun_btlsgcllflinsabq.jpg	forest	distractors	0	0.247	0	8	0	1.0
1	forest/sun_avldsnrntudkzowh.jpg	forest	forest	0	0.276	0	8	1	0.0
1	distractors/sun_aqhvjhlchtnepagn.jpg	forest	distractors	1	0.386	0	8	0	0.0
1	forest/sun_avlyacwiymblagmj.jpg	forest	forest	0	0.247	0	8	1	0.0
1	forest/sun_acivpotgwohctvsc.jpg	forest	forest	1	0.214	0	8	1	1.0
1	distractors/sun_aygponadeoefpaxg.jpg	forest	distractors	0	0.254	0	8	0	1.0
1	forest/sun_ahlzgjopixjmcqqx.jpg	forest	forest	1	0.395	0	8	1	1.0
1	forest/sun_agdoqcutgbttruhx.jpg	forest	forest	1	0.32899999999999996	0	8	1	1.0
1	distractors/sun_apbvltqhuyeisjls.jpg	forest	distractors	0	0.22699999999999998	0	8	0	1.0
1	forest/sun_afhrysfvakkzzgin.jpg	forest	forest	0		1	8	1
1	distractors/sun_akvhogjdzmrccylr.jpg	forest	distractors	0	0.301	0	8	0	1.0
1	forest/sun_aycucjickuhsfyaj.jpg	forest	forest	1	0.171	0	8	1	1.0
1	distractors/sun_afjvkvoebbmquaci.jpg	forest	distractors	0	0.149	0	8	0	1.0
1	forest/sun_arxducspjmnbbdym.jpg	forest	forest	0		1	8	1
1	forest/sun_abibpwpjxiknnerb.jpg	forest	forest	1	0.33399999999999996	0	8	1	1.0
1	forest/sun_asjvysmekmotzxsp.jpg	forest	forest	0	0.26	0	8	1	0.0
1	distractors/sun_aabhqzsffoeycgje.jpg	forest	distractors	1	0.231	0	8	0	0.0
1	distractors/sun_baynjqpxkwtxzayj.jpg	forest	distractors	0	0.423	0	8	0	1.0
1	forest/sun_bhczjvotxbipnfwt.jpg	forest	forest	1	0.2	0	8	1	1.0
1	forest/sun_axxqkoeuwddzrgnf.jpg	forest	forest	1	0.28300000000000003	0	8	1	1.0
1	forest/sun_aaifkdzmoajrzxqn.jpg	forest	forest	1	0.315	0	8	1	1.0
1	forest/sun_awyzgwzxtgibxmda.jpg	forest	forest	1	0.402	0	8	1	1.0
1	distractors/sun_bpdjiuukngchadxj.jpg	forest	distractors	1	0.22899999999999998	0	8	0	0.0
1	distractors/sun_ajztsrxauimzlsku.jpg	forest	distractors	1	0.303	0	8	0	0.0
1	distractors/sun_aepdnmmhfqpdxfkn.jpg	forest	distractors	0	0.444	0	8	0	1.0
1	forest/sun_amxmeloecmfxbudn.jpg	forest	forest	1	0.34	0	8	1	1.0
1	distractors/sun_alxdtpjozaykzjdo.jpg	forest	distractors	1	0.44	0	8	0	0.0
1	distractors/sun_awhaznchvcbsywcm.jpg	forest	distractors	1	0.33299999999999996	0	8	0	0.0
1	forest/sun_aeqyekmeevjebuio.jpg	forest	forest	1	0.47200000000000003	0	8	1	1.0
1	forest/sun_acxsqhqgdyzncejp.jpg	forest	forest	1	0.373	0	8	1	1.0
1	distractors/sun_adtjcjiiglgatpid.jpg	forest	distractors	1	0.474	0	8	0	0.0
1	forest/sun_altvcbzyksgkzaif.jpg	forest	forest	0	0.405	0	8	1	0.0
1	distractors/sun_ahxmgvjnyygjaucr.jpg	forest	distractors	1	0.374	0	8	0	0.0
1	forest/sun_asjcajxcngqwqinm.jpg	forest	forest	0	0.469	0	8	1	0.0
1	distractors/sun_bmzwbhgonvluqymb.jpg	forest	distractors	0	0.425	0	8	0	1.0
1	distractors/sun_aqukznarbnzrlkqf.jpg	forest	distractors	0	0.42100000000000004	0	8	0	1.0
1	forest/sun_ayrcjkkaxmgwnomp.jpg	forest	forest	1	0.38	0	8	1	1.0
1	forest/sun_afspzumcwogslezj.jpg	forest	forest	1	0.327	0	8	1	1.0
1	forest/sun_afxbfgxrtlczpwyn.jpg	forest	forest	0	0.341	0	8	1	0.0
1	distractors/sun_aduipxupladfgocy.jpg	forest	distractors	1	0.41600000000000004	0	8	0	0.0
1	distractors/sun_bgiiyabhagfxyyrb.jpg	forest	distractors	0	0.349	0	9	0	1.0
1	forest/sun_appghxwikhuqfyec.jpg	forest	forest	1	0.325	0	9	1	1.0
1	forest/sun_akgfkmlmfwvdyygs.jpg	forest	forest	0	0.42700000000000005	0	9	1	0.0
1	forest/sun_advcclnxfmlvxsxn.jpg	forest	forest	0		1	9	1
1	distractors/sun_alufijxsmtlusbwg.jpg	forest	distractors	0	0.293	0	9	0	1.0
1	distractors/sun_ancvgxjfmtlvfwho.jpg	forest	distractors	0	0.22399999999999998	0	9	0	1.0
1	distractors/sun_arweeofzqsogkvvk.jpg	forest	distractors	0	0.26	0	9	0	1.0
1	distractors/sun_bnjthcjspxcljmyn.jpg	forest	distractors	0	0.179	0	9	0	1.0
1	forest/sun_acpeqjxleuzrimeg.jpg	forest	forest	1	0.319	0	9	1	1.0
1	forest/sun_bklxqxumdvuorqzz.jpg	forest	forest	1	0.22899999999999998	0	9	1	1.0
1	distractors/sun_aygtfuhlobvjqkak.jpg	forest	distractors	0	0.24100000000000002	0	9	0	1.0
1	forest/sun_befuxidxagylhqzp.jpg	forest	forest	1	0.14800000000000002	0	9	1	1.0
1	distractors/sun_btxkpqglvwesfwgd.jpg	forest	distractors	1	0.485	0	9	0	0.0
1	distractors/sun_brtnfplaifrvqoky.jpg	forest	distractors	0	0.34	0	9	0	1.0
1	forest/sun_bagsnphdxapdperf.jpg	forest	forest	1	0.478	0	9	1	1.0
1	distractors/sun_bnviowoahmbzwcts.jpg	forest	distractors	0	0.312	0	9	0	1.0
1	distractors/sun_alsvswrhqtdrkyuq.jpg	forest	distractors	1	0.331	0	9	0	0.0
1	distractors/sun_altbjiuqgjzqmmph.jpg	forest	distractors	1	0.466	0	9	0	0.0
1	forest/sun_athxjgzdzxrovlnc.jpg	forest	forest	1	0.303	0	9	1	1.0
1	distractors/sun_betojmprgkabmykj.jpg	forest	distractors	1	0.426	0	9	0	0.0
1	distractors/sun_bolwkgudgaentmaw.jpg	forest	distractors	0	0.405	0	9	0	1.0
1	forest/sun_albfiabtflbsdgtz.jpg	forest	forest	1	0.389	0	9	1	1.0
1	distractors/sun_aiwjdptkrmseggpz.jpg	forest	distractors	1	0.431	0	9	0	0.0
1	forest/sun_apxjbgdompbuojcs.jpg	forest	forest	1	0.41600000000000004	0	9	1	1.0
1	forest/sun_ajhkipntabiocxbk.jpg	forest	forest	1	0.376	0	9	1	1.0
1	distractors/sun_bqowpmetfbowhksf.jpg	forest	distractors	0	0.32	0	9	0	1.0
1	forest/sun_aiqymstcygqobxmg.jpg	forest	forest	1	0.38	0	9	1	1.0
1	distractors/sun_avzzdycklcqmqqaz.jpg	forest	distractors	1	0.43200000000000005	0	9	0	0.0
1	distractors/sun_agcyedsuxpawifls.jpg	forest	distractors	1	0.41700000000000004	0	9	0	0.0
1	forest/sun_apfxmcvujzcxypuq.jpg	forest	forest	0	0.23800000000000002	0	9	1	0.0
1	distractors/sun_afqdxcsobapxzyxs.jpg	forest	distractors	1	0.376	0	9	0	0.0
1	distractors/sun_aadbduriqttnlpzu.jpg	forest	distractors	1	0.34299999999999997	0	9	0	0.0
1	distractors/sun_bezufwycdowmnzeh.jpg	forest	distractors	1	0.317	0	9	0	0.0
1	forest/sun_avmfixeqhiruqzqb.jpg	forest	forest	1	0.392	0	9	1	1.0
1	distractors/sun_azgpwzhosuarmxyd.jpg	forest	distractors	1	0.33	0	9	0	0.0
1	forest/sun_anvrixbclgrqwwyg.jpg	forest	forest	1	0.272	0	9	1	1.0
1	forest/sun_axyhaszxgtgdrccc.jpg	forest	forest	1	0.35600000000000004	0	9	1	1.0
1	forest/sun_awvhreddaxrljuyh.jpg	forest	forest	0	0.249	0	9	1	0.0
1	distractors/sun_ashljbeuytmhctjo.jpg	forest	distractors	1	0.26899999999999996	0	9	0	0.0
1	forest/sun_aqjauhjpzrxhednc.jpg	forest	forest	1	0.07400000000000001	0	9	1	1.0
1	forest/sun_asackylcuprrxnkr.jpg	forest	forest	1	0.193	0	9	1	1.0
1	forest/sun_akxbwsrgnuadikod.jpg	forest	forest	1	0.32799999999999996	0	9	1	1.0
1	distractors/sun_asewwykkyotnplra.jpg	forest	distractors	1	0.257	0	9	0	0.0
1	distractors/sun_bevncgpkkxckyxrc.jpg	forest	distractors	0	0.175	0	9	0	1.0
1	forest/sun_axhtaxqfetqfsdgu.jpg	forest	forest	1	0.225	0	9	1	1.0
1	distractors/sun_adtdilppcnubbcly.jpg	forest	distractors	0	0.298	0	9	0	1.0
1	forest/sun_bojegsnaoubwaamt.jpg	forest	forest	1	0.358	0	9	1	1.0
1	distractors/sun_brajfydqqccbmaox.jpg	forest	distractors	1	0.375	0	9	0	0.0
1	forest/sun_awcujmqkhwsgmrma.jpg	forest	forest	1	0.315	0	9	1	1.0
1	distractors/sun_asdfuxkzhslqwzjm.jpg	forest	distractors	0	0.223	0	9	0	1.0
1	distractors/sun_aulicaeihyoxkvlt.jpg	forest	distractors	1	0.42700000000000005	0	9	0	0.0
1	forest/sun_amvmlilywpagjalf.jpg	forest	forest	0	0.272	0	9	1	0.0
1	forest/sun_ajqdvsuevkfybgme.jpg	forest	forest	1	0.273	0	9	1	1.0
1	forest/sun_apejgjnijgranuum.jpg	forest	forest	1	0.16699999999999998	0	9	1	1.0
1	forest/sun_asqpahuftbizywcr.jpg	forest	forest	0	0.192	0	9	1	0.0
1	forest/sun_ayxydqwqrlqujxfz.jpg	forest	forest	1	0.163	0	9	1	1.0
1	forest/sun_asucsgijickcsuyh.jpg	forest	forest	1	0.35600000000000004	0	10	1	1.0
1	forest/sun_abadecjsoottqgbp.jpg	forest	forest	1	0.242	0	10	1	1.0
1	distractors/sun_ajvtefronkamwvma.jpg	forest	distractors	1	0.319	0	10	0	0.0
1	distractors/sun_autnlqvfxrxoaynl.jpg	forest	distractors	0	0.198	0	10	0	1.0
1	forest/sun_aalxbocnraukuels.jpg	forest	forest	1	0.371	0	10	1	1.0
1	distractors/sun_aomnormaouqpemoe.jpg	forest	distractors	0	0.491	0	10	0	1.0
1	distractors/sun_burhkixkqscjslpf.jpg	forest	distractors	1	0.302	0	10	0	0.0
1	distractors/sun_boxqzninwrunggzx.jpg	forest	distractors	1	0.38299999999999995	0	10	0	0.0
1	forest/sun_aqzjeqerxchzqbjm.jpg	forest	forest	1	0.348	0	10	1	1.0
1	forest/sun_aruondwdoqjktugy.jpg	forest	forest	0	0.231	0	10	1	0.0
1	distractors/sun_aoihmyoslfsytbmo.jpg	forest	distractors	1	0.27	0	10	0	0.0
1	distractors/sun_aqwzbvbnuocbfebw.jpg	forest	distractors	1	0.318	0	10	0	0.0
1	distractors/sun_aflsqffyuwdutzaj.jpg	forest	distractors	1	0.374	0	10	0	0.0
1	distractors/sun_azfklpdvwimtxwhl.jpg	forest	distractors	1	0.355	0	10	0	0.0
1	forest/sun_bkueaxewlzijtzmy.jpg	forest	forest	0	0.34299999999999997	0	10	1	0.0
1	forest/sun_anubepewjksecwvp.jpg	forest	forest	1	0.303	0	10	1	1.0
1	forest/sun_adpgrybewrpybgau.jpg	forest	forest	1	0.19899999999999998	0	10	1	1.0
1	forest/sun_adaudabdwnzkdglq.jpg	forest	forest	1	0.168	0	10	1	1.0
1	distractors/sun_arjdvbozuvghlffa.jpg	forest	distractors	0	0.249	0	10	0	1.0
1	forest/sun_bjvnofvviebxjtae.jpg	forest	forest	1	0.332	0	10	1	1.0
1	distractors/sun_avelqcxkoebvzlfr.jpg	forest	distractors	0	0.264	0	10	0	1.0
1	forest/sun_aesmryusdxtrdneu.jpg	forest	forest	0	0.21100000000000002	0	10	1	0.0
1	forest/sun_bnixfvkhfiomwxri.jpg	forest	forest	1	0.23600000000000002	0	10	1	1.0
1	distractors/sun_bguvbniiiyqhcccs.jpg	forest	distractors	0	0.23	0	10	0	1.0
1	forest/sun_akskhwxoxcmihocn.jpg	forest	forest	1	0.316	0	10	1	1.0
1	distractors/sun_bdstiwlwupkqzlwc.jpg	forest	distractors	1	0.295	0	10	0	0.0
1	forest/sun_aipdlgthbljslkvn.jpg	forest	forest	0	0.226	0	10	1	0.0
1	distractors/sun_awtjtqtzvsjjfkoq.jpg	forest	distractors	1	0.325	0	10	0	0.0
1	forest/sun_beibfzvckgkmxyrr.jpg	forest	forest	1	0.365	0	10	1	1.0
1	distractors/sun_abcsghhmaicbyfah.jpg	forest	distractors	0	0.22	0	10	0	1.0
1	forest/sun_briilpnbltuhgdfc.jpg	forest	forest	1	0.218	0	10	1	1.0
1	distractors/sun_axvxzuebsyzdlmzl.jpg	forest	distractors	0	0.17600000000000002	0	10	0	1.0
1	forest/sun_bjxupbtmwjkjocln.jpg	forest	forest	1	0.217	0	10	1	1.0
1	forest/sun_aoxcokmtmetodlyb.jpg	forest	forest	1	0.191	0	10	1	1.0
1	forest/sun_aalbylumieujfxrc.jpg	forest	forest	1	0.20600000000000002	0	10	1	1.0
1	distractors/sun_bhhpfpbaslcdcqgf.jpg	forest	distractors	0	0.16	0	10	0	1.0
1	forest/sun_azdlqpgbxlhscasl.jpg	forest	forest	1	0.121	0	10	1	1.0
1	forest/sun_acldfctnbrisxzjh.jpg	forest	forest	1	0.179	0	10	1	1.0
1	distractors/sun_bdkwisprjmojnygs.jpg	forest	distractors	1	0.21899999999999997	0	10	0	0.0
1	distractors/sun_bapxkpvrhpjplsok.jpg	forest	distractors	1	0.243	0	10	0	0.0
1	forest/sun_awylenmstjrxdvjv.jpg	forest	forest	1	0.39399999999999996	0	10	1	1.0
1	forest/sun_afusmbapsnqjtnsa.jpg	forest	forest	1	0.335	0	10	1	1.0
1	distractors/sun_byacequjjarnmjgk.jpg	forest	distractors	0	0.218	0	10	0	1.0
1	distractors/sun_bmdgyumjveflzywh.jpg	forest	distractors	0	0.18899999999999997	0	10	0	1.0
1	distractors/sun_btoxgswpucgbbxzq.jpg	forest	distractors	0	0.271	0	10	0	1.0
1	forest/sun_aewtvalbahiaxsyf.jpg	forest	forest	1	0.307	0	10	1	1.0
1	distractors/sun_bejzqpfhuuxlblab.jpg	forest	distractors	0	0.192	0	10	0	1.0
1	distractors/sun_brqvrsohaotksbjc.jpg	forest	distractors	0	0.161	0	10	0	1.0
1	forest/sun_adcntiquvlfgnhms.jpg	forest	forest	1	0.185	0	10	1	1.0
1	distractors/sun_anrtfpanuvsuqngp.jpg	forest	distractors	1	0.235	0	10	0	0.0
1	forest/sun_aondxtlsklthxtog.jpg	forest	forest	0	0.182	0	10	1	0.0
1	distractors/sun_adlaimceocajnwtz.jpg	forest	distractors	0	0.225	0	10	0	1.0
1	forest/sun_aligjvfcapwmhfbl.jpg	forest	forest	0	0.182	0	10	1	0.0
1	distractors/sun_aobswvosjxcqqmkj.jpg	forest	distractors	0	0.040999999999999995	0	10	0	1.0
1	forest/sun_ahkhfnprzhragqnl.jpg	forest	forest	1	0.349	0	10	1	1.0
1	distractors/sun_bzdnytidkjqaijit.jpg	forest	distractors	0	0.22	0	10	0	1.0
1	forest/sun_asoseldnrrcrnbou.jpg	forest	forest	1	0.425	0	11	1	1.0
1	forest/sun_acnmnignachxgymu.jpg	forest	forest	1	0.318	0	11	1	1.0
1	distractors/sun_bpaxbmthswuyinso.jpg	forest	distractors	1	0.306	0	11	0	0.0
1	distractors/sun_agkyuujpyldusfdo.jpg	forest	distractors	0	0.41	0	11	0	1.0
1	forest/sun_aaulapocjffusovo.jpg	forest	forest	1	0.385	0	11	1	1.0
1	distractors/sun_afmpucpayezqyvhs.jpg	forest	distractors	1	0.40700000000000003	0	11	0	0.0
1	forest/sun_blyqzcxyetatvumc.jpg	forest	forest	0	0.24	0	11	1	0.0
1	forest/sun_afhewpcsooivmajn.jpg	forest	forest	0	0.349	0	11	1	0.0
1	distractors/sun_adqwyffunhrwzuyy.jpg	forest	distractors	0	0.222	0	11	0	1.0
1	distractors/sun_afubxlycujmytgvm.jpg	forest	distractors	0	0.21600000000000003	0	11	0	1.0
1	forest/sun_adkeovalbkluzeri.jpg	forest	forest	0	0.235	0	11	1	0.0
1	forest/sun_aboyurcbwgeebkdm.jpg	forest	forest	1	0.18100000000000002	0	11	1	1.0
1	distractors/sun_blflmxfluamrnyoj.jpg	forest	distractors	0	0.217	0	11	0	1.0
1	forest/sun_auyxwjmgzavqnhhm.jpg	forest	forest	1	0.182	0	11	1	1.0
1	distractors/sun_bkpourakfuwhabtq.jpg	forest	distractors	0	0.18100000000000002	0	11	0	1.0
1	distractors/sun_aeqyujmvsoyqnbwd.jpg	forest	distractors	1	0.308	0	11	0	0.0
1	distractors/sun_aekiiwbzrdboxwoa.jpg	forest	distractors	0	0.397	0	11	0	1.0
1	distractors/sun_bropcgpkotfpoqlu.jpg	forest	distractors	1	0.159	0	11	0	0.0
1	distractors/sun_bdxqfxsyzpnknutr.jpg	forest	distractors	1	0.21899999999999997	0	11	0	0.0
1	forest/sun_awbbzcefggyipqnh.jpg	forest	forest	1	0.428	0	11	1	1.0
1	forest/sun_aghvqopyxiqrebgw.jpg	forest	forest	1	0.267	0	11	1	1.0
1	forest/sun_aqmdtwukxpmlvmda.jpg	forest	forest	1	0.24	0	11	1	1.0
1	forest/sun_abylkkpaudaxysxg.jpg	forest	forest	0	0.376	0	11	1	0.0
1	distractors/sun_btjdkaubhdhkdapm.jpg	forest	distractors	0	0.23199999999999998	0	11	0	1.0
1	forest/sun_aeswvtyqkhvasjui.jpg	forest	forest	0	0.24600000000000002	0	11	1	0.0
1	forest/sun_afpnqehwapeidjtp.jpg	forest	forest	1	0.187	0	11	1	1.0
1	distractors/sun_aflhnjdlhtgzcykt.jpg	forest	distractors	0	0.222	0	11	0	1.0
1	distractors/sun_acsgdrmiishvyorf.jpg	forest	distractors	0	-0.003	0	11	0	1.0
1	forest/sun_accvpoocavlmmbwm.jpg	forest	forest	1	0.177	0	11	1	1.0
1	distractors/sun_acbeypdvskqxwbrf.jpg	forest	distractors	1	0.187	0	11	0	0.0
1	forest/sun_ajgxbesgeiwalpxd.jpg	forest	forest	0	0.16899999999999998	0	11	1	0.0
1	distractors/sun_bvigtamzwppjqmzg.jpg	forest	distractors	1	0.172	0	11	0	0.0
1	distractors/sun_bbrocyckptmbrrlf.jpg	forest	distractors	1	0.419	0	11	0	0.0
1	distractors/sun_ahfybjcihrspsxbr.jpg	forest	distractors	0	0.168	0	11	0	1.0
1	forest/sun_abwzwwgtobpmbspv.jpg	forest	forest	1	0.221	0	11	1	1.0
1	forest/sun_atnppjvkwijhyzwp.jpg	forest	forest	1	0.18100000000000002	0	11	1	1.0
1	forest/sun_apwyvobypzhhernb.jpg	forest	forest	1	0.157	0	11	1	1.0
1	distractors/sun_aplhftagvxebrsoc.jpg	forest	distractors	0	0.154	0	11	0	1.0
1	forest/sun_asfmdunwftjpefsu.jpg	forest	forest	0	0.222	0	11	1	0.0
1	distractors/sun_bljhuxymnhovmsbb.jpg	forest	distractors	1	0.204	0	11	0	0.0
1	distractors/sun_apiswnhfoqqdmjcr.jpg	forest	distractors	0	0.43700000000000006	0	11	0	1.0
1	distractors/sun_aqjagbtsgvuemdox.jpg	forest	distractors	1	0.33899999999999997	0	11	0	0.0
1	distractors/sun_bgwuhqvuawrkjhtf.jpg	forest	distractors	1	0.273	0	11	0	0.0
1	forest/sun_aojylfujoazxivli.jpg	forest	forest	1	0.32299999999999995	0	11	1	1.0
1	distractors/sun_bbufxquhhxmvbqao.jpg	forest	distractors	0	0.22399999999999998	0	11	0	1.0
1	forest/sun_aobwwebwugydafig.jpg	forest	forest	1	0.39299999999999996	0	11	1	1.0
1	forest/sun_axmerrgecmjzepic.jpg	forest	forest	1	0.373	0	11	1	1.0
1	distractors/sun_bnuscvokllaycjrk.jpg	forest	distractors	0	0.20600000000000002	0	11	0	1.0
1	forest/sun_asdzqqddxsudbfbx.jpg	forest	forest	0	0.212	0	11	1	0.0
1	forest/sun_alegcbhcihoqpqly.jpg	forest	forest	0	0.26	0	11	1	0.0
1	forest/sun_avpevikkkenpiuou.jpg	forest	forest	0	0.294	0	11	1	0.0
1	forest/sun_amfhxfakcdckrjul.jpg	forest	forest	1	0.28800000000000003	0	11	1	1.0
1	distractors/sun_aijxgzufidadmjox.jpg	forest	distractors	0	0.166	0	11	0	1.0
1	distractors/sun_bietielemykgswtk.jpg	forest	distractors	0	0.302	0	11	0	1.0
1	distractors/sun_byviwtdfhzynwfxx.jpg	forest	distractors	1	0.36200000000000004	0	11	0	0.0
1	forest/sun_atcdtjouhmsswaei.jpg	forest	forest	0	0.20600000000000002	0	11	1	0.0
1	distractors/sun_bngvczbvgipkbfut.jpg	forest	distractors	0		1	12	0
1	forest/sun_aofddvhkjfdagokt.jpg	forest	forest	1	0.48700000000000004	0	12	1	1.0
1	forest/sun_bcamcdzyvmwunbep.jpg	forest	forest	1	0.342	0	12	1	1.0
1	distractors/sun_avtxrklxvwdpcjes.jpg	forest	distractors	1	0.35100000000000003	0	12	0	0.0
1	forest/sun_apcxpnykvzomhckt.jpg	forest	forest	1	0.42700000000000005	0	12	1	1.0
1	forest/sun_albchstylomchmhd.jpg	forest	forest	1	0.37200000000000005	0	12	1	1.0
1	forest/sun_amyhfuvsbaizwnwy.jpg	forest	forest	0	0.405	0	12	1	0.0
1	distractors/sun_asgvbahovxiiwizw.jpg	forest	distractors	1	0.40399999999999997	0	12	0	0.0
1	distractors/sun_awprwefnkdeytfsd.jpg	forest	distractors	0	0.446	0	12	0	1.0
1	forest/sun_atyyqdbpcuinlyef.jpg	forest	forest	1	0.381	0	12	1	1.0
1	forest/sun_bgrrrlvcogamhmnf.jpg	forest	forest	1	0.33799999999999997	0	12	1	1.0
1	distractors/sun_aqyjbohpiymdnjen.jpg	forest	distractors	1	0.38799999999999996	0	12	0	0.0
1	distractors/sun_bjlpystraodmadxl.jpg	forest	distractors	0		1	12	0
1	forest/sun_aedivikatxmpaaqj.jpg	forest	forest	1	0.426	0	12	1	1.0
1	distractors/sun_avfcsamvalfsuzwa.jpg	forest	distractors	1	0.408	0	12	0	0.0
1	distractors/sun_bhgclhpxmvbrnksk.jpg	forest	distractors	1	0.364	0	12	0	0.0
1	forest/sun_brkrvhytsbdmgwzn.jpg	forest	forest	0	0.363	0	12	1	0.0
1	distractors/sun_bffswlnhnwvwfcvj.jpg	forest	distractors	1	0.384	0	12	0	0.0
1	distractors/sun_abctlikybqabezjv.jpg	forest	distractors	0		1	12	0
1	forest/sun_boakpjsofzyrojia.jpg	forest	forest	0		1	12	1
1	distractors/sun_agyewfugellkfejy.jpg	forest	distractors	0	0.203	0	12	0	1.0
1	distractors/sun_axojusjarvmabcds.jpg	forest	distractors	0	0.191	0	12	0	1.0
1	forest/sun_amyjwanravschubf.jpg	forest	forest	1	0.184	0	12	1	1.0
1	distractors/sun_awyzkkatetojkhzn.jpg	forest	distractors	0	0.18600000000000003	0	12	0	1.0
1	forest/sun_aeufjrlyporculfz.jpg	forest	forest	1	0.146	0	12	1	1.0
1	distractors/sun_bhylypvkhtcrgpfc.jpg	forest	distractors	1	0.146	0	12	0	0.0
1	forest/sun_aygxxhuxqitphlnp.jpg	forest	forest	1	0.39299999999999996	0	12	1	1.0
1	forest/sun_afbmmsisxsuvzoqc.jpg	forest	forest	1	0.348	0	12	1	1.0
1	distractors/sun_baqyneqrzuktjznj.jpg	forest	distractors	1	0.486	0	12	0	0.0
1	distractors/sun_blaqxdebghixzyyw.jpg	forest	distractors	1	0.218	0	12	0	0.0
1	distractors/sun_bldfkivplzavacmh.jpg	forest	distractors	0	0.354	0	12	0	1.0
1	distractors/sun_btjfjqulbydhmugm.jpg	forest	distractors	1	0.376	0	12	0	0.0
1	forest/sun_askfcnqiiahxdxgl.jpg	forest	forest	1	0.39799999999999996	0	12	1	1.0
1	forest/sun_aazsvpdsdkqbnfco.jpg	forest	forest	0	0.214	0	12	1	0.0
1	forest/sun_atworchkazufbyad.jpg	forest	forest	1	0.408	0	12	1	1.0
1	distractors/sun_avgggypzkrbuhizd.jpg	forest	distractors	1	0.308	0	12	0	0.0
1	distractors/sun_agftoajursngwyfn.jpg	forest	distractors	1	0.413	0	12	0	0.0
1	distractors/sun_aiyalzseuasbmcgo.jpg	forest	distractors	1	0.32299999999999995	0	12	0	0.0
1	distractors/sun_axdepjcqclaoggoa.jpg	forest	distractors	1	0.321	0	12	0	0.0
1	distractors/sun_bzlpgfhkrlyyjrfa.jpg	forest	distractors	1	0.29	0	12	0	0.0
1	distractors/sun_azqyibukyuxofftg.jpg	forest	distractors	1	0.27	0	12	0	0.0
1	distractors/sun_bqvohvewhzqfnuqt.jpg	forest	distractors	1	0.37	0	12	0	0.0
1	forest/sun_ajcjwmqklddutzvc.jpg	forest	forest	0	0.33	0	12	1	0.0
1	forest/sun_aunmoitqcbqjykwe.jpg	forest	forest	1	0.354	0	12	1	1.0
1	distractors/sun_apeyojcgvvwqxvfi.jpg	forest	distractors	0		1	12	0
1	forest/sun_bwckyhdteqqdgeve.jpg	forest	forest	1	0.336	0	12	1	1.0
1	forest/sun_abvrazjxgpqhvszy.jpg	forest	forest	1	0.302	0	12	1	1.0
1	forest/sun_akguloxechncfnam.jpg	forest	forest	1	0.349	0	12	1	1.0
1	forest/sun_akpxoulufljvagdh.jpg	forest	forest	1	0.342	0	12	1	1.0
1	forest/sun_abhebbmkwmrgstyo.jpg	forest	forest	1	0.358	0	12	1	1.0
1	distractors/sun_ahoifaghnzdyswix.jpg	forest	distractors	0	0.226	0	12	0	1.0
1	forest/sun_bzmcrajkmjnqkfey.jpg	forest	forest	1	0.33	0	12	1	1.0
1	distractors/sun_ajovemcnrceryjfr.jpg	forest	distractors	0	0.366	0	12	0	1.0
1	forest/sun_abhtlegzqrusxkjj.jpg	forest	forest	0	0.263	0	12	1	0.0
1	forest/sun_biaoafnfwshiepad.jpg	forest	forest	0	0.39	0	12	1	0.0
1	forest/sun_aueiemmupqtslion.jpg	forest	forest	0	0.256	0	12	1	0.0
1	mountain/sun_atwenjbmbsprzkob.jpg	mountain	mountain	1	0.442	0	13	1	1.0
1	distractors/sun_adlaimceocajnwtz.jpg	mountain	distractors	0	0.43	0	13	0	1.0
1	mountain/sun_bvshywtmlenkoyss.jpg	mountain	mountain	0	0.325	0	13	1	0.0
1	mountain/sun_avljvspqhsenawjt.jpg	mountain	mountain	1	0.373	0	13	1	1.0
1	distractors/sun_aqukznarbnzrlkqf.jpg	mountain	distractors	0	0.31	0	13	0	1.0
1	mountain/sun_bsdrozaxqrkniyax.jpg	mountain	mountain	1	0.28800000000000003	0	13	1	1.0
1	distractors/sun_aoskgquhrvzazkwn.jpg	mountain	distractors	0	0.20800000000000002	0	13	0	1.0
1	mountain/sun_bpqombtghzcbglwk.jpg	mountain	mountain	1	0.292	0	13	1	1.0
1	mountain/sun_bvvdpkzrkynhdxir.jpg	mountain	mountain	1	0.379	0	13	1	1.0
1	mountain/sun_bgqcdyvwknpvpsgi.jpg	mountain	mountain	0	0.22899999999999998	0	13	1	0.0
1	mountain/sun_azkwikfvgpykgvpm.jpg	mountain	mountain	0	0.245	0	13	1	0.0
1	mountain/sun_bonuhbnylxnbdkoc.jpg	mountain	mountain	0	0.46799999999999997	0	13	1	0.0
1	mountain/sun_blfjnoosdhtjnpza.jpg	mountain	mountain	1	0.18	0	13	1	1.0
1	mountain/sun_bfkozflwxpyfonyl.jpg	mountain	mountain	1	0.146	0	13	1	1.0
1	mountain/sun_bshankmatsprclcm.jpg	mountain	mountain	1	0.182	0	13	1	1.0
1	distractors/sun_apqpzmzvwclcuplw.jpg	mountain	distractors	0	0.182	0	13	0	1.0
1	mountain/sun_blxfpurysqzsfvjt.jpg	mountain	mountain	1	0.37799999999999995	0	13	1	1.0
1	distractors/sun_aflhnjdlhtgzcykt.jpg	mountain	distractors	0	0.22699999999999998	0	13	0	1.0
1	mountain/sun_aexmngitrbrhbygj.jpg	mountain	mountain	1	0.358	0	13	1	1.0
1	mountain/sun_aqppquhrrztapgdt.jpg	mountain	mountain	1	0.262	0	13	1	1.0
1	distractors/sun_aawotkdinltejzwq.jpg	mountain	distractors	1	0.428	0	13	0	0.0
1	mountain/sun_bmnzuqqsdyevglhx.jpg	mountain	mountain	0	0.247	0	13	1	0.0
1	mountain/sun_bnlulocdqopoojpi.jpg	mountain	mountain	1	0.177	0	13	1	1.0
1	distractors/sun_apiswnhfoqqdmjcr.jpg	mountain	distractors	0		1	13	0
1	distractors/sun_btoxgswpucgbbxzq.jpg	mountain	distractors	0		1	13	0
1	mountain/sun_axdvvavkwckmezqq.jpg	mountain	mountain	0	0.17800000000000002	0	13	1	0.0
1	distractors/sun_blhkebrbvaqzmbjo.jpg	mountain	distractors	1	0.374	0	13	0	0.0
1	distractors/sun_bdstiwlwupkqzlwc.jpg	mountain	distractors	1	0.235	0	13	0	0.0
1	mountain/sun_bdzzxfsxraioeogr.jpg	mountain	mountain	0	0.28600000000000003	0	13	1	0.0
1	distractors/sun_aekiiwbzrdboxwoa.jpg	mountain	distractors	1	0.373	0	13	0	0.0
1	distractors/sun_aqwzbvbnuocbfebw.jpg	mountain	distractors	0	0.409	0	13	0	1.0
1	distractors/sun_bevncgpkkxckyxrc.jpg	mountain	distractors	1	0.396	0	13	0	0.0
1	mountain/sun_bndtjfrruqknpglo.jpg	mountain	mountain	1	0.36	0	13	1	1.0
1	distractors/sun_awprwefnkdeytfsd.jpg	mountain	distractors	0	0.262	0	13	0	1.0
1	distractors/sun_bkpourakfuwhabtq.jpg	mountain	distractors	0		1	13	0
1	distractors/sun_aabhqzsffoeycgje.jpg	mountain	distractors	1	0.309	0	13	0	0.0
1	mountain/sun_bzjknekcztdeilft.jpg	mountain	mountain	0	0.223	0	13	1	0.0
1	distractors/sun_bejzqpfhuuxlblab.jpg	mountain	distractors	0	0.244	0	13	0	1.0
1	distractors/sun_btxkpqglvwesfwgd.jpg	mountain	distractors	0	0.22399999999999998	0	13	0	1.0
1	mountain/sun_bkdficordegttyng.jpg	mountain	mountain	1	0.39799999999999996	0	13	1	1.0
1	distractors/sun_bqvohvewhzqfnuqt.jpg	mountain	distractors	1	0.42	0	13	0	0.0
1	mountain/sun_bfdilksxqenmlkpj.jpg	mountain	mountain	1	0.45299999999999996	0	13	1	1.0
1	distractors/sun_ajovemcnrceryjfr.jpg	mountain	distractors	1	0.41600000000000004	0	13	0	0.0
1	mountain/sun_bcukmbmwnckzbqdw.jpg	mountain	mountain	1	0.302	0	13	1	1.0
1	distractors/sun_avgggypzkrbuhizd.jpg	mountain	distractors	1	0.415	0	13	0	0.0
1	mountain/sun_byxoojaacqfcpmul.jpg	mountain	mountain	1	0.41100000000000003	0	13	1	1.0
1	distractors/sun_apeyojcgvvwqxvfi.jpg	mountain	distractors	1	0.363	0	13	0	0.0
1	mountain/sun_bplrcpdqnxetdise.jpg	mountain	mountain	1	0.24100000000000002	0	13	1	1.0
1	mountain/sun_boxfizxdmlaotdgc.jpg	mountain	mountain	0	0.28600000000000003	0	13	1	0.0
1	distractors/sun_bnbniiagldxdcaty.jpg	mountain	distractors	1	0.401	0	13	0	0.0
1	distractors/sun_boxqzninwrunggzx.jpg	mountain	distractors	0	0.389	0	13	0	1.0
1	distractors/sun_aiwjdptkrmseggpz.jpg	mountain	distractors	1	0.34700000000000003	0	13	0	0.0
1	mountain/sun_bcjgduwtivjfqszh.jpg	mountain	mountain	1	0.428	0	13	1	1.0
1	distractors/sun_asdfuxkzhslqwzjm.jpg	mountain	distractors	1	0.38799999999999996	0	13	0	0.0
1	distractors/sun_agyewfugellkfejy.jpg	mountain	distractors	1	0.39399999999999996	0	13	0	0.0
1	distractors/sun_axvxzuebsyzdlmzl.jpg	mountain	distractors	1	0.377	0	13	0	0.0
1	distractors/sun_agcyedsuxpawifls.jpg	mountain	distractors	1	0.337	0	14	0	0.0
1	mountain/sun_bbqhogrbuymwhahz.jpg	mountain	mountain	0	0.319	0	14	1	0.0
1	mountain/sun_areshdgkyhumlmbk.jpg	mountain	mountain	1	0.433	0	14	1	1.0
1	mountain/sun_aqohatrqqxxdtjsf.jpg	mountain	mountain	1	0.262	0	14	1	1.0
1	mountain/sun_bdpgnjzqnufekyua.jpg	mountain	mountain	1	0.316	0	14	1	1.0
1	distractors/sun_avelqcxkoebvzlfr.jpg	mountain	distractors	0	0.285	0	14	0	1.0
1	mountain/sun_becrhdzzqxkmkgaa.jpg	mountain	mountain	1	0.413	0	14	1	1.0
1	distractors/sun_bqowpmetfbowhksf.jpg	mountain	distractors	0	0.341	0	14	0	1.0
1	mountain/sun_bqfwecjmbsunubcw.jpg	mountain	mountain	1	0.381	0	14	1	1.0
1	distractors/sun_apebuwnpyauglgqr.jpg	mountain	distractors	1	0.391	0	14	0	0.0
1	distractors/sun_aulicaeihyoxkvlt.jpg	mountain	distractors	0	0.44	0	14	0	1.0
1	mountain/sun_buhtrwvgfwouvhfm.jpg	mountain	mountain	1	0.428	0	14	1	1.0
1	distractors/sun_btjdkaubhdhkdapm.jpg	mountain	distractors	1	0.424	0	14	0	0.0
1	distractors/sun_baynjqpxkwtxzayj.jpg	mountain	distractors	1	0.428	0	14	0	0.0
1	mountain/sun_burfcwyoovrcpdrn.jpg	mountain	mountain	1	0.39399999999999996	0	14	1	1.0
1	mountain/sun_adxyydtzunsuzicv.jpg	mountain	mountain	1	0.42100000000000004	0	14	1	1.0
1	distractors/sun_abcsghhmaicbyfah.jpg	mountain	distractors	1	0.439	0	14	0	0.0
1	mountain/sun_bastptdxbxbeiyto.jpg	mountain	mountain	1	0.45	0	14	1	1.0
1	distractors/sun_asgvbahovxiiwizw.jpg	mountain	distractors	0	0.34600000000000003	0	14	0	1.0
1	mountain/sun_ajlvjxlreluvbtmn.jpg	mountain	mountain	1	0.331	0	14	1	1.0
1	mountain/sun_arbvvykzaksxipaf.jpg	mountain	mountain	1	0.384	0	14	1	1.0
1	mountain/sun_bfftwgxftpoauigc.jpg	mountain	mountain	1	0.374	0	14	1	1.0
1	distractors/sun_alsvswrhqtdrkyuq.jpg	mountain	distractors	1	0.43799999999999994	0	14	0	0.0
1	mountain/sun_bgktklwvkgdpralk.jpg	mountain	mountain	1	0.498	0	14	1	1.0
1	distractors/sun_afmpucpayezqyvhs.jpg	mountain	distractors	0		1	14	0
1	mountain/sun_bytollazdxbcjrmu.jpg	mountain	mountain	1	0.46	0	14	1	1.0
1	mountain/sun_buixiuwipljtxcmn.jpg	mountain	mountain	0	0.319	0	14	1	0.0
1	mountain/sun_bjrscqqrajdmfznu.jpg	mountain	mountain	1	0.264	0	14	1	1.0
1	distractors/sun_azfklpdvwimtxwhl.jpg	mountain	distractors	0	0.174	0	14	0	1.0
1	mountain/sun_bsqtlvjboqzkvoaa.jpg	mountain	mountain	1	0.38	0	14	1	1.0
1	mountain/sun_amgwwgdvxrfvqego.jpg	mountain	mountain	1	0.316	0	14	1	1.0
1	distractors/sun_asewwykkyotnplra.jpg	mountain	distractors	0	0.198	0	14	0	1.0
1	distractors/sun_bngvczbvgipkbfut.jpg	mountain	distractors	0	0.293	0	14	0	1.0
1	distractors/sun_bietielemykgswtk.jpg	mountain	distractors	1	0.204	0	14	0	0.0
1	mountain/sun_asaxnblaozfpdmuu.jpg	mountain	mountain	1	0.22899999999999998	0	14	1	1.0
1	mountain/sun_ahjaxarchmzdeovq.jpg	mountain	mountain	1	0.391	0	14	1	1.0
1	mountain/sun_boojlynzeoqbkmqi.jpg	mountain	mountain	1	0.365	0	14	1	1.0
1	distractors/sun_bmdgyumjveflzywh.jpg	mountain	distractors	0	0.215	0	14	0	1.0
1	mountain/sun_ackmplqlfuvemygc.jpg	mountain	mountain	1	0.308	0	14	1	1.0
1	distractors/sun_bljhuxymnhovmsbb.jpg	mountain	distractors	0	0.252	0	14	0	1.0
1	distractors/sun_aygtfuhlobvjqkak.jpg	mountain	distractors	1	0.325	0	14	0	0.0
1	distractors/sun_afubxlycujmytgvm.jpg	mountain	distractors	0	0.301	0	14	0	1.0
1	distractors/sun_brqvrsohaotksbjc.jpg	mountain	distractors	1	0.259	0	14	0	0.0
1	distractors/sun_agftoajursngwyfn.jpg	mountain	distractors	1	0.258	0	14	0	0.0
1	mountain/sun_acafyovdyiwjkeaq.jpg	mountain	mountain	0	0.223	0	14	1	0.0
1	distractors/sun_bapxkpvrhpjplsok.jpg	mountain	distractors	1	0.32899999999999996	0	14	0	0.0
1	mountain/sun_anzlqztfzpoukvlg.jpg	mountain	mountain	0	0.225	0	14	1	0.0
1	distractors/sun_anrtfpanuvsuqngp.jpg	mountain	distractors	1	0.051	0	14	0	0.0
1	mountain/sun_bitnxggeolezozgi.jpg	mountain	mountain	1	0.177	0	14	1	1.0
1	distractors/sun_awyzkkatetojkhzn.jpg	mountain	distractors	1	0.406	0	14	0	0.0
1	distractors/sun_bjsoyyrneaaxgbdj.jpg	mountain	distractors	0	0.311	0	14	0	1.0
1	distractors/sun_ahxmgvjnyygjaucr.jpg	mountain	distractors	0		1	14	0
1	mountain/sun_avfekqvbxrxydkve.jpg	mountain	mountain	1	0.465	0	14	1	1.0
1	distractors/sun_aaburprgspbdkmlm.jpg	mountain	distractors	1	0.309	0	14	0	0.0
1	distractors/sun_atiaeogliotgrcvq.jpg	mountain	distractors	0	0.264	0	14	0	1.0
1	mountain/sun_bugjbsfiqnqcsbzf.jpg	mountain	mountain	1	0.249	0	14	1	1.0
1	distractors/sun_bjlpystraodmadxl.jpg	mountain	distractors	0	0.322	0	15	0	1.0
1	distractors/sun_avtboksjqkemiuld.jpg	mountain	distractors	1	0.341	0	15	0	0.0
1	mountain/sun_bxwqfmwdyeshocce.jpg	mountain	mountain	1	0.267	0	15	1	1.0
1	distractors/sun_azgpwzhosuarmxyd.jpg	mountain	distractors	1	0.428	0	15	0	0.0
1	mountain/sun_assticvpzkkjkxma.jpg	mountain	mountain	1	0.344	0	15	1	1.0
1	distractors/sun_amdkzoqwsyddoogn.jpg	mountain	distractors	1	0.297	0	15	0	0.0
1	mountain/sun_byqdnzxdfkosqzde.jpg	mountain	mountain	1	0.272	0	15	1	1.0
1	distractors/sun_aqyjbohpiymdnjen.jpg	mountain	distractors	1	0.313	0	15	0	0.0
1	mountain/sun_bgcyqewfzzstlvmx.jpg	mountain	mountain	1	0.273	0	15	1	1.0
1	mountain/sun_bdoqcefwvzfyrnqn.jpg	mountain	mountain	0	0.18600000000000003	0	15	1	0.0
1	mountain/sun_abxnzvhlbcxlscne.jpg	mountain	mountain	0	0.39399999999999996	0	15	1	0.0
1	distractors/sun_bbufxquhhxmvbqao.jpg	mountain	distractors	0	0.243	0	15	0	1.0
1	mountain/sun_alvniqjybzmbpwmb.jpg	mountain	mountain	0	0.455	0	15	1	0.0
1	distractors/sun_adlmuqynzcnixtzv.jpg	mountain	distractors	0	0.221	0	15	0	1.0
1	mountain/sun_asrbynnbrgqkdaux.jpg	mountain	mountain	0	-0.01	0	15	1	0.0
1	mountain/sun_aswcmcbdmvdspuij.jpg	mountain	mountain	1	0.20199999999999999	0	15	1	1.0
1	mountain/sun_annakovpewljhbii.jpg	mountain	mountain	0	0.212	0	15	1	0.0
1	distractors/sun_bopbwryvjpowqjsp.jpg	mountain	distractors	0	0.47	0	15	0	1.0
1	distractors/sun_axojusjarvmabcds.jpg	mountain	distractors	0	0.22	0	15	0	1.0
1	mountain/sun_arzjnkriqwsbxqvg.jpg	mountain	mountain	0	0.24100000000000002	0	15	1	0.0
1	mountain/sun_bgdhyoevwvwcgaja.jpg	mountain	mountain	1	0.192	0	15	1	1.0
1	mountain/sun_atairfpicwcmswbb.jpg	mountain	mountain	1	0.183	0	15	1	1.0
1	distractors/sun_axbcxgphiwfsaebi.jpg	mountain	distractors	0	0.159	0	15	0	1.0
1	distractors/sun_airvozoaqjtkhdsn.jpg	mountain	distractors	0	0.191	0	15	0	1.0
1	distractors/sun_acsgdrmiishvyorf.jpg	mountain	distractors	0	0.214	0	15	0	1.0
1	distractors/sun_aomnormaouqpemoe.jpg	mountain	distractors	1	0.319	0	15	0	0.0
1	mountain/sun_aaansjgvhbrbxvvk.jpg	mountain	mountain	1	0.337	0	15	1	1.0
1	mountain/sun_astbhoowyexkhpmc.jpg	mountain	mountain	0	0.364	0	15	1	0.0
1	distractors/sun_ahsyjvktentonshi.jpg	mountain	distractors	0	0.287	0	15	0	1.0
1	mountain/sun_bksdtdygtdttvqaz.jpg	mountain	mountain	1	0.44799999999999995	0	15	1	1.0
1	distractors/sun_betojmprgkabmykj.jpg	mountain	distractors	1	0.439	0	15	0	0.0
1	mountain/sun_bpizyuxgnkkgbhoc.jpg	mountain	mountain	0	0.41700000000000004	0	15	1	0.0
1	distractors/sun_bnviowoahmbzwcts.jpg	mountain	distractors	0	0.17600000000000002	0	15	0	1.0
1	mountain/sun_buejjvvuuugwpibq.jpg	mountain	mountain	1	0.214	0	15	1	1.0
1	distractors/sun_btlsgcllflinsabq.jpg	mountain	distractors	0	0.235	0	15	0	1.0
1	mountain/sun_aiqsglxgsjiugchq.jpg	mountain	mountain	1	0.14300000000000002	0	15	1	1.0
1	distractors/sun_byacequjjarnmjgk.jpg	mountain	distractors	1	0.314	0	15	0	0.0
1	distractors/sun_aflsqffyuwdutzaj.jpg	mountain	distractors	1	0.27699999999999997	0	15	0	0.0
1	distractors/sun_avtxrklxvwdpcjes.jpg	mountain	distractors	1	0.276	0	15	0	0.0
1	distractors/sun_aeqyujmvsoyqnbwd.jpg	mountain	distractors	1	0.21899999999999997	0	15	0	0.0
1	distractors/sun_aqhcjqgvudshqzoy.jpg	mountain	distractors	0	0.35	0	15	0	1.0
1	distractors/sun_ajztsrxauimzlsku.jpg	mountain	distractors	1	0.322	0	15	0	0.0
1	distractors/sun_alufijxsmtlusbwg.jpg	mountain	distractors	1	0.19899999999999998	0	15	0	0.0
1	mountain/sun_bondsaxzmdkthmdb.jpg	mountain	mountain	0	0.24100000000000002	0	15	1	0.0
1	distractors/sun_akvhogjdzmrccylr.jpg	mountain	distractors	1	0.326	0	15	0	0.0
1	mountain/sun_btmpgmqlzvnsfueg.jpg	mountain	mountain	0		1	15	1
1	mountain/sun_bzacswcemrwwdbch.jpg	mountain	mountain	1	0.353	0	15	1	1.0
1	mountain/sun_brifhdkmssmnyxqp.jpg	mountain	mountain	0	0.457	0	15	1	0.0
1	distractors/sun_ajvtefronkamwvma.jpg	mountain	distractors	0	0.37	0	15	0	1.0
1	distractors/sun_bguvbniiiyqhcccs.jpg	mountain	distractors	0	0.29100000000000004	0	15	0	1.0
1	mountain/sun_blpdionfrqbyrpli.jpg	mountain	mountain	1	0.243	0	15	1	1.0
1	mountain/sun_blykjgvximmjjufq.jpg	mountain	mountain	1	0.257	0	15	1	1.0
1	mountain/sun_aubmdfljefjqfdvh.jpg	mountain	mountain	1	0.244	0	15	1	1.0
1	mountain/sun_abiamzesmqmohwlz.jpg	mountain	mountain	1	0.201	0	15	1	1.0
1	mountain/sun_byubjcjbemtoayyd.jpg	mountain	mountain	1	0.322	0	15	1	1.0
1	distractors/sun_aepdnmmhfqpdxfkn.jpg	mountain	distractors	0	0.257	0	15	0	1.0
1	distractors/sun_bolwkgudgaentmaw.jpg	manmade	distractors	1	0.47700000000000004	0	16	0	0.0
1	manmade/sun_astgmykhueefpevo.jpg	manmade	manmade	1	0.341	0	16	1	1.0
1	manmade/sun_arzvpulukaothzcz.jpg	manmade	manmade	1	0.325	0	16	1	1.0
1	manmade/sun_bjeosnsxwgxegndf.jpg	manmade	manmade	1	0.317	0	16	1	1.0
1	manmade/sun_agkhdmuzkdudqpgi.jpg	manmade	manmade	0	0.341	0	16	1	0.0
1	manmade/sun_amycmuenstejdhde.jpg	manmade	manmade	1	0.456	0	16	1	1.0
1	manmade/sun_blexskbreabhjwin.jpg	manmade	manmade	1	0.364	0	16	1	1.0
1	distractors/sun_ayryfqxdlvjbhvtd.jpg	manmade	distractors	0	0.386	0	16	0	1.0
1	manmade/sun_btovmtonqdsgzbom.jpg	manmade	manmade	1	0.366	0	16	1	1.0
1	distractors/sun_bwnjgpradzdmpday.jpg	manmade	distractors	1	0.38	0	16	0	0.0
1	distractors/sun_bypidtmbmpxcvdpx.jpg	manmade	distractors	0	0.43	0	16	0	1.0
1	distractors/sun_aekiiwbzrdboxwoa.jpg	manmade	distractors	0	0.45299999999999996	0	16	0	1.0
1	distractors/sun_awyzkkatetojkhzn.jpg	manmade	distractors	1	0.45	0	16	0	0.0
1	manmade/sun_bzgrwveadnoqplvs.jpg	manmade	manmade	1	0.379	0	16	1	1.0
1	distractors/sun_ahxmgvjnyygjaucr.jpg	manmade	distractors	1	0.35600000000000004	0	16	0	0.0
1	manmade/sun_aldjocwflszugioy.jpg	manmade	manmade	1	0.168	0	16	1	1.0
1	manmade/sun_adopyucxrwkoquei.jpg	manmade	manmade	0	0.19	0	16	1	0.0
1	distractors/sun_apebuwnpyauglgqr.jpg	manmade	distractors	0	0.295	0	16	0	1.0
1	manmade/sun_ajvedyqzvplomkve.jpg	manmade	manmade	1	0.368	0	16	1	1.0
1	distractors/sun_awhaznchvcbsywcm.jpg	manmade	distractors	1	0.363	0	16	0	0.0
1	distractors/sun_afjvkvoebbmquaci.jpg	manmade	distractors	1	0.425	0	16	0	0.0
1	distractors/sun_aawotkdinltejzwq.jpg	manmade	distractors	1	0.47200000000000003	0	16	0	0.0
1	manmade/sun_brwcllogoqkgoopn.jpg	manmade	manmade	1	0.32899999999999996	0	16	1	1.0
1	distractors/sun_aqhvjhlchtnepagn.jpg	manmade	distractors	0	0.309	0	16	0	1.0
1	distractors/sun_avgggypzkrbuhizd.jpg	manmade	distractors	1	0.368	0	16	0	0.0
1	distractors/sun_azuyowwklxsewpxt.jpg	manmade	distractors	1	0.364	0	16	0	0.0
1	manmade/sun_atsxikezoyogvrrx.jpg	manmade	manmade	1	0.293	0	16	1	1.0
1	distractors/sun_bnbniiagldxdcaty.jpg	manmade	distractors	1	0.35100000000000003	0	16	0	0.0
1	distractors/sun_brtnfplaifrvqoky.jpg	manmade	distractors	0	0.221	0	16	0	1.0
1	distractors/sun_adtdilppcnubbcly.jpg	manmade	distractors	0	0.242	0	16	0	1.0
1	distractors/sun_amdkzoqwsyddoogn.jpg	manmade	distractors	1	0.317	0	16	0	0.0
1	manmade/sun_auecowjytoyjmigv.jpg	manmade	manmade	1	0.317	0	16	1	1.0
1	distractors/sun_autnlqvfxrxoaynl.jpg	manmade	distractors	0	0.254	0	16	0	1.0
1	distractors/sun_aqwzbvbnuocbfebw.jpg	manmade	distractors	1	0.217	0	16	0	0.0
1	manmade/sun_bucwudebnsmnaanc.jpg	manmade	manmade	1	0.281	0	16	1	1.0
1	distractors/sun_aflsqffyuwdutzaj.jpg	manmade	distractors	0	0.363	0	16	0	1.0
1	distractors/sun_bhylypvkhtcrgpfc.jpg	manmade	distractors	1	0.221	0	16	0	0.0
1	distractors/sun_bqvohvewhzqfnuqt.jpg	manmade	distractors	0	0.07	0	16	0	1.0
1	distractors/sun_axdepjcqclaoggoa.jpg	manmade	distractors	1	0.301	0	16	0	0.0
1	manmade/sun_bhvoptfjirvbznja.jpg	manmade	manmade	1	0.223	0	16	1	1.0
1	manmade/sun_apltnvauimsuxatp.jpg	manmade	manmade	1	0.318	0	16	1	1.0
1	manmade/sun_aqewsecdzpggtist.jpg	manmade	manmade	1	0.41600000000000004	0	16	1	1.0
1	manmade/sun_apfubljuahzqjwfl.jpg	manmade	manmade	1	0.45299999999999996	0	16	1	1.0
1	manmade/sun_awnjgpradzdmpday.jpg	manmade	manmade	1	0.324	0	16	1	1.0
1	manmade/sun_aqosykwbuiuboouj.jpg	manmade	manmade	1	0.44799999999999995	0	16	1	1.0
1	distractors/sun_apqpzmzvwclcuplw.jpg	manmade	distractors	0	0.24	0	16	0	1.0
1	distractors/sun_aieqlyfgbnnsjgkd.jpg	manmade	distractors	1	0.405	0	16	0	0.0
1	manmade/sun_aiwykzblcxrxdjrv.jpg	manmade	manmade	0	0.20600000000000002	0	16	1	0.0
1	manmade/sun_aqcriihqjujpximh.jpg	manmade	manmade	1	0.228	0	16	1	1.0
1	distractors/sun_bdxqfxsyzpnknutr.jpg	manmade	distractors	0	0.183	0	16	0	1.0
1	manmade/sun_aerckoeksbaibjlq.jpg	manmade	manmade	1	0.255	0	16	1	1.0
1	manmade/sun_alanfqifcbhqgwxm.jpg	manmade	manmade	1	0.256	0	16	1	1.0
1	manmade/sun_afcmgawqkdrrqpcf.jpg	manmade	manmade	1	0.34299999999999997	0	16	1	1.0
1	manmade/sun_aaxabpcjcwtyqakd.jpg	manmade	manmade	1	0.384	0	16	1	1.0
1	manmade/sun_aouwioxeohgqcene.jpg	manmade	manmade	1	0.303	0	16	1	1.0
1	distractors/sun_bapxkpvrhpjplsok.jpg	manmade	distractors	1	0.314	0	16	0	0.0
1	manmade/sun_bcumhifjbjnytyth.jpg	manmade	manmade	1	0.368	0	17	1	1.0
1	manmade/sun_aklzshunuexxoxyl.jpg	manmade	manmade	1	0.226	0	17	1	1.0
1	distractors/sun_bhgclhpxmvbrnksk.jpg	manmade	distractors	0	0.321	0	17	0	1.0
1	manmade/sun_bhyhkqaadwxhyhsg.jpg	manmade	manmade	0	0.207	0	17	1	0.0
1	distractors/sun_btjdkaubhdhkdapm.jpg	manmade	distractors	1	0.293	0	17	0	0.0
1	distractors/sun_bnjthcjspxcljmyn.jpg	manmade	distractors	1	0.313	0	17	0	0.0
1	distractors/sun_aduipxupladfgocy.jpg	manmade	distractors	1	0.331	0	17	0	0.0
1	distractors/sun_aomnormaouqpemoe.jpg	manmade	distractors	1	0.298	0	17	0	0.0
1	manmade/sun_aggzgdgbgmrmeaes.jpg	manmade	manmade	1	0.311	0	17	1	1.0
1	distractors/sun_btjfjqulbydhmugm.jpg	manmade	distractors	0	0.253	0	17	0	1.0
1	distractors/sun_asgvbahovxiiwizw.jpg	manmade	distractors	0	0.24100000000000002	0	17	0	1.0
1	distractors/sun_acsgdrmiishvyorf.jpg	manmade	distractors	1	0.32899999999999996	0	17	0	0.0
1	manmade/sun_addontedcyafqkyh.jpg	manmade	manmade	1	0.305	0	17	1	1.0
1	distractors/sun_blhkebrbvaqzmbjo.jpg	manmade	distractors	1	0.235	0	17	0	0.0
1	manmade/sun_arvclwpcycqxhtuw.jpg	manmade	manmade	1	0.49700000000000005	0	17	1	1.0
1	manmade/sun_agsoxjsmxgikltrg.jpg	manmade	manmade	1	0.35100000000000003	0	17	1	1.0
1	manmade/sun_bldaonctfmhgjbyt.jpg	manmade	manmade	0	0.33299999999999996	0	17	1	0.0
1	distractors/sun_bffswlnhnwvwfcvj.jpg	manmade	distractors	1	0.26899999999999996	0	17	0	0.0
1	manmade/sun_aqqsitqyakyxtezs.jpg	manmade	manmade	0	0.22399999999999998	0	17	1	0.0
1	distractors/sun_byviwtdfhzynwfxx.jpg	manmade	distractors	0	0.326	0	17	0	1.0
1	manmade/sun_bpjgxjcrqnoqplzw.jpg	manmade	manmade	1	0.21	0	17	1	1.0
1	manmade/sun_abfelgkioejrcugp.jpg	manmade	manmade	1	0.311	0	17	1	1.0
1	manmade/sun_ansaznaeyfrzrabf.jpg	manmade	manmade	1	0.302	0	17	1	1.0
1	manmade/sun_bsqlksuxfbifcnfo.jpg	manmade	manmade	1	0.262	0	17	1	1.0
1	distractors/sun_bjlpystraodmadxl.jpg	manmade	distractors	1	0.368	0	17	0	0.0
1	distractors/sun_baqyneqrzuktjznj.jpg	manmade	distractors	1	0.33399999999999996	0	17	0	0.0
1	distractors/sun_aqukznarbnzrlkqf.jpg	manmade	distractors	1	0.292	0	17	0	0.0
1	distractors/sun_apbvltqhuyeisjls.jpg	manmade	distractors	1	0.341	0	17	0	0.0
1	distractors/sun_auknbimkmjihgyhk.jpg	manmade	distractors	1	0.364	0	17	0	0.0
1	manmade/sun_bibeazfbwxksclmd.jpg	manmade	manmade	0	0.319	0	17	1	0.0
1	distractors/sun_afubxlycujmytgvm.jpg	manmade	distractors	1	0.35100000000000003	0	17	0	0.0
1	manmade/sun_bkrqdtdgnyvsalya.jpg	manmade	manmade	1	0.354	0	17	1	1.0
1	distractors/sun_adtjcjiiglgatpid.jpg	manmade	distractors	0	0.261	0	17	0	1.0
1	manmade/sun_aoffixsnbbloarty.jpg	manmade	manmade	1	0.33799999999999997	0	17	1	1.0
1	distractors/sun_bdkwisprjmojnygs.jpg	manmade	distractors	0	0.207	0	17	0	1.0
1	manmade/sun_aolxzcseeqfnjnmy.jpg	manmade	manmade	0	0.23800000000000002	0	17	1	0.0
1	distractors/sun_ancvgxjfmtlvfwho.jpg	manmade	distractors	1	0.319	0	17	0	0.0
1	distractors/sun_bldfkivplzavacmh.jpg	manmade	distractors	0	0.255	0	17	0	1.0
1	manmade/sun_asjwdnzhcolpixmj.jpg	manmade	manmade	1	0.295	0	17	1	1.0
1	manmade/sun_ajxhjxbcrrvescwo.jpg	manmade	manmade	1	0.228	0	17	1	1.0
1	distractors/sun_ajovemcnrceryjfr.jpg	manmade	distractors	0	0.20600000000000002	0	17	0	1.0
1	manmade/sun_biimgydrhbkpivnz.jpg	manmade	manmade	1	0.313	0	17	1	1.0
1	manmade/sun_adteyfhzmhbtgxls.jpg	manmade	manmade	1	0.209	0	17	1	1.0
1	manmade/sun_ayuftccjyevgarcq.jpg	manmade	manmade	1	0.28300000000000003	0	17	1	1.0
1	distractors/sun_bropcgpkotfpoqlu.jpg	manmade	distractors	0	0.261	0	17	0	1.0
1	distractors/sun_bljhuxymnhovmsbb.jpg	manmade	distractors	0	0.38799999999999996	0	17	0	1.0
1	distractors/sun_bkpourakfuwhabtq.jpg	manmade	distractors	0	0.348	0	17	0	1.0
1	manmade/sun_bqvaydpbsbhgzciu.jpg	manmade	manmade	0	0.359	0	17	1	0.0
1	manmade/sun_anxihnhjxdairirg.jpg	manmade	manmade	0	0.205	0	17	1	0.0
1	distractors/sun_bhhpfpbaslcdcqgf.jpg	manmade	distractors	0	0.209	0	17	0	1.0
1	manmade/sun_aaljqlfhwfnxwyek.jpg	manmade	manmade	1	0.154	0	17	1	1.0
1	distractors/sun_azqyibukyuxofftg.jpg	manmade	distractors	0	0.223	0	17	0	1.0
1	distractors/sun_btxkpqglvwesfwgd.jpg	manmade	distractors	0	0.201	0	17	0	1.0
1	manmade/sun_azsyjzalzdsgehqb.jpg	manmade	manmade	1	0.34700000000000003	0	17	1	1.0
1	manmade/sun_blyunmghemmxaeor.jpg	manmade	manmade	1	0.375	0	17	1	1.0
1	manmade/sun_amhyxjsgmaqrimoa.jpg	manmade	manmade	1	0.33	0	17	1	1.0
1	manmade/sun_afumklnmwvsscvbh.jpg	manmade	manmade	1	0.34	0	18	1	1.0
1	distractors/sun_avtxrklxvwdpcjes.jpg	manmade	distractors	0	0.263	0	18	0	1.0
1	manmade/sun_badrobuydsmwjhxz.jpg	manmade	manmade	1	0.409	0	18	1	1.0
1	manmade/sun_bhigkaqauxjkdvqj.jpg	manmade	manmade	1	0.36200000000000004	0	18	1	1.0
1	distractors/sun_aabhqzsffoeycgje.jpg	manmade	distractors	1	0.41600000000000004	0	18	0	0.0
1	distractors/sun_aqjagbtsgvuemdox.jpg	manmade	distractors	1	0.326	0	18	0	0.0
1	manmade/sun_ajswrqmcrevortoo.jpg	manmade	manmade	1	0.342	0	18	1	1.0
1	manmade/sun_auxyadcrbntebgnn.jpg	manmade	manmade	1	0.40299999999999997	0	18	1	1.0
1	distractors/sun_afmpucpayezqyvhs.jpg	manmade	distractors	1	0.45899999999999996	0	18	0	0.0
1	distractors/sun_brqvrsohaotksbjc.jpg	manmade	distractors	1	0.349	0	18	0	0.0
1	distractors/sun_altbjiuqgjzqmmph.jpg	manmade	distractors	1	0.414	0	18	0	0.0
1	distractors/sun_aeqyujmvsoyqnbwd.jpg	manmade	distractors	1	0.408	0	18	0	0.0
1	manmade/sun_abcravnfiujxjjqo.jpg	manmade	manmade	1	0.434	0	18	1	1.0
1	manmade/sun_aidgbatmevitepwn.jpg	manmade	manmade	0	0.47600000000000003	0	18	1	0.0
1	distractors/sun_awtjtqtzvsjjfkoq.jpg	manmade	distractors	1	0.45399999999999996	0	18	0	0.0
1	distractors/sun_asewwykkyotnplra.jpg	manmade	distractors	0	0.488	0	18	0	1.0
1	manmade/sun_afgjjmswnysmjqqx.jpg	manmade	manmade	1	0.451	0	18	1	1.0
1	distractors/sun_axbcxgphiwfsaebi.jpg	manmade	distractors	0	0.335	0	18	0	1.0
1	manmade/sun_bqeihowlpdprvqfx.jpg	manmade	manmade	1	0.34700000000000003	0	18	1	1.0
1	manmade/sun_ahsisagksxfgvpvd.jpg	manmade	manmade	1	0.37200000000000005	0	18	1	1.0
1	distractors/sun_ahfybjcihrspsxbr.jpg	manmade	distractors	1	0.445	0	18	0	0.0
1	manmade/sun_aiymggthjmcxcxth.jpg	manmade	manmade	0		1	18	1
1	distractors/sun_asdfuxkzhslqwzjm.jpg	manmade	distractors	0	0.387	0	18	0	1.0
1	distractors/sun_bzdnytidkjqaijit.jpg	manmade	distractors	0		1	18	0
1	distractors/sun_bejzqpfhuuxlblab.jpg	manmade	distractors	1	0.382	0	18	0	0.0
1	distractors/sun_adlaimceocajnwtz.jpg	manmade	distractors	1	0.365	0	18	0	0.0
1	manmade/sun_bxeiylbtpjkvjdja.jpg	manmade	manmade	1	0.414	0	18	1	1.0
1	distractors/sun_avtboksjqkemiuld.jpg	manmade	distractors	0	0.359	0	18	0	1.0
1	manmade/sun_asapqclftabldyrc.jpg	manmade	manmade	1	0.304	0	18	1	1.0
1	distractors/sun_ajztsrxauimzlsku.jpg	manmade	distractors	1	0.36700000000000005	0	18	0	0.0
1	distractors/sun_bipoigeomftmzzxa.jpg	manmade	distractors	1	0.344	0	18	0	0.0
1	manmade/sun_bwkvdeqiygcrqwxi.jpg	manmade	manmade	0	0.28300000000000003	0	18	1	0.0
1	manmade/sun_adozbthbmzpvkwdo.jpg	manmade	manmade	1	0.45	0	18	1	1.0
1	manmade/sun_acfnidswqwftcpam.jpg	manmade	manmade	1	0.179	0	18	1	1.0
1	distractors/sun_bpaxbmthswuyinso.jpg	manmade	distractors	0	0.163	0	18	0	1.0
1	manmade/sun_abqucyufjwtiupct.jpg	manmade	manmade	1	0.36200000000000004	0	18	1	1.0
1	distractors/sun_bgwuhqvuawrkjhtf.jpg	manmade	distractors	1	0.242	0	18	0	0.0
1	manmade/sun_ahisjbxkzdyoauum.jpg	manmade	manmade	0	0.39899999999999997	0	18	1	0.0
1	distractors/sun_bnuscvokllaycjrk.jpg	manmade	distractors	1	0.237	0	18	0	0.0
1	manmade/sun_afzxauqoxnrytiif.jpg	manmade	manmade	1	0.233	0	18	1	1.0
1	distractors/sun_avelqcxkoebvzlfr.jpg	manmade	distractors	0	0.222	0	18	0	1.0
1	manmade/sun_amqlxtxqctclzxnq.jpg	manmade	manmade	1	0.271	0	18	1	1.0
1	manmade/sun_amwsbmvyxyeelkhc.jpg	manmade	manmade	0	0.21899999999999997	0	18	1	0.0
1	distractors/sun_bxzbzyinilnnjdue.jpg	manmade	distractors	1	0.235	0	18	0	0.0
1	manmade/sun_bndftmanqrdpzbou.jpg	manmade	manmade	1	0.245	0	18	1	1.0
1	distractors/sun_anrtfpanuvsuqngp.jpg	manmade	distractors	0	0.172	0	18	0	1.0
1	manmade/sun_ayodhsjqrqrxwghb.jpg	manmade	manmade	1	0.272	0	18	1	1.0
1	manmade/sun_azaiipsukpwdqnnj.jpg	manmade	manmade	1	0.23199999999999998	0	18	1	1.0
1	manmade/sun_bgvdjcxfwqjtxhhw.jpg	manmade	manmade	1	0.314	0	18	1	1.0
1	distractors/sun_avfcsamvalfsuzwa.jpg	manmade	distractors	1	0.45399999999999996	0	18	0	0.0
1	manmade/sun_beibsqwhgbdfyjkr.jpg	manmade	manmade	1	0.348	0	18	1	1.0
1	manmade/sun_bgsklqaswrixevcz.jpg	manmade	manmade	0	0.371	0	18	1	0.0
1	manmade/sun_bjiqqgredizowbgu.jpg	manmade	manmade	1	0.29600000000000004	0	18	1	1.0
1	distractors/sun_aygtfuhlobvjqkak.jpg	manmade	distractors	0	0.25	0	18	0	1.0
1	distractors/sun_abmiejnvoawjjiun.jpg	manmade	distractors	1	0.254	0	18	0	0.0
1	distractors/sun_bynmnutrcahbyikk.jpg	manmade	distractors	1	0.19	0	18	0	0.0
10	mountain/sun_aqmjpoxtywloimev.jpg	mountain	mountain	1	0.254	0	1	1	1.0
10	distractors/sun_aiwjdptkrmseggpz.jpg	mountain	distractors	1	0.337	0	1	0	0.0
10	mountain/sun_boojlynzeoqbkmqi.jpg	mountain	mountain	1	0.293	0	1	1	1.0
10	mountain/sun_ayddqyknntpvisuy.jpg	mountain	mountain	0	0.237	0	1	1	0.0
10	mountain/sun_aukksukpanjukfyr.jpg	mountain	mountain	1	0.431	0	1	1	1.0
10	distractors/sun_apqpzmzvwclcuplw.jpg	mountain	distractors	1	0.386	0	1	0	0.0
10	distractors/sun_auknbimkmjihgyhk.jpg	mountain	distractors	0	0.252	0	1	0	1.0
10	distractors/sun_bevncgpkkxckyxrc.jpg	mountain	distractors	1	0.41200000000000003	0	1	0	0.0
10	distractors/sun_autnlqvfxrxoaynl.jpg	mountain	distractors	1	0.308	0	1	0	0.0
10	distractors/sun_adtdilppcnubbcly.jpg	mountain	distractors	0	0.386	0	1	0	1.0
10	distractors/sun_aoihmyoslfsytbmo.jpg	mountain	distractors	1	0.39399999999999996	0	1	0	0.0
10	mountain/sun_arzjnkriqwsbxqvg.jpg	mountain	mountain	1	0.397	0	1	1	1.0
10	mountain/sun_bcjgduwtivjfqszh.jpg	mountain	mountain	1	0.27	0	1	1	1.0
10	distractors/sun_brajfydqqccbmaox.jpg	mountain	distractors	1	0.431	0	1	0	0.0
10	distractors/sun_bfbgxjuqsbwkzbtw.jpg	mountain	distractors	1	0.48100000000000004	0	1	0	0.0
10	mountain/sun_bkjbcqikzkwiuhjz.jpg	mountain	mountain	0	0.40299999999999997	0	1	1	0.0
10	distractors/sun_bdstiwlwupkqzlwc.jpg	mountain	distractors	1	0.45899999999999996	0	1	0	0.0
10	mountain/sun_bugelpomgvtnstvi.jpg	mountain	mountain	1	0.33	0	1	1	1.0
10	mountain/sun_bmnzuqqsdyevglhx.jpg	mountain	mountain	1	0.37	0	1	1	1.0
10	mountain/sun_bgdhyoevwvwcgaja.jpg	mountain	mountain	1	0.466	0	1	1	1.0
10	distractors/sun_aaburprgspbdkmlm.jpg	mountain	distractors	0	0.415	0	1	0	1.0
10	mountain/sun_bzlmgeqekovfaecg.jpg	mountain	mountain	1	0.38799999999999996	0	1	1	1.0
10	distractors/sun_bpjfixrzpfpvplym.jpg	mountain	distractors	1	0.38	0	1	0	0.0
10	distractors/sun_anrtfpanuvsuqngp.jpg	mountain	distractors	1	0.392	0	1	0	0.0
10	distractors/sun_avtboksjqkemiuld.jpg	mountain	distractors	0		1	1	0
10	mountain/sun_bkdficordegttyng.jpg	mountain	mountain	1	0.341	0	1	1	1.0
10	distractors/sun_bypidtmbmpxcvdpx.jpg	mountain	distractors	0	0.35	0	1	0	1.0
10	distractors/sun_ahoifaghnzdyswix.jpg	mountain	distractors	1	0.439	0	1	0	0.0
10	distractors/sun_bjlpystraodmadxl.jpg	mountain	distractors	1	0.25	0	1	0	0.0
10	mountain/sun_axirlrivwimqeruh.jpg	mountain	mountain	0	0.29	0	1	1	0.0
10	mountain/sun_bzwatwrprcgcszoi.jpg	mountain	mountain	1	0.43	0	1	1	1.0
10	distractors/sun_bvigtamzwppjqmzg.jpg	mountain	distractors	1	0.395	0	1	0	0.0
10	mountain/sun_byvlehnquecatash.jpg	mountain	mountain	1	0.299	0	1	1	1.0
10	distractors/sun_awprwefnkdeytfsd.jpg	mountain	distractors	1	0.363	0	1	0	0.0
10	mountain/sun_bdpgnjzqnufekyua.jpg	mountain	mountain	1	0.379	0	1	1	1.0
10	mountain/sun_bdzzxfsxraioeogr.jpg	mountain	mountain	1	0.395	0	1	1	1.0
10	mountain/sun_acoknuwrhmxectlc.jpg	mountain	mountain	1	0.381	0	1	1	1.0
10	distractors/sun_bxzbzyinilnnjdue.jpg	mountain	distractors	0	0.4	0	1	0	1.0
10	distractors/sun_brtnfplaifrvqoky.jpg	mountain	distractors	0	0.494	0	1	0	1.0
10	distractors/sun_ayryfqxdlvjbhvtd.jpg	mountain	distractors	1	0.406	0	1	0	0.0
10	distractors/sun_aieqlyfgbnnsjgkd.jpg	mountain	distractors	1	0.48200000000000004	0	1	0	0.0
10	mountain/sun_acafyovdyiwjkeaq.jpg	mountain	mountain	0	0.243	0	1	1	0.0
10	mountain/sun_bzplwawvchojcdvd.jpg	mountain	mountain	1	0.302	0	1	1	1.0
10	distractors/sun_bapxkpvrhpjplsok.jpg	mountain	distractors	1	0.307	0	1	0	0.0
10	mountain/sun_avfekqvbxrxydkve.jpg	mountain	mountain	1	0.247	0	1	1	1.0
10	mountain/sun_btwgpobzsuygnxzs.jpg	mountain	mountain	0	0.319	0	1	1	0.0
10	mountain/sun_amonjxnqcemcyuwg.jpg	mountain	mountain	1	0.456	0	1	1	1.0
10	distractors/sun_afqdxcsobapxzyxs.jpg	mountain	distractors	1	0.34299999999999997	0	1	0	0.0
10	distractors/sun_avzzdycklcqmqqaz.jpg	mountain	distractors	1	0.385	0	1	0	0.0
10	mountain/sun_atwenjbmbsprzkob.jpg	mountain	mountain	1	0.366	0	1	1	1.0
10	distractors/sun_afmpucpayezqyvhs.jpg	mountain	distractors	1	0.368	0	1	0	0.0
10	mountain/sun_aygxcdsfxwzlkiyt.jpg	mountain	mountain	1	0.285	0	1	1	1.0
10	mountain/sun_bxyupqrvntemkrck.jpg	mountain	mountain	0	0.31	0	1	1	0.0
10	distractors/sun_aekiiwbzrdboxwoa.jpg	mountain	distractors	1	0.40700000000000003	0	1	0	0.0
10	mountain/sun_avljvspqhsenawjt.jpg	mountain	mountain	1	0.32299999999999995	0	1	1	1.0
10	mountain/sun_adxyydtzunsuzicv.jpg	mountain	mountain	1	0.32899999999999996	0	1	1	1.0
10	mountain/sun_bytollazdxbcjrmu.jpg	mountain	mountain	1	0.313	0	2	1	1.0
10	mountain/sun_amgwwgdvxrfvqego.jpg	mountain	mountain	1	0.29100000000000004	0	2	1	1.0
10	distractors/sun_alufijxsmtlusbwg.jpg	mountain	distractors	1	0.28300000000000003	0	2	0	0.0
10	mountain/sun_ackmplqlfuvemygc.jpg	mountain	mountain	1	0.289	0	2	1	1.0
10	mountain/sun_btradsjnczruklid.jpg	mountain	mountain	0	0.441	0	2	1	0.0
10	distractors/sun_bnjthcjspxcljmyn.jpg	mountain	distractors	1	0.315	0	2	0	0.0
10	distractors/sun_aplhftagvxebrsoc.jpg	mountain	distractors	1	0.376	0	2	0	0.0
10	mountain/sun_asrbynnbrgqkdaux.jpg	mountain	mountain	0	0.289	0	2	1	0.0
10	distractors/sun_acbeypdvskqxwbrf.jpg	mountain	distractors	0	0.27699999999999997	0	2	0	1.0
10	mountain/sun_bsqtlvjboqzkvoaa.jpg	mountain	mountain	1	0.284	0	2	1	1.0
10	mountain/sun_bzacswcemrwwdbch.jpg	mountain	mountain	0	0.221	0	2	1	0.0
10	mountain/sun_buixiuwipljtxcmn.jpg	mountain	mountain	0		1	2	1
10	mountain/sun_bzjpppiitxnzegpc.jpg	mountain	mountain	1	0.28600000000000003	0	2	1	1.0
10	distractors/sun_bngvczbvgipkbfut.jpg	mountain	distractors	1	0.33399999999999996	0	2	0	0.0
10	distractors/sun_bhylypvkhtcrgpfc.jpg	mountain	distractors	1	0.48700000000000004	0	2	0	0.0
10	mountain/sun_asiooggdrtylnfrm.jpg	mountain	mountain	1	0.264	0	2	1	1.0
10	mountain/sun_bborecgqjohlwwgn.jpg	mountain	mountain	1	0.33799999999999997	0	2	1	1.0
10	mountain/sun_astbhoowyexkhpmc.jpg	mountain	mountain	1	0.42200000000000004	0	2	1	1.0
10	mountain/sun_aalizhzvynldxzuz.jpg	mountain	mountain	1	0.33299999999999996	0	2	1	1.0
10	distractors/sun_aomnormaouqpemoe.jpg	mountain	distractors	1	0.297	0	2	0	0.0
10	mountain/sun_asrritnyvlmvniaq.jpg	mountain	mountain	0	0.35100000000000003	0	2	1	0.0
10	distractors/sun_baqyneqrzuktjznj.jpg	mountain	distractors	1	0.41	0	2	0	0.0
10	distractors/sun_bopbwryvjpowqjsp.jpg	mountain	distractors	0	0.207	0	2	0	1.0
10	mountain/sun_abiamzesmqmohwlz.jpg	mountain	mountain	1	0.271	0	2	1	1.0
10	distractors/sun_apebuwnpyauglgqr.jpg	mountain	distractors	0	0.34	0	2	0	1.0
10	distractors/sun_avtxrklxvwdpcjes.jpg	mountain	distractors	1	0.40700000000000003	0	2	0	0.0
10	distractors/sun_bgwuhqvuawrkjhtf.jpg	mountain	distractors	0	0.36200000000000004	0	2	0	1.0
10	mountain/sun_ajlvjxlreluvbtmn.jpg	mountain	mountain	1	0.3	0	2	1	1.0
10	distractors/sun_ashljbeuytmhctjo.jpg	mountain	distractors	1	0.349	0	2	0	0.0
10	distractors/sun_btjdkaubhdhkdapm.jpg	mountain	distractors	0	0.373	0	2	0	1.0
10	mountain/sun_bsdrozaxqrkniyax.jpg	mountain	mountain	1	0.294	0	2	1	1.0
10	mountain/sun_alvniqjybzmbpwmb.jpg	mountain	mountain	1	0.38299999999999995	0	2	1	1.0
10	distractors/sun_avelqcxkoebvzlfr.jpg	mountain	distractors	1	0.366	0	2	0	0.0
10	mountain/sun_arbvvykzaksxipaf.jpg	mountain	mountain	1	0.385	0	2	1	1.0
10	distractors/sun_bolwkgudgaentmaw.jpg	mountain	distractors	1	0.39399999999999996	0	2	0	0.0
10	distractors/sun_abctlikybqabezjv.jpg	mountain	distractors	1	0.42	0	2	0	0.0
10	distractors/sun_avgggypzkrbuhizd.jpg	mountain	distractors	1	0.361	0	2	0	0.0
10	distractors/sun_agyewfugellkfejy.jpg	mountain	distractors	1	0.272	0	2	0	0.0
10	mountain/sun_awixcywfeuqrsqoe.jpg	mountain	mountain	1	0.321	0	2	1	1.0
10	distractors/sun_apiswnhfoqqdmjcr.jpg	mountain	distractors	1	0.37	0	2	0	0.0
10	mountain/sun_burfcwyoovrcpdrn.jpg	mountain	mountain	1	0.342	0	2	1	1.0
10	mountain/sun_bugjbsfiqnqcsbzf.jpg	mountain	mountain	1	0.401	0	2	1	1.0
10	distractors/sun_bzdnytidkjqaijit.jpg	mountain	distractors	1	0.33	0	2	0	0.0
10	distractors/sun_abgpqncstflschhi.jpg	mountain	distractors	1	0.483	0	2	0	0.0
10	distractors/sun_adtjcjiiglgatpid.jpg	mountain	distractors	0	0.38	0	2	0	1.0
10	mountain/sun_bizhcdzjpnsmjycf.jpg	mountain	mountain	1	0.264	0	2	1	1.0
10	mountain/sun_bjrscqqrajdmfznu.jpg	mountain	mountain	1	0.364	0	2	1	1.0
10	mountain/sun_bfftwgxftpoauigc.jpg	mountain	mountain	1	0.278	0	2	1	1.0
10	distractors/sun_aeqyujmvsoyqnbwd.jpg	mountain	distractors	1	0.358	0	2	0	0.0
10	mountain/sun_blpdionfrqbyrpli.jpg	mountain	mountain	0	0.377	0	2	1	0.0
10	distractors/sun_abcsghhmaicbyfah.jpg	mountain	distractors	1	0.38299999999999995	0	2	0	0.0
10	distractors/sun_brqvrsohaotksbjc.jpg	mountain	distractors	1	0.322	0	2	0	0.0
10	mountain/sun_azlundxtkmptuwof.jpg	mountain	mountain	1	0.45299999999999996	0	2	1	1.0
10	mountain/sun_auoyngffzelmxues.jpg	mountain	mountain	0	0.369	0	2	1	0.0
10	distractors/sun_axojusjarvmabcds.jpg	mountain	distractors	1	0.391	0	2	0	0.0
10	distractors/sun_bldfkivplzavacmh.jpg	mountain	distractors	0	0.485	0	2	0	1.0
10	distractors/sun_agftoajursngwyfn.jpg	mountain	distractors	0		1	3	0
10	distractors/sun_asewwykkyotnplra.jpg	mountain	distractors	1	0.309	0	3	0	0.0
10	mountain/sun_bxdylvbduzbijgpd.jpg	mountain	mountain	0	0.235	0	3	1	0.0
10	distractors/sun_awyzkkatetojkhzn.jpg	mountain	distractors	1	0.35700000000000004	0	3	0	0.0
10	distractors/sun_axvxzuebsyzdlmzl.jpg	mountain	distractors	1	0.324	0	3	0	0.0
10	mountain/sun_aiignuvosaebsxwy.jpg	mountain	mountain	1	0.27699999999999997	0	3	1	1.0
10	distractors/sun_aabhqzsffoeycgje.jpg	mountain	distractors	1	0.23800000000000002	0	3	0	0.0
10	mountain/sun_bgktklwvkgdpralk.jpg	mountain	mountain	1	0.29	0	3	1	1.0
10	distractors/sun_aygtfuhlobvjqkak.jpg	mountain	distractors	1	0.19699999999999998	0	3	0	0.0
10	mountain/sun_buejjvvuuugwpibq.jpg	mountain	mountain	1	0.195	0	3	1	1.0
10	mountain/sun_bomstjjjfbpqeacw.jpg	mountain	mountain	0	0.166	0	3	1	0.0
10	mountain/sun_bndtjfrruqknpglo.jpg	mountain	mountain	1	0.342	0	3	1	1.0
10	distractors/sun_aygponadeoefpaxg.jpg	mountain	distractors	1	0.431	0	3	0	0.0
10	mountain/sun_bwizjjldxbyslgta.jpg	mountain	mountain	1	0.231	0	3	1	1.0
10	mountain/sun_baauorhfyjbbgqkx.jpg	mountain	mountain	0	0.239	0	3	1	0.0
10	mountain/sun_bpizyuxgnkkgbhoc.jpg	mountain	mountain	1	0.434	0	3	1	1.0
10	mountain/sun_bapmctishqwpgofk.jpg	mountain	mountain	1	0.27699999999999997	0	3	1	1.0
10	distractors/sun_btxkpqglvwesfwgd.jpg	mountain	distractors	1	0.35100000000000003	0	3	0	0.0
10	distractors/sun_bbufxquhhxmvbqao.jpg	mountain	distractors	0	0.256	0	3	0	1.0
10	distractors/sun_aflsqffyuwdutzaj.jpg	mountain	distractors	0	0.23	0	3	0	1.0
10	mountain/sun_bitnxggeolezozgi.jpg	mountain	mountain	1	0.33399999999999996	0	3	1	1.0
10	distractors/sun_afubxlycujmytgvm.jpg	mountain	distractors	1	0.349	0	3	0	0.0
10	mountain/sun_amnrgzukienrhagm.jpg	mountain	mountain	1	0.313	0	3	1	1.0
10	distractors/sun_aijxgzufidadmjox.jpg	mountain	distractors	0	0.32	0	3	0	1.0
10	mountain/sun_bplrcpdqnxetdise.jpg	mountain	mountain	0	0.228	0	3	1	0.0
10	distractors/sun_bljhuxymnhovmsbb.jpg	mountain	distractors	0	0.358	0	3	0	1.0
10	mountain/sun_bjeyfjgghapnpute.jpg	mountain	mountain	0	0.267	0	3	1	0.0
10	distractors/sun_bguvbniiiyqhcccs.jpg	mountain	distractors	1	0.424	0	3	0	0.0
10	distractors/sun_ahsyjvktentonshi.jpg	mountain	distractors	1	0.32	0	3	0	0.0
10	distractors/sun_azgpwzhosuarmxyd.jpg	mountain	distractors	1	0.331	0	3	0	0.0
10	mountain/sun_bnlulocdqopoojpi.jpg	mountain	mountain	0	0.335	0	3	1	0.0
10	distractors/sun_bropcgpkotfpoqlu.jpg	mountain	distractors	1	0.391	0	3	0	0.0
10	distractors/sun_airvozoaqjtkhdsn.jpg	mountain	distractors	1	0.292	0	3	0	0.0
10	distractors/sun_boxqzninwrunggzx.jpg	mountain	distractors	0	0.307	0	3	0	1.0
10	mountain/sun_bshankmatsprclcm.jpg	mountain	mountain	1	0.42100000000000004	0	3	1	1.0
10	mountain/sun_bvshywtmlenkoyss.jpg	mountain	mountain	0	0.201	0	3	1	0.0
10	mountain/sun_afpctspaexlggfuy.jpg	mountain	mountain	1	0.27399999999999997	0	3	1	1.0
10	mountain/sun_buhtrwvgfwouvhfm.jpg	mountain	mountain	1	0.34	0	3	1	1.0
10	mountain/sun_bvpnrdniikanjefx.jpg	mountain	mountain	1	0.335	0	3	1	1.0
10	distractors/sun_bzlpgfhkrlyyjrfa.jpg	mountain	distractors	0	0.345	0	3	0	1.0
10	distractors/sun_bezufwycdowmnzeh.jpg	mountain	distractors	1	0.494	0	3	0	0.0
10	mountain/sun_bxoigjlwlboezeqx.jpg	mountain	mountain	1	0.359	0	3	1	1.0
10	distractors/sun_alxdtpjozaykzjdo.jpg	mountain	distractors	1	0.298	0	3	0	0.0
10	mountain/sun_becrhdzzqxkmkgaa.jpg	mountain	mountain	0	0.312	0	3	1	0.0
10	mountain/sun_aovrunodspebtbxp.jpg	mountain	mountain	1	0.35200000000000004	0	3	1	1.0
10	distractors/sun_azuyowwklxsewpxt.jpg	mountain	distractors	1	0.337	0	3	0	0.0
10	distractors/sun_arjdvbozuvghlffa.jpg	mountain	distractors	1	0.45799999999999996	0	3	0	0.0
10	distractors/sun_aqhvjhlchtnepagn.jpg	mountain	distractors	1	0.319	0	3	0	0.0
10	distractors/sun_btjfjqulbydhmugm.jpg	mountain	distractors	1	0.28300000000000003	0	3	0	0.0
10	mountain/sun_amjovhpqsygljfyn.jpg	mountain	mountain	1	0.26899999999999996	0	3	1	1.0
10	mountain/sun_baxfjkdosftycscz.jpg	mountain	mountain	0	0.341	0	3	1	0.0
10	mountain/sun_annakovpewljhbii.jpg	mountain	mountain	1	0.38799999999999996	0	3	1	1.0
10	mountain/sun_bhjtupyqwooqccwq.jpg	mountain	mountain	1	0.345	0	3	1	1.0
10	distractors/sun_bejzqpfhuuxlblab.jpg	mountain	distractors	1	0.392	0	3	0	0.0
10	distractors/sun_adlmuqynzcnixtzv.jpg	mountain	distractors	1	0.39399999999999996	0	3	0	0.0
10	mountain/sun_bdoqcefwvzfyrnqn.jpg	mountain	mountain	1	0.48	0	3	1	1.0
10	distractors/sun_aiwjdptkrmseggpz.jpg	manmade	distractors	1	0.36	0	4	0	0.0
10	manmade/sun_bdxyjqfciunmivbr.jpg	manmade	manmade	1	0.33	0	4	1	1.0
10	distractors/sun_bropcgpkotfpoqlu.jpg	manmade	distractors	1	0.31	0	4	0	0.0
10	manmade/sun_aauabslscwvrpzau.jpg	manmade	manmade	1	0.363	0	4	1	1.0
10	manmade/sun_azsyjzalzdsgehqb.jpg	manmade	manmade	1	0.409	0	4	1	1.0
10	manmade/sun_aadewjovpbttqajj.jpg	manmade	manmade	1	0.38799999999999996	0	4	1	1.0
10	distractors/sun_aoskgquhrvzazkwn.jpg	manmade	distractors	0	0.325	0	4	0	1.0
10	distractors/sun_bnbniiagldxdcaty.jpg	manmade	distractors	1	0.34700000000000003	0	4	0	0.0
10	manmade/sun_arzvpulukaothzcz.jpg	manmade	manmade	1	0.3	0	4	1	1.0
10	manmade/sun_aowdseeeumwhgfyw.jpg	manmade	manmade	1	0.337	0	4	1	1.0
10	manmade/sun_abqucyufjwtiupct.jpg	manmade	manmade	1	0.364	0	4	1	1.0
10	distractors/sun_bjsoyyrneaaxgbdj.jpg	manmade	distractors	1	0.342	0	4	0	0.0
10	distractors/sun_aiyalzseuasbmcgo.jpg	manmade	distractors	1	0.447	0	4	0	0.0
10	distractors/sun_adtjcjiiglgatpid.jpg	manmade	distractors	1	0.424	0	4	0	0.0
10	manmade/sun_bjeosnsxwgxegndf.jpg	manmade	manmade	1	0.392	0	4	1	1.0
10	distractors/sun_blaqxdebghixzyyw.jpg	manmade	distractors	1	0.494	0	4	0	0.0
10	manmade/sun_ajvedyqzvplomkve.jpg	manmade	manmade	1	0.34700000000000003	0	4	1	1.0
10	manmade/sun_ahiyowjltkneikod.jpg	manmade	manmade	1	0.491	0	4	1	1.0
10	distractors/sun_ajztsrxauimzlsku.jpg	manmade	distractors	1	0.353	0	4	0	0.0
10	manmade/sun_bxeiylbtpjkvjdja.jpg	manmade	manmade	0	0.431	0	4	1	0.0
10	distractors/sun_bguvbniiiyqhcccs.jpg	manmade	distractors	1	0.406	0	4	0	0.0
10	distractors/sun_adlaimceocajnwtz.jpg	manmade	distractors	1	0.375	0	4	0	0.0
10	distractors/sun_bnjthcjspxcljmyn.jpg	manmade	distractors	1	0.493	0	4	0	0.0
10	distractors/sun_aulicaeihyoxkvlt.jpg	manmade	distractors	1	0.39	0	4	0	0.0
10	distractors/sun_avfcsamvalfsuzwa.jpg	manmade	distractors	1	0.436	0	4	0	0.0
10	manmade/sun_bqvaydpbsbhgzciu.jpg	manmade	manmade	0	0.304	0	4	1	0.0
10	distractors/sun_awyzkkatetojkhzn.jpg	manmade	distractors	1	0.426	0	4	0	0.0
10	manmade/sun_bwkvdeqiygcrqwxi.jpg	manmade	manmade	1	0.337	0	4	1	1.0
10	manmade/sun_afumklnmwvsscvbh.jpg	manmade	manmade	1	0.384	0	4	1	1.0
10	manmade/sun_ahsisagksxfgvpvd.jpg	manmade	manmade	1	0.485	0	4	1	1.0
10	manmade/sun_axmpzdydgdmjifkm.jpg	manmade	manmade	1	0.34299999999999997	0	4	1	1.0
10	distractors/sun_baynjqpxkwtxzayj.jpg	manmade	distractors	0	0.358	0	4	0	1.0
10	distractors/sun_aeqyujmvsoyqnbwd.jpg	manmade	distractors	1	0.377	0	4	0	0.0
10	manmade/sun_bgkytlnhqvrgouqm.jpg	manmade	manmade	1	0.381	0	4	1	1.0
10	distractors/sun_aieqlyfgbnnsjgkd.jpg	manmade	distractors	0	0.34	0	4	0	1.0
10	distractors/sun_aekiiwbzrdboxwoa.jpg	manmade	distractors	1	0.418	0	4	0	0.0
10	manmade/sun_ajxhjxbcrrvescwo.jpg	manmade	manmade	1	0.401	0	4	1	1.0
10	manmade/sun_apltnvauimsuxatp.jpg	manmade	manmade	1	0.413	0	4	1	1.0
10	distractors/sun_atlitoosrbdypdyg.jpg	manmade	distractors	1	0.33299999999999996	0	4	0	0.0
10	distractors/sun_arjdvbozuvghlffa.jpg	manmade	distractors	0		1	4	0
10	distractors/sun_azqyibukyuxofftg.jpg	manmade	distractors	1	0.439	0	4	0	0.0
10	manmade/sun_abafezljgfxpxouy.jpg	manmade	manmade	1	0.375	0	4	1	1.0
10	distractors/sun_apbvltqhuyeisjls.jpg	manmade	distractors	1	0.41100000000000003	0	4	0	0.0
10	manmade/sun_aaljqlfhwfnxwyek.jpg	manmade	manmade	1	0.429	0	4	1	1.0
10	manmade/sun_apzwhexgrhdcligx.jpg	manmade	manmade	1	0.428	0	4	1	1.0
10	distractors/sun_ajovemcnrceryjfr.jpg	manmade	distractors	1	0.428	0	4	0	0.0
10	manmade/sun_adopyucxrwkoquei.jpg	manmade	manmade	1	0.34299999999999997	0	4	1	1.0
10	manmade/sun_bjiqqgredizowbgu.jpg	manmade	manmade	1	0.325	0	4	1	1.0
10	distractors/sun_ahoifaghnzdyswix.jpg	manmade	distractors	1	0.306	0	4	0	0.0
10	manmade/sun_bhllhhschugcgosb.jpg	manmade	manmade	1	0.251	0	4	1	1.0
10	manmade/sun_akchioqxeubarhql.jpg	manmade	manmade	1	0.387	0	4	1	1.0
10	manmade/sun_awnjgpradzdmpday.jpg	manmade	manmade	0	0.358	0	4	1	0.0
10	manmade/sun_aqbzongutmteyyqz.jpg	manmade	manmade	0	0.325	0	4	1	0.0
10	distractors/sun_bkpourakfuwhabtq.jpg	manmade	distractors	1	0.494	0	4	0	0.0
10	distractors/sun_afjvkvoebbmquaci.jpg	manmade	distractors	1	0.431	0	4	0	0.0
10	distractors/sun_bmdgyumjveflzywh.jpg	manmade	distractors	0		1	4	0
10	manmade/sun_aiwykzblcxrxdjrv.jpg	manmade	manmade	1	0.345	0	5	1	1.0
10	manmade/sun_amjwoyuxrszlicsb.jpg	manmade	manmade	1	0.377	0	5	1	1.0
10	manmade/sun_badrobuydsmwjhxz.jpg	manmade	manmade	1	0.41	0	5	1	1.0
10	manmade/sun_abfelgkioejrcugp.jpg	manmade	manmade	1	0.32899999999999996	0	5	1	1.0
10	distractors/sun_ahfybjcihrspsxbr.jpg	manmade	distractors	1	0.43799999999999994	0	5	0	0.0
10	distractors/sun_bdxqfxsyzpnknutr.jpg	manmade	distractors	1	0.35100000000000003	0	5	0	0.0
10	distractors/sun_astqmzonwdowznou.jpg	manmade	distractors	1	0.292	0	5	0	0.0
10	manmade/sun_ansaznaeyfrzrabf.jpg	manmade	manmade	1	0.39399999999999996	0	5	1	1.0
10	manmade/sun_bskrrdoyiqfmjser.jpg	manmade	manmade	1	0.49200000000000005	0	5	1	1.0
10	manmade/sun_antjoihbizdqmpph.jpg	manmade	manmade	0	0.301	0	5	1	0.0
10	distractors/sun_aygponadeoefpaxg.jpg	manmade	distractors	1	0.285	0	5	0	0.0
10	manmade/sun_btovmtonqdsgzbom.jpg	manmade	manmade	1	0.3	0	5	1	1.0
10	distractors/sun_adqwyffunhrwzuyy.jpg	manmade	distractors	1	0.402	0	5	0	0.0
10	manmade/sun_blexskbreabhjwin.jpg	manmade	manmade	1	0.441	0	5	1	1.0
10	manmade/sun_atsxikezoyogvrrx.jpg	manmade	manmade	1	0.36	0	5	1	1.0
10	distractors/sun_byacequjjarnmjgk.jpg	manmade	distractors	1	0.29	0	5	0	0.0
10	distractors/sun_aabhqzsffoeycgje.jpg	manmade	distractors	0	0.366	0	5	0	1.0
10	manmade/sun_aqosykwbuiuboouj.jpg	manmade	manmade	1	0.474	0	5	1	1.0
10	distractors/sun_abcsghhmaicbyfah.jpg	manmade	distractors	0	0.37200000000000005	0	5	0	1.0
10	manmade/sun_ayhqfoocjpoviqbk.jpg	manmade	manmade	0		1	5	1
10	distractors/sun_bvigtamzwppjqmzg.jpg	manmade	distractors	1	0.4	0	5	0	0.0
10	distractors/sun_bevncgpkkxckyxrc.jpg	manmade	distractors	0	0.326	0	5	0	1.0
10	manmade/sun_agjxwsdlkpyoprgn.jpg	manmade	manmade	1	0.313	0	5	1	1.0
10	distractors/sun_btoxgswpucgbbxzq.jpg	manmade	distractors	1	0.375	0	5	0	0.0
10	distractors/sun_bipoigeomftmzzxa.jpg	manmade	distractors	0		1	5	0
10	manmade/sun_aqcriihqjujpximh.jpg	manmade	manmade	1	0.44799999999999995	0	5	1	1.0
10	distractors/sun_aoihmyoslfsytbmo.jpg	manmade	distractors	1	0.445	0	5	0	0.0
10	distractors/sun_btjdkaubhdhkdapm.jpg	manmade	distractors	1	0.493	0	5	0	0.0
10	distractors/sun_bpdjiuukngchadxj.jpg	manmade	distractors	0	0.298	0	5	0	1.0
10	manmade/sun_aaxabpcjcwtyqakd.jpg	manmade	manmade	1	0.267	0	5	1	1.0
10	distractors/sun_ancvgxjfmtlvfwho.jpg	manmade	distractors	1	0.273	0	5	0	0.0
10	distractors/sun_auwglihixgxdipyp.jpg	manmade	distractors	1	0.287	0	5	0	0.0
10	distractors/sun_aomnormaouqpemoe.jpg	manmade	distractors	1	0.28	0	5	0	0.0
10	manmade/sun_atieyuvwmdnrfund.jpg	manmade	manmade	1	0.203	0	5	1	1.0
10	manmade/sun_bjrpxszcjhnqeaiw.jpg	manmade	manmade	1	0.35	0	5	1	1.0
10	distractors/sun_autnlqvfxrxoaynl.jpg	manmade	distractors	1	0.272	0	5	0	0.0
10	manmade/sun_auwnetkfwvmmtchp.jpg	manmade	manmade	0	0.259	0	5	1	0.0
10	distractors/sun_bldfkivplzavacmh.jpg	manmade	distractors	1	0.255	0	5	0	0.0
10	manmade/sun_aziqdvbuoelixzgp.jpg	manmade	manmade	0	0.312	0	5	1	0.0
10	manmade/sun_abcravnfiujxjjqo.jpg	manmade	manmade	0	0.275	0	5	1	0.0
10	distractors/sun_bbrocyckptmbrrlf.jpg	manmade	distractors	0	0.317	0	5	0	1.0
10	manmade/sun_amiicpnvbwxskvmh.jpg	manmade	manmade	1	0.278	0	5	1	1.0
10	distractors/sun_apeyojcgvvwqxvfi.jpg	manmade	distractors	1	0.324	0	5	0	0.0
10	distractors/sun_aplhftagvxebrsoc.jpg	manmade	distractors	0	0.209	0	5	0	1.0
10	distractors/sun_acsgdrmiishvyorf.jpg	manmade	distractors	1	0.37200000000000005	0	5	0	0.0
10	manmade/sun_amwsbmvyxyeelkhc.jpg	manmade	manmade	0	0.22899999999999998	0	5	1	0.0
10	manmade/sun_awvmgqefdzvrppln.jpg	manmade	manmade	0	0.469	0	5	1	0.0
10	manmade/sun_afncngpmslfxssqc.jpg	manmade	manmade	0	0.311	0	5	1	0.0
10	distractors/sun_bwnjgpradzdmpday.jpg	manmade	distractors	1	0.256	0	5	0	0.0
10	manmade/sun_awrotmcupmidkjvo.jpg	manmade	manmade	1	0.27699999999999997	0	5	1	1.0
10	manmade/sun_bwejwvoyrzhcfslx.jpg	manmade	manmade	1	0.265	0	5	1	1.0
10	manmade/sun_afgjjmswnysmjqqx.jpg	manmade	manmade	1	0.213	0	5	1	1.0
10	distractors/sun_bhgclhpxmvbrnksk.jpg	manmade	distractors	0	0.281	0	5	0	1.0
10	distractors/sun_akvhogjdzmrccylr.jpg	manmade	distractors	1	0.267	0	5	0	0.0
10	distractors/sun_airvozoaqjtkhdsn.jpg	manmade	distractors	1	0.302	0	5	0	0.0
10	manmade/sun_awchgqmfxrxhopih.jpg	manmade	manmade	1	0.223	0	5	1	1.0
10	distractors/sun_bypidtmbmpxcvdpx.jpg	manmade	distractors	1	0.297	0	6	0	0.0
10	distractors/sun_bapxkpvrhpjplsok.jpg	manmade	distractors	1	0.44	0	6	0	0.0
10	distractors/sun_asdfuxkzhslqwzjm.jpg	manmade	distractors	1	0.26899999999999996	0	6	0	0.0
10	distractors/sun_asgvbahovxiiwizw.jpg	manmade	distractors	1	0.22	0	6	0	0.0
10	distractors/sun_blflmxfluamrnyoj.jpg	manmade	distractors	1	0.262	0	6	0	0.0
10	distractors/sun_alufijxsmtlusbwg.jpg	manmade	distractors	1	0.455	0	6	0	0.0
10	distractors/sun_bopbwryvjpowqjsp.jpg	manmade	distractors	1	0.28300000000000003	0	6	0	0.0
10	manmade/sun_bvumjwydzhhnnjhs.jpg	manmade	manmade	0	0.26	0	6	1	0.0
10	manmade/sun_beibsqwhgbdfyjkr.jpg	manmade	manmade	1	0.307	0	6	1	1.0
10	manmade/sun_bmjplhvjzknnoxjz.jpg	manmade	manmade	1	0.27899999999999997	0	6	1	1.0
10	manmade/sun_apqwnqzxlsfvgsjm.jpg	manmade	manmade	0	0.249	0	6	1	0.0
10	distractors/sun_bffswlnhnwvwfcvj.jpg	manmade	distractors	1	0.20800000000000002	0	6	0	0.0
10	manmade/sun_bpzhxnfrisvtyevo.jpg	manmade	manmade	1	0.42700000000000005	0	6	1	1.0
10	manmade/sun_aidgbatmevitepwn.jpg	manmade	manmade	1	0.295	0	6	1	1.0
10	manmade/sun_agkhdmuzkdudqpgi.jpg	manmade	manmade	0	0.295	0	6	1	0.0
10	manmade/sun_accjmxnrsmbmhjpg.jpg	manmade	manmade	1	0.252	0	6	1	1.0
10	manmade/sun_bgvdjcxfwqjtxhhw.jpg	manmade	manmade	1	0.364	0	6	1	1.0
10	distractors/sun_avtxrklxvwdpcjes.jpg	manmade	distractors	1	0.278	0	6	0	0.0
10	manmade/sun_adkniceggyvomxdu.jpg	manmade	manmade	1	0.295	0	6	1	1.0
10	manmade/sun_bgeumvenmgoqnpwa.jpg	manmade	manmade	1	0.405	0	6	1	1.0
10	distractors/sun_bfbgxjuqsbwkzbtw.jpg	manmade	distractors	0	0.249	0	6	0	1.0
10	distractors/sun_bolwkgudgaentmaw.jpg	manmade	distractors	1	0.243	0	6	0	0.0
10	manmade/sun_asfpqyuscvelvbuu.jpg	manmade	manmade	1	0.33899999999999997	0	6	1	1.0
10	manmade/sun_apfubljuahzqjwfl.jpg	manmade	manmade	1	0.302	0	6	1	1.0
10	distractors/sun_avtboksjqkemiuld.jpg	manmade	distractors	1	0.271	0	6	0	0.0
10	manmade/sun_alohbmfwjywgfvbs.jpg	manmade	manmade	1	0.342	0	6	1	1.0
10	manmade/sun_bcumhifjbjnytyth.jpg	manmade	manmade	1	0.397	0	6	1	1.0
10	manmade/sun_addontedcyafqkyh.jpg	manmade	manmade	1	0.48100000000000004	0	6	1	1.0
10	distractors/sun_bngvczbvgipkbfut.jpg	manmade	distractors	1	0.467	0	6	0	0.0
10	distractors/sun_ayryfqxdlvjbhvtd.jpg	manmade	distractors	1	0.363	0	6	0	0.0
10	distractors/sun_aawotkdinltejzwq.jpg	manmade	distractors	1	0.431	0	6	0	0.0
10	manmade/sun_amqlxtxqctclzxnq.jpg	manmade	manmade	1	0.349	0	6	1	1.0
10	manmade/sun_afcmgawqkdrrqpcf.jpg	manmade	manmade	1	0.375	0	6	1	1.0
10	manmade/sun_bneykjjlcvaesfhu.jpg	manmade	manmade	1	0.292	0	6	1	1.0
10	manmade/sun_adozbthbmzpvkwdo.jpg	manmade	manmade	1	0.36200000000000004	0	6	1	1.0
10	distractors/sun_aqyjbohpiymdnjen.jpg	manmade	distractors	1	0.342	0	6	0	0.0
10	distractors/sun_bnviowoahmbzwcts.jpg	manmade	distractors	1	0.37200000000000005	0	6	0	0.0
10	distractors/sun_azuyowwklxsewpxt.jpg	manmade	distractors	1	0.324	0	6	0	0.0
10	manmade/sun_aoigxpkyhxjypjhi.jpg	manmade	manmade	1	0.293	0	6	1	1.0
10	manmade/sun_aowtmmhounzrlogi.jpg	manmade	manmade	1	0.309	0	6	1	1.0
10	manmade/sun_adtuavymthbwpazq.jpg	manmade	manmade	1	0.303	0	6	1	1.0
10	manmade/sun_bfjhxxurtkniewgf.jpg	manmade	manmade	1	0.344	0	6	1	1.0
10	manmade/sun_agmyebfgbxiqzakx.jpg	manmade	manmade	0	0.27399999999999997	0	6	1	0.0
10	manmade/sun_azagyqibpzcyoges.jpg	manmade	manmade	1	0.37	0	6	1	1.0
10	distractors/sun_bxzbzyinilnnjdue.jpg	manmade	distractors	1	0.179	0	6	0	0.0
10	distractors/sun_awtjtqtzvsjjfkoq.jpg	manmade	distractors	1	0.413	0	6	0	0.0
10	distractors/sun_adlmuqynzcnixtzv.jpg	manmade	distractors	1	0.382	0	6	0	0.0
10	distractors/sun_betojmprgkabmykj.jpg	manmade	distractors	0	0.40299999999999997	0	6	0	1.0
10	distractors/sun_asccqcmmvoyhuiut.jpg	manmade	distractors	1	0.466	0	6	0	0.0
10	distractors/sun_blhkebrbvaqzmbjo.jpg	manmade	distractors	1	0.355	0	6	0	0.0
10	distractors/sun_bgbggjalzoolzsse.jpg	manmade	distractors	1	0.319	0	6	0	0.0
10	manmade/sun_aiymggthjmcxcxth.jpg	manmade	manmade	1	0.36700000000000005	0	6	1	1.0
10	distractors/sun_aflhnjdlhtgzcykt.jpg	manmade	distractors	1	0.423	0	6	0	0.0
10	distractors/sun_aqjagbtsgvuemdox.jpg	manmade	distractors	1	0.46399999999999997	0	6	0	0.0
10	manmade/sun_avnazusqnjsyuwzx.jpg	manmade	manmade	0	0.35	0	6	1	0.0
10	distractors/sun_adtdilppcnubbcly.jpg	manmade	distractors	1	0.37200000000000005	0	6	0	0.0
10	forest/sun_ajhkipntabiocxbk.jpg	forest	forest	1	0.306	0	7	1	1.0
10	forest/sun_avmfixeqhiruqzqb.jpg	forest	forest	1	0.38	0	7	1	1.0
10	distractors/sun_bhhpfpbaslcdcqgf.jpg	forest	distractors	1	0.266	0	7	0	0.0
10	distractors/sun_alufijxsmtlusbwg.jpg	forest	distractors	1	0.41600000000000004	0	7	0	0.0
10	forest/sun_asdzqqddxsudbfbx.jpg	forest	forest	1	0.325	0	7	1	1.0
10	distractors/sun_bdxqfxsyzpnknutr.jpg	forest	distractors	0		1	7	0
10	distractors/sun_bjsoyyrneaaxgbdj.jpg	forest	distractors	1	0.33899999999999997	0	7	0	0.0
10	forest/sun_aunmoitqcbqjykwe.jpg	forest	forest	1	0.321	0	7	1	1.0
10	forest/sun_ahlzgjopixjmcqqx.jpg	forest	forest	1	0.361	0	7	1	1.0
10	distractors/sun_ajvtefronkamwvma.jpg	forest	distractors	1	0.341	0	7	0	0.0
10	forest/sun_ahmeqpyqgsmxzige.jpg	forest	forest	1	0.28	0	7	1	1.0
10	forest/sun_abylkkpaudaxysxg.jpg	forest	forest	0	0.436	0	7	1	0.0
10	forest/sun_aghvqopyxiqrebgw.jpg	forest	forest	1	0.259	0	7	1	1.0
10	forest/sun_bzmcrajkmjnqkfey.jpg	forest	forest	0	0.303	0	7	1	0.0
10	distractors/sun_aabhqzsffoeycgje.jpg	forest	distractors	1	0.316	0	7	0	0.0
10	forest/sun_aqxqzdeqnlrkfuhn.jpg	forest	forest	1	0.20800000000000002	0	7	1	1.0
10	distractors/sun_aijxgzufidadmjox.jpg	forest	distractors	1	0.35100000000000003	0	7	0	0.0
10	forest/sun_aquooyehnlaehzjy.jpg	forest	forest	1	0.34600000000000003	0	7	1	1.0
10	forest/sun_adaudabdwnzkdglq.jpg	forest	forest	1	0.32799999999999996	0	7	1	1.0
10	distractors/sun_agkyuujpyldusfdo.jpg	forest	distractors	0	0.34600000000000003	0	7	0	1.0
10	distractors/sun_asgvbahovxiiwizw.jpg	forest	distractors	1	0.39899999999999997	0	7	0	0.0
10	distractors/sun_bjlpystraodmadxl.jpg	forest	distractors	1	0.322	0	7	0	0.0
10	distractors/sun_adtjcjiiglgatpid.jpg	forest	distractors	1	0.355	0	7	0	0.0
10	distractors/sun_avtxrklxvwdpcjes.jpg	forest	distractors	1	0.23800000000000002	0	7	0	0.0
10	distractors/sun_bljhuxymnhovmsbb.jpg	forest	distractors	1	0.315	0	7	0	0.0
10	distractors/sun_agcyedsuxpawifls.jpg	forest	distractors	1	0.307	0	7	0	0.0
10	distractors/sun_alsvswrhqtdrkyuq.jpg	forest	distractors	1	0.27399999999999997	0	7	0	0.0
10	distractors/sun_burhkixkqscjslpf.jpg	forest	distractors	1	0.278	0	7	0	0.0
10	forest/sun_abwzwwgtobpmbspv.jpg	forest	forest	1	0.41600000000000004	0	7	1	1.0
10	forest/sun_aygxxhuxqitphlnp.jpg	forest	forest	1	0.35	0	7	1	1.0
10	distractors/sun_bnjthcjspxcljmyn.jpg	forest	distractors	1	0.29600000000000004	0	7	0	0.0
10	distractors/sun_acbeypdvskqxwbrf.jpg	forest	distractors	0	0.40700000000000003	0	7	0	1.0
10	distractors/sun_ahsyjvktentonshi.jpg	forest	distractors	1	0.39	0	7	0	0.0
10	forest/sun_apxjbgdompbuojcs.jpg	forest	forest	0	0.326	0	7	1	0.0
10	distractors/sun_azukyadetoezcdhr.jpg	forest	distractors	1	0.419	0	7	0	0.0
10	distractors/sun_btjdkaubhdhkdapm.jpg	forest	distractors	1	0.20800000000000002	0	7	0	0.0
10	forest/sun_amyhfuvsbaizwnwy.jpg	forest	forest	1	0.319	0	7	1	1.0
10	distractors/sun_ahxmgvjnyygjaucr.jpg	forest	distractors	0	0.42200000000000004	0	7	0	1.0
10	distractors/sun_ashljbeuytmhctjo.jpg	forest	distractors	1	0.336	0	7	0	0.0
10	forest/sun_aqrbxrdnrybqzszw.jpg	forest	forest	1	0.436	0	7	1	1.0
10	forest/sun_acpjjvalznkiewzl.jpg	forest	forest	1	0.402	0	7	1	1.0
10	forest/sun_acrabuysavihhrfq.jpg	forest	forest	1	0.344	0	7	1	1.0
10	distractors/sun_bezufwycdowmnzeh.jpg	forest	distractors	1	0.408	0	7	0	0.0
10	distractors/sun_aekiiwbzrdboxwoa.jpg	forest	distractors	1	0.38	0	7	0	0.0
10	forest/sun_amfhxfakcdckrjul.jpg	forest	forest	0	0.301	0	7	1	0.0
10	forest/sun_asqpahuftbizywcr.jpg	forest	forest	0	0.311	0	7	1	0.0
10	forest/sun_alegcbhcihoqpqly.jpg	forest	forest	1	0.317	0	7	1	1.0
10	distractors/sun_aobswvosjxcqqmkj.jpg	forest	distractors	1	0.31	0	7	0	0.0
10	forest/sun_amvokemrztbrgqth.jpg	forest	forest	1	0.358	0	7	1	1.0
10	distractors/sun_ancvgxjfmtlvfwho.jpg	forest	distractors	1	0.4	0	7	0	0.0
10	forest/sun_adpgrybewrpybgau.jpg	forest	forest	0	0.337	0	7	1	0.0
10	distractors/sun_aawotkdinltejzwq.jpg	forest	distractors	1	0.44799999999999995	0	7	0	0.0
10	forest/sun_awvhreddaxrljuyh.jpg	forest	forest	1	0.46	0	7	1	1.0
10	forest/sun_bgrrrlvcogamhmnf.jpg	forest	forest	1	0.413	0	7	1	1.0
10	forest/sun_aaulapocjffusovo.jpg	forest	forest	1	0.446	0	7	1	1.0
10	forest/sun_amvmlilywpagjalf.jpg	forest	forest	1	0.39799999999999996	0	7	1	1.0
10	distractors/sun_bxzbzyinilnnjdue.jpg	forest	distractors	1	0.36200000000000004	0	8	0	0.0
10	distractors/sun_aomnormaouqpemoe.jpg	forest	distractors	1	0.27899999999999997	0	8	0	0.0
10	forest/sun_acldfctnbrisxzjh.jpg	forest	forest	1	0.419	0	8	1	1.0
10	forest/sun_apfxmcvujzcxypuq.jpg	forest	forest	1	0.282	0	8	1	1.0
10	distractors/sun_bzlpgfhkrlyyjrfa.jpg	forest	distractors	1	0.32799999999999996	0	8	0	0.0
10	distractors/sun_awyzkkatetojkhzn.jpg	forest	distractors	1	0.285	0	8	0	0.0
10	forest/sun_aobwwebwugydafig.jpg	forest	forest	1	0.29600000000000004	0	8	1	1.0
10	distractors/sun_azfklpdvwimtxwhl.jpg	forest	distractors	1	0.384	0	8	0	0.0
10	distractors/sun_bffswlnhnwvwfcvj.jpg	forest	distractors	1	0.302	0	8	0	0.0
10	forest/sun_aligjvfcapwmhfbl.jpg	forest	forest	0	0.348	0	8	1	0.0
10	distractors/sun_btjfjqulbydhmugm.jpg	forest	distractors	0	0.31	0	8	0	1.0
10	distractors/sun_ahfybjcihrspsxbr.jpg	forest	distractors	1	0.423	0	8	0	0.0
10	distractors/sun_bdkwisprjmojnygs.jpg	forest	distractors	1	0.44299999999999995	0	8	0	0.0
10	forest/sun_akskhwxoxcmihocn.jpg	forest	forest	1	0.27699999999999997	0	8	1	1.0
10	forest/sun_buiraamdmgyhbuwi.jpg	forest	forest	1	0.373	0	8	1	1.0
10	forest/sun_acxtlssrlfsryvac.jpg	forest	forest	1	0.32299999999999995	0	8	1	1.0
10	forest/sun_ajgxbesgeiwalpxd.jpg	forest	forest	1	0.34700000000000003	0	8	1	1.0
10	distractors/sun_altbjiuqgjzqmmph.jpg	forest	distractors	0	0.39	0	8	0	1.0
10	distractors/sun_bgiiyabhagfxyyrb.jpg	forest	distractors	0		1	8	0
10	distractors/sun_bopbwryvjpowqjsp.jpg	forest	distractors	1	0.45899999999999996	0	8	0	0.0
10	forest/sun_asackylcuprrxnkr.jpg	forest	forest	1	0.377	0	8	1	1.0
10	forest/sun_asjcajxcngqwqinm.jpg	forest	forest	0	0.39399999999999996	0	8	1	0.0
10	forest/sun_abvrazjxgpqhvszy.jpg	forest	forest	1	0.373	0	8	1	1.0
10	forest/sun_askfcnqiiahxdxgl.jpg	forest	forest	0	0.36200000000000004	0	8	1	0.0
10	forest/sun_accvpoocavlmmbwm.jpg	forest	forest	1	0.47600000000000003	0	8	1	1.0
10	distractors/sun_abctlikybqabezjv.jpg	forest	distractors	0	0.369	0	8	0	1.0
10	distractors/sun_bevncgpkkxckyxrc.jpg	forest	distractors	1	0.397	0	8	0	0.0
10	distractors/sun_aiyalzseuasbmcgo.jpg	forest	distractors	1	0.45799999999999996	0	8	0	0.0
10	distractors/sun_bmdgyumjveflzywh.jpg	forest	distractors	1	0.462	0	8	0	0.0
10	forest/sun_beibfzvckgkmxyrr.jpg	forest	forest	0	0.298	0	8	1	0.0
10	forest/sun_adkeovalbkluzeri.jpg	forest	forest	1	0.302	0	8	1	1.0
10	distractors/sun_aqwzbvbnuocbfebw.jpg	forest	distractors	1	0.405	0	8	0	0.0
10	distractors/sun_awhaznchvcbsywcm.jpg	forest	distractors	1	0.32799999999999996	0	8	0	0.0
10	distractors/sun_bwnjgpradzdmpday.jpg	forest	distractors	1	0.35	0	8	0	0.0
10	distractors/sun_bipoigeomftmzzxa.jpg	forest	distractors	1	0.36200000000000004	0	8	0	0.0
10	forest/sun_awbbzcefggyipqnh.jpg	forest	forest	0	0.22899999999999998	0	8	1	0.0
10	distractors/sun_afqdxcsobapxzyxs.jpg	forest	distractors	1	0.385	0	8	0	0.0
10	forest/sun_amxmeloecmfxbudn.jpg	forest	forest	1	0.308	0	8	1	1.0
10	distractors/sun_afubxlycujmytgvm.jpg	forest	distractors	1	0.32	0	8	0	0.0
10	distractors/sun_bapxkpvrhpjplsok.jpg	forest	distractors	0	0.32	0	8	0	1.0
10	forest/sun_aoxcokmtmetodlyb.jpg	forest	forest	1	0.446	0	8	1	1.0
10	distractors/sun_betojmprgkabmykj.jpg	forest	distractors	1	0.46299999999999997	0	8	0	0.0
10	distractors/sun_bnbniiagldxdcaty.jpg	forest	distractors	1	0.493	0	8	0	0.0
10	distractors/sun_adlmuqynzcnixtzv.jpg	forest	distractors	1	0.379	0	8	0	0.0
10	forest/sun_appdxodxccahvzel.jpg	forest	forest	0	0.335	0	8	1	0.0
10	forest/sun_akgfkmlmfwvdyygs.jpg	forest	forest	0	0.253	0	8	1	0.0
10	distractors/sun_avgggypzkrbuhizd.jpg	forest	distractors	1	0.326	0	8	0	0.0
10	forest/sun_avpevikkkenpiuou.jpg	forest	forest	1	0.465	0	8	1	1.0
10	forest/sun_abhebbmkwmrgstyo.jpg	forest	forest	1	0.303	0	8	1	1.0
10	forest/sun_apejgjnijgranuum.jpg	forest	forest	1	0.353	0	8	1	1.0
10	forest/sun_areqjhlzczhrspvo.jpg	forest	forest	1	0.376	0	8	1	1.0
10	forest/sun_axyhaszxgtgdrccc.jpg	forest	forest	0	0.375	0	8	1	0.0
10	forest/sun_asxmhzsrydpkrzqp.jpg	forest	forest	1	0.483	0	8	1	1.0
10	forest/sun_atlxncsxfmqwisuw.jpg	forest	forest	1	0.354	0	8	1	1.0
10	distractors/sun_blflmxfluamrnyoj.jpg	forest	distractors	1	0.355	0	8	0	0.0
10	forest/sun_bagsnphdxapdperf.jpg	forest	forest	1	0.318	0	8	1	1.0
10	distractors/sun_aepdnmmhfqpdxfkn.jpg	forest	distractors	0	0.34700000000000003	0	9	0	1.0
10	distractors/sun_aeqyujmvsoyqnbwd.jpg	forest	distractors	1	0.364	0	9	0	0.0
10	distractors/sun_avtboksjqkemiuld.jpg	forest	distractors	1	0.35600000000000004	0	9	0	0.0
10	distractors/sun_astqmzonwdowznou.jpg	forest	distractors	1	0.337	0	9	0	0.0
10	distractors/sun_bolwkgudgaentmaw.jpg	forest	distractors	1	0.344	0	9	0	0.0
10	distractors/sun_aiwjdptkrmseggpz.jpg	forest	distractors	1	0.304	0	9	0	0.0
10	distractors/sun_bbufxquhhxmvbqao.jpg	forest	distractors	1	0.284	0	9	0	0.0
10	forest/sun_apwyvobypzhhernb.jpg	forest	forest	1	0.319	0	9	1	1.0
10	distractors/sun_aqukznarbnzrlkqf.jpg	forest	distractors	1	0.321	0	9	0	0.0
10	distractors/sun_aygponadeoefpaxg.jpg	forest	distractors	1	0.33799999999999997	0	9	0	0.0
10	forest/sun_boakpjsofzyrojia.jpg	forest	forest	0	0.324	0	9	1	0.0
10	forest/sun_affmpemhrtxghumz.jpg	forest	forest	1	0.26899999999999996	0	9	1	1.0
10	distractors/sun_atlitoosrbdypdyg.jpg	forest	distractors	1	0.40399999999999997	0	9	0	0.0
10	distractors/sun_byviwtdfhzynwfxx.jpg	forest	distractors	1	0.38799999999999996	0	9	0	0.0
10	distractors/sun_aulicaeihyoxkvlt.jpg	forest	distractors	1	0.332	0	9	0	0.0
10	forest/sun_bkueaxewlzijtzmy.jpg	forest	forest	1	0.361	0	9	1	1.0
10	distractors/sun_avfcsamvalfsuzwa.jpg	forest	distractors	1	0.307	0	9	0	0.0
10	distractors/sun_awprwefnkdeytfsd.jpg	forest	distractors	0		1	9	0
10	forest/sun_asjvysmekmotzxsp.jpg	forest	forest	0	0.335	0	9	1	0.0
10	forest/sun_aedivikatxmpaaqj.jpg	forest	forest	1	0.39399999999999996	0	9	1	1.0
10	distractors/sun_bkpourakfuwhabtq.jpg	forest	distractors	0	0.457	0	9	0	1.0
10	forest/sun_aofddvhkjfdagokt.jpg	forest	forest	1	0.384	0	9	1	1.0
10	forest/sun_asucsgijickcsuyh.jpg	forest	forest	1	0.474	0	9	1	1.0
10	forest/sun_acehnjqlajfvhqkc.jpg	forest	forest	1	0.401	0	9	1	1.0
10	forest/sun_altvcbzyksgkzaif.jpg	forest	forest	1	0.45299999999999996	0	9	1	1.0
10	forest/sun_ayxydqwqrlqujxfz.jpg	forest	forest	1	0.43200000000000005	0	9	1	1.0
10	distractors/sun_azuyowwklxsewpxt.jpg	forest	distractors	1	0.297	0	9	0	0.0
10	distractors/sun_bhgclhpxmvbrnksk.jpg	forest	distractors	1	0.386	0	9	0	0.0
10	forest/sun_albfiabtflbsdgtz.jpg	forest	forest	1	0.337	0	9	1	1.0
10	forest/sun_acxsqhqgdyzncejp.jpg	forest	forest	1	0.369	0	9	1	1.0
10	distractors/sun_axbcxgphiwfsaebi.jpg	forest	distractors	1	0.385	0	9	0	0.0
10	forest/sun_aipdlgthbljslkvn.jpg	forest	forest	0		1	9	1
10	distractors/sun_bpdjiuukngchadxj.jpg	forest	distractors	0	0.34299999999999997	0	9	0	1.0
10	distractors/sun_aflsqffyuwdutzaj.jpg	forest	distractors	1	0.34700000000000003	0	9	0	0.0
10	distractors/sun_aybqjyaclwhtzinq.jpg	forest	distractors	1	0.41600000000000004	0	9	0	0.0
10	forest/sun_aztaygpgawjvhbjm.jpg	forest	forest	1	0.258	0	9	1	1.0
10	forest/sun_acivpotgwohctvsc.jpg	forest	forest	1	0.46399999999999997	0	9	1	1.0
10	distractors/sun_bynmnutrcahbyikk.jpg	forest	distractors	1	0.39799999999999996	0	9	0	0.0
10	distractors/sun_bropcgpkotfpoqlu.jpg	forest	distractors	1	0.322	0	9	0	0.0
10	distractors/sun_bfbgxjuqsbwkzbtw.jpg	forest	distractors	1	0.314	0	9	0	0.0
10	forest/sun_afpnqehwapeidjtp.jpg	forest	forest	0	0.314	0	9	1	0.0
10	distractors/sun_apqpzmzvwclcuplw.jpg	forest	distractors	0	0.297	0	9	0	1.0
10	forest/sun_acpeqjxleuzrimeg.jpg	forest	forest	1	0.257	0	9	1	1.0
10	distractors/sun_arweeofzqsogkvvk.jpg	forest	distractors	1	0.302	0	9	0	0.0
10	distractors/sun_bpaxbmthswuyinso.jpg	forest	distractors	0	0.19699999999999998	0	9	0	1.0
10	forest/sun_ahkhfnprzhragqnl.jpg	forest	forest	1	0.223	0	9	1	1.0
10	forest/sun_allebkcnakigqrhk.jpg	forest	forest	1	0.27699999999999997	0	9	1	1.0
10	forest/sun_avlyacwiymblagmj.jpg	forest	forest	1	0.33299999999999996	0	9	1	1.0
10	forest/sun_acnmnignachxgymu.jpg	forest	forest	0	0.293	0	9	1	0.0
10	forest/sun_avldsnrntudkzowh.jpg	forest	forest	0	0.266	0	9	1	0.0
10	forest/sun_bjxupbtmwjkjocln.jpg	forest	forest	0	0.322	0	9	1	0.0
10	forest/sun_aeufjrlyporculfz.jpg	forest	forest	1	0.431	0	9	1	1.0
10	forest/sun_aondxtlsklthxtog.jpg	forest	forest	0	0.295	0	9	1	0.0
10	distractors/sun_baqyneqrzuktjznj.jpg	forest	distractors	0	0.28600000000000003	0	9	0	1.0
10	forest/sun_afxbfgxrtlczpwyn.jpg	forest	forest	1	0.406	0	9	1	1.0
10	forest/sun_aycucjickuhsfyaj.jpg	forest	forest	1	0.33899999999999997	0	9	1	1.0
10	forest/sun_aalbylumieujfxrc.jpg	forest	forest	1	0.33	0	10	1	1.0
10	forest/sun_aiqymstcygqobxmg.jpg	forest	forest	1	0.36	0	10	1	1.0
10	forest/sun_athxjgzdzxrovlnc.jpg	forest	forest	1	0.316	0	10	1	1.0
10	forest/sun_brkrvhytsbdmgwzn.jpg	forest	forest	1	0.364	0	10	1	1.0
10	distractors/sun_adtdilppcnubbcly.jpg	forest	distractors	0	0.375	0	10	0	1.0
10	forest/sun_aakdsiijvzzclecx.jpg	forest	forest	1	0.369	0	10	1	1.0
10	forest/sun_awjflfpyzlnhpyhf.jpg	forest	forest	1	0.337	0	10	1	1.0
10	forest/sun_aeswvtyqkhvasjui.jpg	forest	forest	1	0.35200000000000004	0	10	1	1.0
10	distractors/sun_aqyjbohpiymdnjen.jpg	forest	distractors	1	0.365	0	10	0	0.0
10	distractors/sun_bnviowoahmbzwcts.jpg	forest	distractors	1	0.397	0	10	0	0.0
10	distractors/sun_bejzqpfhuuxlblab.jpg	forest	distractors	1	0.358	0	10	0	0.0
10	distractors/sun_alxdtpjozaykzjdo.jpg	forest	distractors	1	0.42100000000000004	0	10	0	0.0
10	forest/sun_apswbydmjvgdlbna.jpg	forest	forest	0	0.38299999999999995	0	10	1	0.0
10	distractors/sun_aoihmyoslfsytbmo.jpg	forest	distractors	0	0.218	0	10	0	1.0
10	distractors/sun_bqowpmetfbowhksf.jpg	forest	distractors	0	0.29	0	10	0	1.0
10	forest/sun_atnppjvkwijhyzwp.jpg	forest	forest	0	0.379	0	10	1	0.0
10	distractors/sun_atiaeogliotgrcvq.jpg	forest	distractors	0		1	10	0
10	distractors/sun_atyyafyxqzjlreyf.jpg	forest	distractors	1	0.33899999999999997	0	10	0	0.0
10	forest/sun_aocgycnxfijektms.jpg	forest	forest	0	0.233	0	10	1	0.0
10	distractors/sun_asdfuxkzhslqwzjm.jpg	forest	distractors	0	0.228	0	10	0	1.0
10	forest/sun_aesmryusdxtrdneu.jpg	forest	forest	0	-0.006	0	10	1	0.0
10	forest/sun_atcdtjouhmsswaei.jpg	forest	forest	0	0.353	0	10	1	0.0
10	distractors/sun_brtnfplaifrvqoky.jpg	forest	distractors	1	0.4	0	10	0	0.0
10	distractors/sun_auknbimkmjihgyhk.jpg	forest	distractors	1	0.18899999999999997	0	10	0	0.0
10	distractors/sun_bqvohvewhzqfnuqt.jpg	forest	distractors	1	0.27399999999999997	0	10	0	0.0
10	forest/sun_aenzvpidfjbbeifs.jpg	forest	forest	0	0.327	0	10	1	0.0
10	distractors/sun_bgwuhqvuawrkjhtf.jpg	forest	distractors	1	0.34299999999999997	0	10	0	0.0
10	distractors/sun_bhylypvkhtcrgpfc.jpg	forest	distractors	0	0.327	0	10	0	1.0
10	distractors/sun_axojusjarvmabcds.jpg	forest	distractors	1	0.377	0	10	0	0.0
10	distractors/sun_ayryfqxdlvjbhvtd.jpg	forest	distractors	1	0.442	0	10	0	0.0
10	forest/sun_awcujmqkhwsgmrma.jpg	forest	forest	0	0.23600000000000002	0	10	1	0.0
10	forest/sun_advcclnxfmlvxsxn.jpg	forest	forest	0	0.158	0	10	1	0.0
10	forest/sun_afhewpcsooivmajn.jpg	forest	forest	0	0.364	0	10	1	0.0
10	forest/sun_blyqzcxyetatvumc.jpg	forest	forest	1	0.331	0	10	1	1.0
10	distractors/sun_aaburprgspbdkmlm.jpg	forest	distractors	1	0.264	0	10	0	0.0
10	forest/sun_anvrixbclgrqwwyg.jpg	forest	forest	0	0.32799999999999996	0	10	1	0.0
10	forest/sun_aqzjeqerxchzqbjm.jpg	forest	forest	1	0.39899999999999997	0	10	1	1.0
10	distractors/sun_auwglihixgxdipyp.jpg	forest	distractors	1	0.344	0	10	0	0.0
10	distractors/sun_apiswnhfoqqdmjcr.jpg	forest	distractors	1	0.309	0	10	0	0.0
10	forest/sun_akguloxechncfnam.jpg	forest	forest	0	0.294	0	10	1	0.0
10	forest/sun_atyyqdbpcuinlyef.jpg	forest	forest	1	0.44	0	10	1	1.0
10	forest/sun_afspzumcwogslezj.jpg	forest	forest	1	0.431	0	10	1	1.0
10	forest/sun_afhrysfvakkzzgin.jpg	forest	forest	1	0.414	0	10	1	1.0
10	distractors/sun_abcsghhmaicbyfah.jpg	forest	distractors	1	0.33899999999999997	0	10	0	0.0
10	forest/sun_aboyurcbwgeebkdm.jpg	forest	forest	1	0.344	0	10	1	1.0
10	distractors/sun_aoskgquhrvzazkwn.jpg	forest	distractors	1	0.335	0	10	0	0.0
10	forest/sun_atqmuscldzimrdet.jpg	forest	forest	0	0.423	0	10	1	0.0
10	distractors/sun_anrtfpanuvsuqngp.jpg	forest	distractors	1	0.406	0	10	0	0.0
10	distractors/sun_axdepjcqclaoggoa.jpg	forest	distractors	1	0.301	0	10	0	0.0
10	distractors/sun_autnlqvfxrxoaynl.jpg	forest	distractors	1	0.315	0	10	0	0.0
10	forest/sun_afusmbapsnqjtnsa.jpg	forest	forest	0	0.299	0	10	1	0.0
10	distractors/sun_byacequjjarnmjgk.jpg	forest	distractors	1	0.353	0	10	0	0.0
10	distractors/sun_adlaimceocajnwtz.jpg	forest	distractors	1	0.423	0	10	0	0.0
10	forest/sun_bklxqxumdvuorqzz.jpg	forest	forest	1	0.24100000000000002	0	10	1	1.0
10	forest/sun_ajcjwmqklddutzvc.jpg	forest	forest	1	0.36700000000000005	0	10	1	1.0
10	distractors/sun_aduipxupladfgocy.jpg	forest	distractors	1	0.26899999999999996	0	10	0	0.0
10	distractors/sun_bdstiwlwupkqzlwc.jpg	forest	distractors	1	0.33799999999999997	0	11	0	0.0
10	distractors/sun_azqyibukyuxofftg.jpg	forest	distractors	0	0.23	0	11	0	1.0
10	forest/sun_aruondwdoqjktugy.jpg	forest	forest	0	0.289	0	11	1	0.0
10	distractors/sun_boxqzninwrunggzx.jpg	forest	distractors	1	0.37200000000000005	0	11	0	0.0
10	distractors/sun_aadbduriqttnlpzu.jpg	forest	distractors	1	0.344	0	11	0	0.0
10	distractors/sun_brajfydqqccbmaox.jpg	forest	distractors	0	0.308	0	11	0	1.0
10	forest/sun_abhtlegzqrusxkjj.jpg	forest	forest	1	0.251	0	11	1	1.0
10	distractors/sun_ajovemcnrceryjfr.jpg	forest	distractors	1	0.34600000000000003	0	11	0	0.0
10	distractors/sun_azgpwzhosuarmxyd.jpg	forest	distractors	1	0.32799999999999996	0	11	0	0.0
10	forest/sun_aqmdtwukxpmlvmda.jpg	forest	forest	0	0.233	0	11	1	0.0
10	distractors/sun_ahoifaghnzdyswix.jpg	forest	distractors	1	0.33299999999999996	0	11	0	0.0
10	forest/sun_abadecjsoottqgbp.jpg	forest	forest	1	0.336	0	11	1	1.0
10	forest/sun_dacizpfwylgvhrus.jpg	forest	forest	1	0.302	0	11	1	1.0
10	forest/sun_axmerrgecmjzepic.jpg	forest	forest	1	0.371	0	11	1	1.0
10	forest/sun_befuxidxagylhqzp.jpg	forest	forest	0	0.33299999999999996	0	11	1	0.0
10	forest/sun_axhtaxqfetqfsdgu.jpg	forest	forest	0	0.33399999999999996	0	11	1	0.0
10	forest/sun_bojegsnaoubwaamt.jpg	forest	forest	1	0.361	0	11	1	1.0
10	distractors/sun_baynjqpxkwtxzayj.jpg	forest	distractors	1	0.499	0	11	0	0.0
10	distractors/sun_blaqxdebghixzyyw.jpg	forest	distractors	1	0.39799999999999996	0	11	0	0.0
10	forest/sun_bcamcdzyvmwunbep.jpg	forest	forest	0	0.34299999999999997	0	11	1	0.0
10	distractors/sun_asewwykkyotnplra.jpg	forest	distractors	1	0.364	0	11	0	0.0
10	forest/sun_ayrcjkkaxmgwnomp.jpg	forest	forest	1	0.324	0	11	1	1.0
10	forest/sun_briilpnbltuhgdfc.jpg	forest	forest	1	0.451	0	11	1	1.0
10	forest/sun_amyjwanravschubf.jpg	forest	forest	1	0.424	0	11	1	1.0
10	forest/sun_agdoqcutgbttruhx.jpg	forest	forest	1	0.327	0	11	1	1.0
10	forest/sun_apcxpnykvzomhckt.jpg	forest	forest	1	0.34600000000000003	0	11	1	1.0
10	distractors/sun_bnuscvokllaycjrk.jpg	forest	distractors	1	0.414	0	11	0	0.0
10	forest/sun_btkysrxzvsinghev.jpg	forest	forest	1	0.35200000000000004	0	11	1	1.0
10	distractors/sun_asccqcmmvoyhuiut.jpg	forest	distractors	1	0.313	0	11	0	0.0
10	forest/sun_atworchkazufbyad.jpg	forest	forest	1	0.425	0	11	1	1.0
10	distractors/sun_aygtfuhlobvjqkak.jpg	forest	distractors	1	0.413	0	11	0	0.0
10	forest/sun_asfmdunwftjpefsu.jpg	forest	forest	1	0.285	0	11	1	1.0
10	forest/sun_aojylfujoazxivli.jpg	forest	forest	1	0.31	0	11	1	1.0
10	forest/sun_avmxtljknfnpjnbb.jpg	forest	forest	1	0.37	0	11	1	1.0
10	forest/sun_aeqyekmeevjebuio.jpg	forest	forest	1	0.322	0	11	1	1.0
10	distractors/sun_agyewfugellkfejy.jpg	forest	distractors	1	0.32799999999999996	0	11	0	0.0
10	distractors/sun_bbrocyckptmbrrlf.jpg	forest	distractors	0	0.32	0	11	0	1.0
10	forest/sun_biaoafnfwshiepad.jpg	forest	forest	1	0.4	0	11	1	1.0
10	distractors/sun_amdkzoqwsyddoogn.jpg	forest	distractors	1	0.43799999999999994	0	11	0	0.0
10	distractors/sun_ajztsrxauimzlsku.jpg	forest	distractors	0	0.391	0	11	0	1.0
10	distractors/sun_apbvltqhuyeisjls.jpg	forest	distractors	1	0.33299999999999996	0	11	0	0.0
10	distractors/sun_btxkpqglvwesfwgd.jpg	forest	distractors	1	0.35200000000000004	0	11	0	0.0
10	forest/sun_anubepewjksecwvp.jpg	forest	forest	1	0.409	0	11	1	1.0
10	distractors/sun_afmpucpayezqyvhs.jpg	forest	distractors	1	0.40399999999999997	0	11	0	0.0
10	forest/sun_asoseldnrrcrnbou.jpg	forest	forest	1	0.384	0	11	1	1.0
10	distractors/sun_avzzdycklcqmqqaz.jpg	forest	distractors	1	0.447	0	11	0	0.0
10	distractors/sun_akvhogjdzmrccylr.jpg	forest	distractors	1	0.35200000000000004	0	11	0	0.0
10	distractors/sun_aieqlyfgbnnsjgkd.jpg	forest	distractors	1	0.45899999999999996	0	11	0	0.0
10	distractors/sun_apebuwnpyauglgqr.jpg	forest	distractors	0	0.376	0	11	0	1.0
10	forest/sun_bwckyhdteqqdgeve.jpg	forest	forest	1	0.34299999999999997	0	11	1	1.0
10	distractors/sun_brqvrsohaotksbjc.jpg	forest	distractors	1	0.429	0	11	0	0.0
10	forest/sun_akpxoulufljvagdh.jpg	forest	forest	1	0.313	0	11	1	1.0
10	forest/sun_akxbwsrgnuadikod.jpg	forest	forest	1	0.369	0	11	1	1.0
10	distractors/sun_abmiejnvoawjjiun.jpg	forest	distractors	1	0.48	0	11	0	0.0
10	distractors/sun_afjvkvoebbmquaci.jpg	forest	distractors	1	0.433	0	11	0	0.0
10	forest/sun_aalxbocnraukuels.jpg	forest	forest	1	0.41100000000000003	0	11	1	1.0
10	distractors/sun_bldfkivplzavacmh.jpg	forest	distractors	0		1	12	0
10	distractors/sun_blhkebrbvaqzmbjo.jpg	forest	distractors	1	0.306	0	12	0	0.0
10	forest/sun_axfatnfyklqjtrua.jpg	forest	forest	0	0.27399999999999997	0	12	1	0.0
10	distractors/sun_agftoajursngwyfn.jpg	forest	distractors	1	0.45	0	12	0	0.0
10	forest/sun_awylenmstjrxdvjv.jpg	forest	forest	0	0.46399999999999997	0	12	1	0.0
10	forest/sun_ajqdvsuevkfybgme.jpg	forest	forest	1	0.284	0	12	1	1.0
10	distractors/sun_bzdnytidkjqaijit.jpg	forest	distractors	1	0.363	0	12	0	0.0
10	distractors/sun_aqhvjhlchtnepagn.jpg	forest	distractors	0	0.3	0	12	0	1.0
10	distractors/sun_btlsgcllflinsabq.jpg	forest	distractors	0	0.382	0	12	0	1.0
10	forest/sun_appghxwikhuqfyec.jpg	forest	forest	1	0.325	0	12	1	1.0
10	forest/sun_axgjgivuhtwmmhcn.jpg	forest	forest	1	0.37799999999999995	0	12	1	1.0
10	forest/sun_azdlqpgbxlhscasl.jpg	forest	forest	1	0.429	0	12	1	1.0
10	distractors/sun_apeyojcgvvwqxvfi.jpg	forest	distractors	1	0.299	0	12	0	0.0
10	distractors/sun_airvozoaqjtkhdsn.jpg	forest	distractors	1	0.441	0	12	0	0.0
10	forest/sun_aaifkdzmoajrzxqn.jpg	forest	forest	1	0.415	0	12	1	1.0
10	forest/sun_aazsvpdsdkqbnfco.jpg	forest	forest	1	0.423	0	12	1	1.0
10	distractors/sun_acsgdrmiishvyorf.jpg	forest	distractors	1	0.359	0	12	0	0.0
10	distractors/sun_abgpqncstflschhi.jpg	forest	distractors	1	0.361	0	12	0	0.0
10	forest/sun_aqjauhjpzrxhednc.jpg	forest	forest	1	0.39	0	12	1	1.0
10	forest/sun_bjvnofvviebxjtae.jpg	forest	forest	1	0.321	0	12	1	1.0
10	forest/sun_aewtvalbahiaxsyf.jpg	forest	forest	1	0.423	0	12	1	1.0
10	distractors/sun_bypidtmbmpxcvdpx.jpg	forest	distractors	0	0.40700000000000003	0	12	0	1.0
10	distractors/sun_aplhftagvxebrsoc.jpg	forest	distractors	1	0.39399999999999996	0	12	0	0.0
10	distractors/sun_awtjtqtzvsjjfkoq.jpg	forest	distractors	0	0.41	0	12	0	1.0
10	forest/sun_abibpwpjxiknnerb.jpg	forest	forest	1	0.302	0	12	1	1.0
10	distractors/sun_avelqcxkoebvzlfr.jpg	forest	distractors	1	0.418	0	12	0	0.0
10	forest/sun_atiuimrihfslrfzs.jpg	forest	forest	1	0.297	0	12	1	1.0
10	distractors/sun_bietielemykgswtk.jpg	forest	distractors	1	0.435	0	12	0	0.0
10	forest/sun_afbmmsisxsuvzoqc.jpg	forest	forest	1	0.369	0	12	1	1.0
10	distractors/sun_btoxgswpucgbbxzq.jpg	forest	distractors	1	0.381	0	12	0	0.0
10	forest/sun_axxqkoeuwddzrgnf.jpg	forest	forest	0	0.37200000000000005	0	12	1	0.0
10	distractors/sun_bgbggjalzoolzsse.jpg	forest	distractors	0	0.319	0	12	0	1.0
10	forest/sun_aangkajdydimnqru.jpg	forest	forest	1	0.32299999999999995	0	12	1	1.0
10	distractors/sun_aqhcjqgvudshqzoy.jpg	forest	distractors	1	0.385	0	12	0	0.0
10	forest/sun_bhczjvotxbipnfwt.jpg	forest	forest	1	0.47200000000000003	0	12	1	1.0
10	forest/sun_bdjlztcrvglmpabo.jpg	forest	forest	1	0.315	0	12	1	1.0
10	forest/sun_aueiemmupqtslion.jpg	forest	forest	1	0.361	0	12	1	1.0
10	distractors/sun_aflhnjdlhtgzcykt.jpg	forest	distractors	1	0.424	0	12	0	0.0
10	distractors/sun_bpjfixrzpfpvplym.jpg	forest	distractors	0	0.44299999999999995	0	12	0	1.0
10	forest/sun_argpkktvhwziqaot.jpg	forest	forest	1	0.344	0	12	1	1.0
10	distractors/sun_bmzwbhgonvluqymb.jpg	forest	distractors	0	0.27	0	12	0	1.0
10	distractors/sun_axvxzuebsyzdlmzl.jpg	forest	distractors	1	0.326	0	12	0	0.0
10	distractors/sun_bvigtamzwppjqmzg.jpg	forest	distractors	0	0.29	0	12	0	1.0
10	forest/sun_bnixfvkhfiomwxri.jpg	forest	forest	1	0.32	0	12	1	1.0
10	forest/sun_awyzgwzxtgibxmda.jpg	forest	forest	0	0.29	0	12	1	0.0
10	forest/sun_adcntiquvlfgnhms.jpg	forest	forest	1	0.34	0	12	1	1.0
10	distractors/sun_adqwyffunhrwzuyy.jpg	forest	distractors	0	0.345	0	12	0	1.0
10	forest/sun_albchstylomchmhd.jpg	forest	forest	1	0.36700000000000005	0	12	1	1.0
10	distractors/sun_aqjagbtsgvuemdox.jpg	forest	distractors	1	0.396	0	12	0	0.0
10	distractors/sun_bguvbniiiyqhcccs.jpg	forest	distractors	1	0.42100000000000004	0	12	0	0.0
10	forest/sun_afmblyumohrfkngc.jpg	forest	forest	1	0.349	0	12	1	1.0
10	distractors/sun_arjdvbozuvghlffa.jpg	forest	distractors	1	0.419	0	12	0	0.0
10	forest/sun_auyxwjmgzavqnhhm.jpg	forest	forest	0	0.48	0	12	1	0.0
10	forest/sun_arxducspjmnbbdym.jpg	forest	forest	1	0.318	0	12	1	1.0
10	forest/sun_athtvdlngqgzkwux.jpg	forest	forest	1	0.37200000000000005	0	12	1	1.0
10	distractors/sun_bngvczbvgipkbfut.jpg	forest	distractors	1	0.457	0	12	0	0.0
10	manmade/sun_aerckoeksbaibjlq.jpg	manmade	manmade	1	0.32299999999999995	0	13	1	1.0
10	manmade/sun_aiirdizjwpqidqum.jpg	manmade	manmade	1	0.311	0	13	1	1.0
10	distractors/sun_bljhuxymnhovmsbb.jpg	manmade	distractors	1	0.397	0	13	0	0.0
10	distractors/sun_burhkixkqscjslpf.jpg	manmade	distractors	1	0.396	0	13	0	0.0
10	distractors/sun_bgwuhqvuawrkjhtf.jpg	manmade	distractors	1	0.335	0	13	0	0.0
10	manmade/sun_bucwudebnsmnaanc.jpg	manmade	manmade	1	0.349	0	13	1	1.0
10	manmade/sun_axxcgvvfkbncorzw.jpg	manmade	manmade	0	0.365	0	13	1	0.0
10	manmade/sun_asjwdnzhcolpixmj.jpg	manmade	manmade	1	0.486	0	13	1	1.0
10	distractors/sun_arweeofzqsogkvvk.jpg	manmade	distractors	1	0.368	0	13	0	0.0
10	manmade/sun_aenplgiffjundqtl.jpg	manmade	manmade	1	0.327	0	13	1	1.0
10	manmade/sun_aqewsecdzpggtist.jpg	manmade	manmade	1	0.389	0	13	1	1.0
10	distractors/sun_bjlpystraodmadxl.jpg	manmade	distractors	1	0.259	0	13	0	0.0
10	distractors/sun_agkyuujpyldusfdo.jpg	manmade	distractors	0	0.32899999999999996	0	13	0	1.0
10	distractors/sun_aqwzbvbnuocbfebw.jpg	manmade	distractors	0	0.23399999999999999	0	13	0	1.0
10	manmade/sun_bhyhkqaadwxhyhsg.jpg	manmade	manmade	1	0.38799999999999996	0	13	1	1.0
10	distractors/sun_aqhcjqgvudshqzoy.jpg	manmade	distractors	0	0.282	0	13	0	1.0
10	manmade/sun_blyunmghemmxaeor.jpg	manmade	manmade	1	0.391	0	13	1	1.0
10	manmade/sun_bkrqdtdgnyvsalya.jpg	manmade	manmade	1	0.37	0	13	1	1.0
10	manmade/sun_adteyfhzmhbtgxls.jpg	manmade	manmade	1	0.34600000000000003	0	13	1	1.0
10	manmade/sun_blgjrtvolckoxltj.jpg	manmade	manmade	1	0.33399999999999996	0	13	1	1.0
10	distractors/sun_boxqzninwrunggzx.jpg	manmade	distractors	0	0.449	0	13	0	1.0
10	distractors/sun_bzlpgfhkrlyyjrfa.jpg	manmade	distractors	1	0.449	0	13	0	0.0
10	distractors/sun_agftoajursngwyfn.jpg	manmade	distractors	1	0.418	0	13	0	0.0
10	manmade/sun_abiamrfwjrqdfdub.jpg	manmade	manmade	1	0.342	0	13	1	1.0
10	manmade/sun_auecowjytoyjmigv.jpg	manmade	manmade	0		1	13	1
10	distractors/sun_axdepjcqclaoggoa.jpg	manmade	distractors	1	0.425	0	13	0	0.0
10	manmade/sun_aouwioxeohgqcene.jpg	manmade	manmade	0	0.305	0	13	1	0.0
10	distractors/sun_aygtfuhlobvjqkak.jpg	manmade	distractors	1	0.37200000000000005	0	13	0	0.0
10	manmade/sun_aolxzcseeqfnjnmy.jpg	manmade	manmade	1	0.268	0	13	1	1.0
10	manmade/sun_bbuizyudrdtwknpa.jpg	manmade	manmade	1	0.292	0	13	1	1.0
10	distractors/sun_aadbduriqttnlpzu.jpg	manmade	distractors	1	0.376	0	13	0	0.0
10	manmade/sun_ajkiflwpubwfawuw.jpg	manmade	manmade	0	0.381	0	13	1	0.0
10	manmade/sun_bhrbiwknjzmycikv.jpg	manmade	manmade	1	0.32899999999999996	0	13	1	1.0
10	manmade/sun_bgyioojfgrlzwwih.jpg	manmade	manmade	1	0.41100000000000003	0	13	1	1.0
10	distractors/sun_brqvrsohaotksbjc.jpg	manmade	distractors	0	0.381	0	13	0	1.0
10	distractors/sun_agyewfugellkfejy.jpg	manmade	distractors	1	0.465	0	13	0	0.0
10	distractors/sun_aobswvosjxcqqmkj.jpg	manmade	distractors	0	0.345	0	13	0	1.0
10	manmade/sun_aognalscnhdsybwd.jpg	manmade	manmade	1	0.47	0	13	1	1.0
10	distractors/sun_aqhvjhlchtnepagn.jpg	manmade	distractors	1	0.446	0	13	0	0.0
10	distractors/sun_alxdtpjozaykzjdo.jpg	manmade	distractors	1	0.425	0	13	0	0.0
10	manmade/sun_aackszwgponppakn.jpg	manmade	manmade	1	0.35100000000000003	0	13	1	1.0
10	distractors/sun_axojusjarvmabcds.jpg	manmade	distractors	1	0.467	0	13	0	0.0
10	distractors/sun_apqpzmzvwclcuplw.jpg	manmade	distractors	1	0.32899999999999996	0	13	0	0.0
10	distractors/sun_afqdxcsobapxzyxs.jpg	manmade	distractors	1	0.384	0	13	0	0.0
10	distractors/sun_aijxgzufidadmjox.jpg	manmade	distractors	1	0.375	0	13	0	0.0
10	manmade/sun_ayuftccjyevgarcq.jpg	manmade	manmade	1	0.452	0	13	1	1.0
10	manmade/sun_bhigkaqauxjkdvqj.jpg	manmade	manmade	1	0.45	0	13	1	1.0
10	distractors/sun_bpaxbmthswuyinso.jpg	manmade	distractors	1	0.331	0	13	0	0.0
10	distractors/sun_bqvohvewhzqfnuqt.jpg	manmade	distractors	1	0.428	0	13	0	0.0
10	distractors/sun_avelqcxkoebvzlfr.jpg	manmade	distractors	1	0.37799999999999995	0	13	0	0.0
10	distractors/sun_aduipxupladfgocy.jpg	manmade	distractors	1	0.37799999999999995	0	13	0	0.0
10	manmade/sun_aggzgdgbgmrmeaes.jpg	manmade	manmade	1	0.418	0	13	1	1.0
10	manmade/sun_afzxauqoxnrytiif.jpg	manmade	manmade	1	0.392	0	13	1	1.0
10	manmade/sun_aslcbcagpbdfzjzw.jpg	manmade	manmade	1	0.34700000000000003	0	13	1	1.0
10	manmade/sun_bhvoptfjirvbznja.jpg	manmade	manmade	0	0.368	0	13	1	0.0
10	distractors/sun_aaburprgspbdkmlm.jpg	manmade	distractors	0		1	13	0
10	manmade/sun_aexjvwwotacojigg.jpg	manmade	manmade	1	0.47100000000000003	0	14	1	1.0
10	distractors/sun_apebuwnpyauglgqr.jpg	manmade	distractors	1	0.429	0	14	0	0.0
10	distractors/sun_axbcxgphiwfsaebi.jpg	manmade	distractors	0	0.42100000000000004	0	14	0	1.0
10	distractors/sun_aflsqffyuwdutzaj.jpg	manmade	distractors	1	0.27899999999999997	0	14	0	0.0
10	manmade/sun_brwcllogoqkgoopn.jpg	manmade	manmade	1	0.297	0	14	1	1.0
10	manmade/sun_bsqlksuxfbifcnfo.jpg	manmade	manmade	1	0.366	0	14	1	1.0
10	distractors/sun_ahsyjvktentonshi.jpg	manmade	distractors	1	0.29	0	14	0	0.0
10	distractors/sun_azgpwzhosuarmxyd.jpg	manmade	distractors	1	0.41100000000000003	0	14	0	0.0
10	manmade/sun_bldaonctfmhgjbyt.jpg	manmade	manmade	1	0.337	0	14	1	1.0
10	distractors/sun_abgpqncstflschhi.jpg	manmade	distractors	1	0.33	0	14	0	0.0
10	manmade/sun_bzgrwveadnoqplvs.jpg	manmade	manmade	0		1	14	1
10	manmade/sun_admhozytufmutbsb.jpg	manmade	manmade	1	0.298	0	14	1	1.0
10	distractors/sun_btjfjqulbydhmugm.jpg	manmade	distractors	1	0.172	0	14	0	0.0
10	distractors/sun_azfklpdvwimtxwhl.jpg	manmade	distractors	1	0.48700000000000004	0	14	0	0.0
10	manmade/sun_amekpqwmoazaflgr.jpg	manmade	manmade	1	0.314	0	14	1	1.0
10	distractors/sun_asewwykkyotnplra.jpg	manmade	distractors	1	0.38	0	14	0	0.0
10	distractors/sun_bejzqpfhuuxlblab.jpg	manmade	distractors	1	0.439	0	14	0	0.0
10	manmade/sun_acasxyfcxuorvvpp.jpg	manmade	manmade	1	0.305	0	14	1	1.0
10	manmade/sun_bkxkstaniaozpxld.jpg	manmade	manmade	1	0.344	0	14	1	1.0
10	distractors/sun_brajfydqqccbmaox.jpg	manmade	distractors	1	0.361	0	14	0	0.0
10	distractors/sun_atiaeogliotgrcvq.jpg	manmade	distractors	1	0.28	0	14	0	0.0
10	distractors/sun_apiswnhfoqqdmjcr.jpg	manmade	distractors	1	0.281	0	14	0	0.0
10	distractors/sun_awhaznchvcbsywcm.jpg	manmade	distractors	1	0.268	0	14	0	0.0
10	distractors/sun_bbufxquhhxmvbqao.jpg	manmade	distractors	1	0.376	0	14	0	0.0
10	manmade/sun_ahisjbxkzdyoauum.jpg	manmade	manmade	1	0.317	0	14	1	1.0
10	manmade/sun_arvclwpcycqxhtuw.jpg	manmade	manmade	0		1	14	1
10	distractors/sun_ashljbeuytmhctjo.jpg	manmade	distractors	1	0.345	0	14	0	0.0
10	distractors/sun_btxkpqglvwesfwgd.jpg	manmade	distractors	1	0.25	0	14	0	0.0
10	distractors/sun_amdkzoqwsyddoogn.jpg	manmade	distractors	1	0.261	0	14	0	0.0
10	manmade/sun_biimgydrhbkpivnz.jpg	manmade	manmade	0	0.302	0	14	1	0.0
10	manmade/sun_anxihnhjxdairirg.jpg	manmade	manmade	1	0.33299999999999996	0	14	1	1.0
10	distractors/sun_btlsgcllflinsabq.jpg	manmade	distractors	1	0.331	0	14	0	0.0
10	manmade/sun_acfnidswqwftcpam.jpg	manmade	manmade	1	0.298	0	14	1	1.0
10	manmade/sun_bgsklqaswrixevcz.jpg	manmade	manmade	1	0.318	0	14	1	1.0
10	manmade/sun_aldjocwflszugioy.jpg	manmade	manmade	1	0.37	0	14	1	1.0
10	distractors/sun_brtnfplaifrvqoky.jpg	manmade	distractors	0	0.369	0	14	0	1.0
10	manmade/sun_atefczezrsmngccy.jpg	manmade	manmade	1	0.44799999999999995	0	14	1	1.0
10	manmade/sun_amkucfvaxodssbne.jpg	manmade	manmade	1	0.43799999999999994	0	14	1	1.0
10	manmade/sun_bpjgxjcrqnoqplzw.jpg	manmade	manmade	0	0.385	0	14	1	0.0
10	distractors/sun_ajvtefronkamwvma.jpg	manmade	distractors	1	0.275	0	14	0	0.0
10	distractors/sun_bgiiyabhagfxyyrb.jpg	manmade	distractors	1	0.389	0	14	0	0.0
10	manmade/sun_ajswrqmcrevortoo.jpg	manmade	manmade	0	0.249	0	14	1	0.0
10	manmade/sun_awjdlxndlxowgbpi.jpg	manmade	manmade	0	0.361	0	14	1	0.0
10	manmade/sun_asyxpddjbmbstllp.jpg	manmade	manmade	1	0.336	0	14	1	1.0
10	manmade/sun_agsoxjsmxgikltrg.jpg	manmade	manmade	1	0.342	0	14	1	1.0
10	distractors/sun_afmpucpayezqyvhs.jpg	manmade	distractors	1	0.345	0	14	0	0.0
10	manmade/sun_bmohikbazuoxqldm.jpg	manmade	manmade	1	0.318	0	14	1	1.0
10	distractors/sun_bhhpfpbaslcdcqgf.jpg	manmade	distractors	1	0.303	0	14	0	0.0
10	distractors/sun_aepdnmmhfqpdxfkn.jpg	manmade	distractors	1	0.335	0	14	0	0.0
10	distractors/sun_avgggypzkrbuhizd.jpg	manmade	distractors	1	0.371	0	14	0	0.0
10	manmade/sun_asapqclftabldyrc.jpg	manmade	manmade	0	0.373	0	14	1	0.0
10	distractors/sun_ahxmgvjnyygjaucr.jpg	manmade	distractors	1	0.433	0	14	0	0.0
10	distractors/sun_aybqjyaclwhtzinq.jpg	manmade	distractors	1	0.365	0	14	0	0.0
10	manmade/sun_avzxbjivfeysiupo.jpg	manmade	manmade	1	0.397	0	14	1	1.0
10	manmade/sun_azaiipsukpwdqnnj.jpg	manmade	manmade	1	0.374	0	14	1	1.0
10	manmade/sun_ayodhsjqrqrxwghb.jpg	manmade	manmade	1	0.337	0	14	1	1.0
10	manmade/sun_blneoudwxawejjfm.jpg	manmade	manmade	1	0.34700000000000003	0	15	1	1.0
10	manmade/sun_aowexrcelougnfvw.jpg	manmade	manmade	1	0.275	0	15	1	1.0
10	manmade/sun_byhbsknpqykruvsk.jpg	manmade	manmade	1	0.32	0	15	1	1.0
10	manmade/sun_bndftmanqrdpzbou.jpg	manmade	manmade	1	0.295	0	15	1	1.0
10	distractors/sun_avzzdycklcqmqqaz.jpg	manmade	distractors	0	0.33299999999999996	0	15	0	1.0
10	distractors/sun_bhylypvkhtcrgpfc.jpg	manmade	distractors	1	0.312	0	15	0	0.0
10	manmade/sun_arkgjeaymrppykij.jpg	manmade	manmade	1	0.39299999999999996	0	15	1	1.0
10	manmade/sun_aqqsitqyakyxtezs.jpg	manmade	manmade	1	0.375	0	15	1	1.0
10	manmade/sun_bqeihowlpdprvqfx.jpg	manmade	manmade	1	0.32899999999999996	0	15	1	1.0
10	distractors/sun_axvxzuebsyzdlmzl.jpg	manmade	distractors	1	0.324	0	15	0	0.0
10	distractors/sun_azukyadetoezcdhr.jpg	manmade	distractors	1	0.28800000000000003	0	15	0	0.0
10	distractors/sun_altbjiuqgjzqmmph.jpg	manmade	distractors	1	0.434	0	15	0	0.0
10	distractors/sun_bqowpmetfbowhksf.jpg	manmade	distractors	0	0.264	0	15	0	1.0
10	manmade/sun_azelgiccebwiroxk.jpg	manmade	manmade	1	0.29600000000000004	0	15	1	1.0
10	distractors/sun_abctlikybqabezjv.jpg	manmade	distractors	1	0.397	0	15	0	0.0
10	distractors/sun_bdstiwlwupkqzlwc.jpg	manmade	distractors	1	0.294	0	15	0	0.0
10	manmade/sun_azhaadgbytlosaat.jpg	manmade	manmade	0	0.267	0	15	1	0.0
10	manmade/sun_azwvwummedwmxdqe.jpg	manmade	manmade	1	0.287	0	15	1	1.0
10	manmade/sun_astgmykhueefpevo.jpg	manmade	manmade	1	0.395	0	15	1	1.0
10	manmade/sun_aowcbzquimkvkykp.jpg	manmade	manmade	1	0.382	0	15	1	1.0
10	manmade/sun_amycmuenstejdhde.jpg	manmade	manmade	0	0.254	0	15	1	0.0
10	distractors/sun_byviwtdfhzynwfxx.jpg	manmade	distractors	1	0.252	0	15	0	0.0
10	distractors/sun_bpjfixrzpfpvplym.jpg	manmade	distractors	1	0.426	0	15	0	0.0
10	distractors/sun_auknbimkmjihgyhk.jpg	manmade	distractors	1	0.436	0	15	0	0.0
10	distractors/sun_acbeypdvskqxwbrf.jpg	manmade	distractors	1	0.366	0	15	0	0.0
10	distractors/sun_bietielemykgswtk.jpg	manmade	distractors	1	0.348	0	15	0	0.0
10	distractors/sun_afubxlycujmytgvm.jpg	manmade	distractors	1	0.348	0	15	0	0.0
10	distractors/sun_agcyedsuxpawifls.jpg	manmade	distractors	1	0.326	0	15	0	0.0
10	distractors/sun_bynmnutrcahbyikk.jpg	manmade	distractors	0	0.268	0	15	0	1.0
10	manmade/sun_avgmbkxpsrovlxis.jpg	manmade	manmade	1	0.298	0	15	1	1.0
10	manmade/sun_bzhakwzvebpsbukb.jpg	manmade	manmade	0	0.33399999999999996	0	15	1	0.0
10	distractors/sun_bdkwisprjmojnygs.jpg	manmade	distractors	1	0.312	0	15	0	0.0
10	manmade/sun_anjthcjspxcljmyn.jpg	manmade	manmade	1	0.374	0	15	1	1.0
10	manmade/sun_amhyxjsgmaqrimoa.jpg	manmade	manmade	1	0.34	0	15	1	1.0
10	distractors/sun_bezufwycdowmnzeh.jpg	manmade	distractors	1	0.45399999999999996	0	15	0	0.0
10	manmade/sun_agssckzxzkcyjflc.jpg	manmade	manmade	1	0.455	0	15	1	1.0
10	distractors/sun_abmiejnvoawjjiun.jpg	manmade	distractors	1	0.375	0	15	0	0.0
10	distractors/sun_alsvswrhqtdrkyuq.jpg	manmade	distractors	1	0.319	0	15	0	0.0
10	manmade/sun_alanfqifcbhqgwxm.jpg	manmade	manmade	1	0.414	0	15	1	1.0
10	manmade/sun_agtpyiscmdidhpgk.jpg	manmade	manmade	1	0.366	0	15	1	1.0
10	distractors/sun_bnuscvokllaycjrk.jpg	manmade	distractors	1	0.457	0	15	0	0.0
10	manmade/sun_aoffixsnbbloarty.jpg	manmade	manmade	1	0.382	0	15	1	1.0
10	distractors/sun_bzdnytidkjqaijit.jpg	manmade	distractors	1	0.465	0	15	0	0.0
10	distractors/sun_baqyneqrzuktjznj.jpg	manmade	distractors	1	0.466	0	15	0	0.0
10	distractors/sun_awprwefnkdeytfsd.jpg	manmade	distractors	1	0.391	0	15	0	0.0
10	manmade/sun_bibeazfbwxksclmd.jpg	manmade	manmade	1	0.35700000000000004	0	15	1	1.0
10	distractors/sun_aqukznarbnzrlkqf.jpg	manmade	distractors	1	0.381	0	15	0	0.0
10	manmade/sun_auxyadcrbntebgnn.jpg	manmade	manmade	0	0.35	0	15	1	0.0
10	manmade/sun_bqhqsfngqutzuapz.jpg	manmade	manmade	1	0.414	0	15	1	1.0
10	manmade/sun_aklzshunuexxoxyl.jpg	manmade	manmade	1	0.43799999999999994	0	15	1	1.0
10	distractors/sun_bmzwbhgonvluqymb.jpg	manmade	distractors	1	0.48200000000000004	0	15	0	0.0
10	distractors/sun_anrtfpanuvsuqngp.jpg	manmade	distractors	1	0.469	0	15	0	0.0
10	manmade/sun_aptjvtqmuhhyvhuq.jpg	manmade	manmade	1	0.401	0	15	1	1.0
10	manmade/sun_bhcfvsrgyguwfgha.jpg	manmade	manmade	1	0.451	0	15	1	1.0
10	manmade/sun_aoavkndvwvqizpsz.jpg	manmade	manmade	1	0.441	0	15	1	1.0
10	distractors/sun_atyyafyxqzjlreyf.jpg	manmade	distractors	1	0.444	0	15	0	0.0
10	distractors/sun_byviwtdfhzynwfxx.jpg	mountain	distractors	1	0.402	0	16	0	0.0
10	mountain/sun_awyqzlsvmdhnsucq.jpg	mountain	mountain	1	0.293	0	16	1	1.0
10	mountain/sun_ackqhsyvkarnphrp.jpg	mountain	mountain	1	0.256	0	16	1	1.0
10	distractors/sun_bhhpfpbaslcdcqgf.jpg	mountain	distractors	1	0.363	0	16	0	0.0
10	distractors/sun_atyyafyxqzjlreyf.jpg	mountain	distractors	1	0.32299999999999995	0	16	0	0.0
10	distractors/sun_avfcsamvalfsuzwa.jpg	mountain	distractors	1	0.32299999999999995	0	16	0	0.0
10	distractors/sun_bdkwisprjmojnygs.jpg	mountain	distractors	1	0.317	0	16	0	0.0
10	distractors/sun_blflmxfluamrnyoj.jpg	mountain	distractors	1	0.29	0	16	0	0.0
10	mountain/sun_aaansjgvhbrbxvvk.jpg	mountain	mountain	1	0.28300000000000003	0	16	1	1.0
10	mountain/sun_bgqcdyvwknpvpsgi.jpg	mountain	mountain	0	0.321	0	16	1	0.0
10	mountain/sun_brgxytqsfkbuxrkn.jpg	mountain	mountain	1	0.41100000000000003	0	16	1	1.0
10	distractors/sun_aqwzbvbnuocbfebw.jpg	mountain	distractors	0	0.35600000000000004	0	16	0	1.0
10	distractors/sun_btlsgcllflinsabq.jpg	mountain	distractors	1	0.37	0	16	0	0.0
10	mountain/sun_aqohatrqqxxdtjsf.jpg	mountain	mountain	1	0.322	0	16	1	1.0
10	mountain/sun_bxstesprmyscytku.jpg	mountain	mountain	0	0.331	0	16	1	0.0
10	mountain/sun_aiqsglxgsjiugchq.jpg	mountain	mountain	1	0.344	0	16	1	1.0
10	mountain/sun_bfdilksxqenmlkpj.jpg	mountain	mountain	1	0.396	0	16	1	1.0
10	mountain/sun_aazokiuancdjpheb.jpg	mountain	mountain	0	0.306	0	16	1	0.0
10	mountain/sun_bphnrwktsewmhabn.jpg	mountain	mountain	1	0.298	0	16	1	1.0
10	distractors/sun_agcyedsuxpawifls.jpg	mountain	distractors	1	0.312	0	16	0	0.0
10	distractors/sun_baynjqpxkwtxzayj.jpg	mountain	distractors	1	0.42100000000000004	0	16	0	0.0
10	mountain/sun_byubjcjbemtoayyd.jpg	mountain	mountain	0		1	16	1
10	mountain/sun_bwmqcgshwqbfhuyx.jpg	mountain	mountain	1	0.431	0	16	1	1.0
10	distractors/sun_bmzwbhgonvluqymb.jpg	mountain	distractors	1	0.41	0	16	0	0.0
10	mountain/sun_bqacdkitcnudpjvf.jpg	mountain	mountain	1	0.324	0	16	1	1.0
10	distractors/sun_afjvkvoebbmquaci.jpg	mountain	distractors	1	0.45799999999999996	0	16	0	0.0
10	distractors/sun_bmdgyumjveflzywh.jpg	mountain	distractors	1	0.373	0	16	0	0.0
10	distractors/sun_ahxmgvjnyygjaucr.jpg	mountain	distractors	1	0.415	0	16	0	0.0
10	mountain/sun_agxavngnqwfdsgql.jpg	mountain	mountain	1	0.409	0	16	1	1.0
10	distractors/sun_azqyibukyuxofftg.jpg	mountain	distractors	1	0.452	0	16	0	0.0
10	mountain/sun_aubmdfljefjqfdvh.jpg	mountain	mountain	1	0.369	0	16	1	1.0
10	distractors/sun_apbvltqhuyeisjls.jpg	mountain	distractors	0		1	16	0
10	mountain/sun_anzlqztfzpoukvlg.jpg	mountain	mountain	1	0.326	0	16	1	1.0
10	mountain/sun_aupfldlyadpeyxlt.jpg	mountain	mountain	1	0.337	0	16	1	1.0
10	distractors/sun_bgiiyabhagfxyyrb.jpg	mountain	distractors	0	0.287	0	16	0	1.0
10	distractors/sun_asdfuxkzhslqwzjm.jpg	mountain	distractors	1	0.38799999999999996	0	16	0	0.0
10	mountain/sun_axdvvavkwckmezqq.jpg	mountain	mountain	1	0.265	0	16	1	1.0
10	distractors/sun_btoxgswpucgbbxzq.jpg	mountain	distractors	0	0.305	0	16	0	1.0
10	distractors/sun_adqwyffunhrwzuyy.jpg	mountain	distractors	1	0.42	0	16	0	0.0
10	distractors/sun_bjsoyyrneaaxgbdj.jpg	mountain	distractors	1	0.359	0	16	0	0.0
10	mountain/sun_aexmngitrbrhbygj.jpg	mountain	mountain	1	0.35	0	16	1	1.0
10	mountain/sun_bqfwecjmbsunubcw.jpg	mountain	mountain	1	0.28300000000000003	0	16	1	1.0
10	distractors/sun_aulicaeihyoxkvlt.jpg	mountain	distractors	1	0.282	0	16	0	0.0
10	distractors/sun_auwglihixgxdipyp.jpg	mountain	distractors	0	0.292	0	16	0	1.0
10	distractors/sun_aepdnmmhfqpdxfkn.jpg	mountain	distractors	0	0.295	0	16	0	1.0
10	distractors/sun_adlaimceocajnwtz.jpg	mountain	distractors	0	0.435	0	16	0	1.0
10	distractors/sun_burhkixkqscjslpf.jpg	mountain	distractors	1	0.44299999999999995	0	16	0	0.0
10	distractors/sun_apeyojcgvvwqxvfi.jpg	mountain	distractors	1	0.315	0	16	0	0.0
10	mountain/sun_blktvagsqefzfqor.jpg	mountain	mountain	1	0.354	0	16	1	1.0
10	mountain/sun_bsmtbndbfvklrhng.jpg	mountain	mountain	1	0.366	0	16	1	1.0
10	mountain/sun_athcrmwdqwgkaiwq.jpg	mountain	mountain	1	0.48700000000000004	0	16	1	1.0
10	mountain/sun_areshdgkyhumlmbk.jpg	mountain	mountain	1	0.37	0	16	1	1.0
10	mountain/sun_btmpgmqlzvnsfueg.jpg	mountain	mountain	1	0.434	0	16	1	1.0
10	mountain/sun_azkwikfvgpykgvpm.jpg	mountain	mountain	1	0.485	0	16	1	1.0
10	mountain/sun_abjccknauifbxsmr.jpg	mountain	mountain	1	0.409	0	16	1	1.0
10	distractors/sun_awtjtqtzvsjjfkoq.jpg	mountain	distractors	1	0.419	0	16	0	0.0
10	distractors/sun_asccqcmmvoyhuiut.jpg	mountain	distractors	1	0.43	0	17	0	0.0
10	mountain/sun_amdcttnntsdlpxnm.jpg	mountain	mountain	0	0.287	0	17	1	0.0
10	mountain/sun_bhyraweyvalqdowa.jpg	mountain	mountain	0	0.309	0	17	1	0.0
10	mountain/sun_bastptdxbxbeiyto.jpg	mountain	mountain	1	0.305	0	17	1	1.0
10	mountain/sun_ajxyeallsvysreri.jpg	mountain	mountain	1	0.337	0	17	1	1.0
10	mountain/sun_aqppquhrrztapgdt.jpg	mountain	mountain	0	0.34700000000000003	0	17	1	0.0
10	distractors/sun_alsvswrhqtdrkyuq.jpg	mountain	distractors	1	0.287	0	17	0	0.0
10	distractors/sun_bnviowoahmbzwcts.jpg	mountain	distractors	1	0.431	0	17	0	0.0
10	distractors/sun_abmiejnvoawjjiun.jpg	mountain	distractors	1	0.344	0	17	0	0.0
10	distractors/sun_ajovemcnrceryjfr.jpg	mountain	distractors	1	0.43200000000000005	0	17	0	0.0
10	mountain/sun_bzjknekcztdeilft.jpg	mountain	mountain	1	0.317	0	17	1	1.0
10	distractors/sun_aobswvosjxcqqmkj.jpg	mountain	distractors	1	0.41700000000000004	0	17	0	0.0
10	distractors/sun_bffswlnhnwvwfcvj.jpg	mountain	distractors	0	0.48200000000000004	0	17	0	1.0
10	distractors/sun_bietielemykgswtk.jpg	mountain	distractors	0	0.39799999999999996	0	17	0	1.0
10	distractors/sun_ahfybjcihrspsxbr.jpg	mountain	distractors	1	0.42100000000000004	0	17	0	0.0
10	mountain/sun_avgyxdmsroelzuwk.jpg	mountain	mountain	1	0.42100000000000004	0	17	1	1.0
10	mountain/sun_assticvpzkkjkxma.jpg	mountain	mountain	1	0.41700000000000004	0	17	1	1.0
10	mountain/sun_bksdtdygtdttvqaz.jpg	mountain	mountain	1	0.374	0	17	1	1.0
10	distractors/sun_blaqxdebghixzyyw.jpg	mountain	distractors	0	0.374	0	17	0	1.0
10	distractors/sun_aoskgquhrvzazkwn.jpg	mountain	distractors	1	0.373	0	17	0	0.0
10	distractors/sun_bipoigeomftmzzxa.jpg	mountain	distractors	1	0.43700000000000006	0	17	0	0.0
10	mountain/sun_bhqnpwbpxudzbiqb.jpg	mountain	mountain	1	0.46799999999999997	0	17	1	1.0
10	mountain/sun_bonuhbnylxnbdkoc.jpg	mountain	mountain	1	0.425	0	17	1	1.0
10	mountain/sun_bfuthcrxkrvvhlrr.jpg	mountain	mountain	1	0.3	0	17	1	1.0
10	mountain/sun_agtwwbnxstvcerue.jpg	mountain	mountain	1	0.309	0	17	1	1.0
10	distractors/sun_awhaznchvcbsywcm.jpg	mountain	distractors	1	0.34299999999999997	0	17	0	0.0
10	distractors/sun_bwnjgpradzdmpday.jpg	mountain	distractors	1	0.365	0	17	0	0.0
10	distractors/sun_aqhcjqgvudshqzoy.jpg	mountain	distractors	1	0.337	0	17	0	0.0
10	distractors/sun_aflhnjdlhtgzcykt.jpg	mountain	distractors	0	0.442	0	17	0	1.0
10	mountain/sun_bbxnragferwudbgs.jpg	mountain	mountain	1	0.39	0	17	1	1.0
10	mountain/sun_bptqhzxswimgqstb.jpg	mountain	mountain	1	0.363	0	17	1	1.0
10	mountain/sun_bcukmbmwnckzbqdw.jpg	mountain	mountain	1	0.397	0	17	1	1.0
10	distractors/sun_aiyalzseuasbmcgo.jpg	mountain	distractors	1	0.301	0	17	0	0.0
10	distractors/sun_betojmprgkabmykj.jpg	mountain	distractors	1	0.42200000000000004	0	17	0	0.0
10	distractors/sun_axbcxgphiwfsaebi.jpg	mountain	distractors	0	0.418	0	17	0	1.0
10	distractors/sun_ancvgxjfmtlvfwho.jpg	mountain	distractors	1	0.425	0	17	0	0.0
10	distractors/sun_azukyadetoezcdhr.jpg	mountain	distractors	1	0.46299999999999997	0	17	0	0.0
10	mountain/sun_bondsaxzmdkthmdb.jpg	mountain	mountain	0	0.376	0	17	1	0.0
10	mountain/sun_asaxnblaozfpdmuu.jpg	mountain	mountain	1	0.489	0	17	1	1.0
10	mountain/sun_bnkotfcpgksjqkfo.jpg	mountain	mountain	1	0.414	0	17	1	1.0
10	mountain/sun_byxoojaacqfcpmul.jpg	mountain	mountain	1	0.47	0	17	1	1.0
10	mountain/sun_bpqombtghzcbglwk.jpg	mountain	mountain	1	0.425	0	17	1	1.0
10	mountain/sun_blykjgvximmjjufq.jpg	mountain	mountain	1	0.371	0	17	1	1.0
10	distractors/sun_ajztsrxauimzlsku.jpg	mountain	distractors	1	0.321	0	17	0	0.0
10	distractors/sun_byacequjjarnmjgk.jpg	mountain	distractors	1	0.46799999999999997	0	17	0	0.0
10	mountain/sun_aigbnbwrvilmdoio.jpg	mountain	mountain	0		1	17	1
10	mountain/sun_boxfizxdmlaotdgc.jpg	mountain	mountain	1	0.45399999999999996	0	17	1	1.0
10	mountain/sun_bxwqfmwdyeshocce.jpg	mountain	mountain	1	0.327	0	17	1	1.0
10	distractors/sun_axdepjcqclaoggoa.jpg	mountain	distractors	0	0.34	0	17	0	1.0
10	distractors/sun_amdkzoqwsyddoogn.jpg	mountain	distractors	1	0.47	0	17	0	0.0
10	distractors/sun_bqowpmetfbowhksf.jpg	mountain	distractors	1	0.46	0	17	0	0.0
10	mountain/sun_brifhdkmssmnyxqp.jpg	mountain	mountain	0	0.386	0	17	1	0.0
10	mountain/sun_butcuqipnkgewzqf.jpg	mountain	mountain	1	0.35	0	17	1	1.0
10	distractors/sun_blhkebrbvaqzmbjo.jpg	mountain	distractors	1	0.376	0	17	0	0.0
10	distractors/sun_arweeofzqsogkvvk.jpg	mountain	distractors	0	0.38299999999999995	0	17	0	1.0
10	mountain/sun_abxnzvhlbcxlscne.jpg	mountain	mountain	1	0.325	0	17	1	1.0
10	distractors/sun_ajvtefronkamwvma.jpg	mountain	distractors	1	0.345	0	18	0	0.0
10	mountain/sun_buzlkcbkrplzrpiu.jpg	mountain	mountain	1	0.44	0	18	1	1.0
10	distractors/sun_bbrocyckptmbrrlf.jpg	mountain	distractors	1	0.47700000000000004	0	18	0	0.0
10	mountain/sun_adqzthelskqvebkh.jpg	mountain	mountain	1	0.425	0	18	1	1.0
10	mountain/sun_akubgsvzfzosyima.jpg	mountain	mountain	1	0.371	0	18	1	1.0
10	distractors/sun_aqukznarbnzrlkqf.jpg	mountain	distractors	0	0.304	0	18	0	1.0
10	mountain/sun_bzljusheiwveyrhh.jpg	mountain	mountain	1	0.35	0	18	1	1.0
10	distractors/sun_bqvohvewhzqfnuqt.jpg	mountain	distractors	1	0.355	0	18	0	0.0
10	distractors/sun_acsgdrmiishvyorf.jpg	mountain	distractors	1	0.479	0	18	0	0.0
10	distractors/sun_agkyuujpyldusfdo.jpg	mountain	distractors	1	0.294	0	18	0	0.0
10	mountain/sun_bbfzuydskoihmomw.jpg	mountain	mountain	1	0.37200000000000005	0	18	1	1.0
10	distractors/sun_aybqjyaclwhtzinq.jpg	mountain	distractors	1	0.366	0	18	0	0.0
10	distractors/sun_bynmnutrcahbyikk.jpg	mountain	distractors	0	0.363	0	18	0	1.0
10	distractors/sun_akvhogjdzmrccylr.jpg	mountain	distractors	1	0.317	0	18	0	0.0
10	mountain/sun_blfjnoosdhtjnpza.jpg	mountain	mountain	0		1	18	1
10	mountain/sun_ahjaxarchmzdeovq.jpg	mountain	mountain	1	0.389	0	18	1	1.0
10	mountain/sun_blxfpurysqzsfvjt.jpg	mountain	mountain	1	0.379	0	18	1	1.0
10	mountain/sun_bkmrwpvvswnxtbwz.jpg	mountain	mountain	1	0.426	0	18	1	1.0
10	mountain/sun_aswcmcbdmvdspuij.jpg	mountain	mountain	1	0.345	0	18	1	1.0
10	distractors/sun_aqyjbohpiymdnjen.jpg	mountain	distractors	1	0.34299999999999997	0	18	0	0.0
10	mountain/sun_afjhgitxfywdpzue.jpg	mountain	mountain	0	0.354	0	18	1	0.0
10	distractors/sun_bkpourakfuwhabtq.jpg	mountain	distractors	1	0.436	0	18	0	0.0
10	mountain/sun_aewdvbtmbmqyfldd.jpg	mountain	mountain	1	0.301	0	18	1	1.0
10	mountain/sun_btxfmmrfpoqwkvft.jpg	mountain	mountain	1	0.306	0	18	1	1.0
10	distractors/sun_altbjiuqgjzqmmph.jpg	mountain	distractors	1	0.4	0	18	0	0.0
10	distractors/sun_bhgclhpxmvbrnksk.jpg	mountain	distractors	1	0.341	0	18	0	0.0
10	distractors/sun_aadbduriqttnlpzu.jpg	mountain	distractors	1	0.387	0	18	0	0.0
10	distractors/sun_atlitoosrbdypdyg.jpg	mountain	distractors	0	0.345	0	18	0	1.0
10	mountain/sun_bbqhogrbuymwhahz.jpg	mountain	mountain	1	0.375	0	18	1	1.0
10	distractors/sun_azfklpdvwimtxwhl.jpg	mountain	distractors	1	0.42	0	18	0	0.0
10	mountain/sun_aqvfyrxngyvvsivb.jpg	mountain	mountain	1	0.42	0	18	1	1.0
10	mountain/sun_agojwnmiogvaseeb.jpg	mountain	mountain	0	0.382	0	18	1	0.0
10	distractors/sun_aduipxupladfgocy.jpg	mountain	distractors	1	0.39899999999999997	0	18	0	0.0
10	distractors/sun_bgbggjalzoolzsse.jpg	mountain	distractors	0	0.306	0	18	0	1.0
10	mountain/sun_bfkozflwxpyfonyl.jpg	mountain	mountain	1	0.371	0	18	1	1.0
10	distractors/sun_aqjagbtsgvuemdox.jpg	mountain	distractors	0	0.43200000000000005	0	18	0	1.0
10	distractors/sun_atiaeogliotgrcvq.jpg	mountain	distractors	1	0.345	0	18	0	0.0
10	distractors/sun_bdxqfxsyzpnknutr.jpg	mountain	distractors	1	0.39	0	18	0	0.0
10	mountain/sun_bvvdpkzrkynhdxir.jpg	mountain	mountain	1	0.439	0	18	1	1.0
[truncated: 10,097 more rows]
