# Supplementary material for: Explaining the Timing of Natural Scene Understanding with a Computational Model of Perceptual Categorization
Source: PLoS Comput Biol. 2015 Sep 3;11(9):e1004456. doi: 10.1371/journal.pcbi.1004456 (PMC4559373; doi:10.1371/journal.pcbi.1004456)
Supplement: S1 File — (ZIP) [file pcbi.1004456.s002.zip › Sofer SI/data/experiment_2_reversal.csv]

subj_idx	img	block_target_category	imgcat	correct	rt	bad_trial	block	target	response
1	manmade/sun_afhgmfidmrcjfwow.jpg	manmade	manmade	1	0.363	0	1	1	1.0
1	manmade/sun_bnvaatlldzndddpg.jpg	manmade	manmade	0	0.434	0	1	1	0.0
1	distractors/sun_ajiyppjjwfixgucy.jpg	manmade	distractors	0	0.428	0	1	0	1.0
1	manmade/sun_amtmxvlcdorvcgeg.jpg	manmade	manmade	0		1	1	1
1	manmade/sun_ajiavnrzxfiitfid.jpg	manmade	manmade	1	0.313	0	1	1	1.0
1	distractors/sun_aguloddskpsofhlz.jpg	manmade	distractors	0	0.39399999999999996	0	1	0	1.0
1	distractors/sun_bnjthcjspxcljmyn.jpg	manmade	distractors	1	0.405	0	1	0	0.0
1	manmade/sun_cxcjavwfhujmckfu.jpg	manmade	manmade	1	0.36700000000000005	0	1	1	1.0
1	manmade/sun_cclfcgmgiczcghgr.jpg	manmade	manmade	0		1	1	1
1	distractors/sun_aktzsxvbhnvkiool.jpg	manmade	distractors	1	0.45899999999999996	0	1	0	0.0
1	manmade/sun_cakwbzaogpcljgfh.jpg	manmade	manmade	1	0.36	0	1	1	1.0
1	distractors/sun_bowdseeeumwhgfyw.jpg	manmade	distractors	1	0.41100000000000003	0	1	0	0.0
1	manmade/sun_ajrjfnwljrmobynt.jpg	manmade	manmade	1	0.42700000000000005	0	1	1	1.0
1	distractors/sun_avawcmcabmaoywsj.jpg	manmade	distractors	0	0.446	0	1	0	1.0
1	manmade/sun_amwsbmvyxyeelkhc.jpg	manmade	manmade	1	0.34700000000000003	0	1	1	1.0
1	distractors/sun_bnsrnpeqactqrcuy.jpg	manmade	distractors	1	0.32799999999999996	0	1	0	0.0
1	manmade/sun_aicxdzvryohplgvh.jpg	manmade	manmade	1	0.444	0	1	1	1.0
1	distractors/sun_azmgkgjkjadfnehg.jpg	manmade	distractors	1	0.47	0	1	0	0.0
1	manmade/sun_actfqcuadofrgkpf.jpg	manmade	manmade	1	0.354	0	1	1	1.0
1	manmade/sun_agwftyvijadukmms.jpg	manmade	manmade	0	0.381	0	1	1	0.0
1	manmade/sun_avnazusqnjsyuwzx.jpg	manmade	manmade	1	0.392	0	1	1	1.0
1	manmade/sun_arravhdhihnuipof.jpg	manmade	manmade	1	0.305	0	1	1	1.0
1	distractors/sun_adshfhogilgsdlis.jpg	manmade	distractors	0	0.31	0	1	0	1.0
1	distractors/sun_bpdxjhlrartckrlj.jpg	manmade	distractors	0	0.369	0	1	0	1.0
1	distractors/sun_ahgpuyjjaigczdjf.jpg	manmade	distractors	0		1	1	0
1	manmade/sun_cqlyglponxxlnlqe.jpg	manmade	manmade	1	0.41600000000000004	0	1	1	1.0
1	distractors/sun_ahnnnmecbfrwwkev.jpg	manmade	distractors	1	0.43200000000000005	0	1	0	0.0
1	manmade/sun_cvrubjohacintuam.jpg	manmade	manmade	1	0.442	0	1	1	1.0
1	distractors/sun_aimopcdnurqckhhc.jpg	manmade	distractors	0	0.447	0	1	0	1.0
1	manmade/sun_asgrycopviargwwz.jpg	manmade	manmade	1	0.462	0	1	1	1.0
1	manmade/sun_abdhdxdtbbhfknmg.jpg	manmade	manmade	0	0.41200000000000003	0	1	1	0.0
1	distractors/sun_buyxrrfkcumlppcz.jpg	manmade	distractors	1	0.39	0	1	0	0.0
1	distractors/sun_axjgdcumguyohyke.jpg	manmade	distractors	1	0.429	0	1	0	0.0
1	manmade/sun_cjcjyscsmurppzna.jpg	manmade	manmade	1	0.461	0	1	1	1.0
1	distractors/sun_bfpcazteuhfurzuu.jpg	manmade	distractors	0		1	1	0
1	manmade/sun_anjthcjspxcljmyn.jpg	manmade	manmade	1	0.41600000000000004	0	1	1	1.0
1	distractors/sun_adbvgdvgnfrpaesc.jpg	manmade	distractors	1	0.369	0	1	0	0.0
1	distractors/sun_berycvcbkisvibml.jpg	manmade	distractors	0	0.382	0	1	0	1.0
1	distractors/sun_bdmhozytufmutbsb.jpg	manmade	distractors	1	0.406	0	1	0	0.0
1	distractors/sun_bkdvbhqtrfvxwqzn.jpg	manmade	distractors	1	0.433	0	1	0	0.0
1	distractors/sun_aqhenwkqbbvrroie.jpg	manmade	distractors	1	0.405	0	1	0	0.0
1	distractors/sun_aurvnyslbtiighnt.jpg	manmade	distractors	1	0.341	0	1	0	0.0
1	distractors/sun_acjqncggggexcgwv.jpg	manmade	distractors	1	0.379	0	1	0	0.0
1	manmade/sun_alyydilsbbceucjh.jpg	manmade	manmade	1	0.395	0	1	1	1.0
1	distractors/sun_alrjvbeojdhlcprj.jpg	manmade	distractors	1	0.419	0	1	0	0.0
1	manmade/sun_aflltnelhxzuvgpn.jpg	manmade	manmade	1	0.43200000000000005	0	1	1	1.0
1	distractors/sun_axftaijddzvbjaik.jpg	manmade	distractors	1	0.384	0	1	0	0.0
1	distractors/sun_anapmxxfogibkfhg.jpg	manmade	distractors	1	0.43200000000000005	0	1	0	0.0
1	distractors/sun_axudsnnfqxisszld.jpg	manmade	distractors	1	0.33399999999999996	0	1	0	0.0
1	manmade/sun_aksksdzyqihryiko.jpg	manmade	manmade	0	0.29600000000000004	0	1	1	0.0
1	distractors/sun_avbgmzkddrqmnytb.jpg	manmade	distractors	1	0.382	0	1	0	0.0
1	manmade/sun_bbdvcklkohgsqwut.jpg	manmade	manmade	1	0.4	0	1	1	1.0
1	manmade/sun_amomlevnxthooucp.jpg	manmade	manmade	1	0.369	0	1	1	1.0
1	manmade/sun_asgydvsjaqgecvqo.jpg	manmade	manmade	1	0.469	0	1	1	1.0
1	manmade/sun_anbkwvqgzmqvgvdr.jpg	manmade	manmade	1	0.409	0	1	1	1.0
1	manmade/sun_abrvbixudetqxzgj.jpg	manmade	manmade	1	0.39299999999999996	0	1	1	1.0
1	distractors/sun_ajffzfybyvbobtth.jpg	manmade	distractors	0	0.389	0	2	0	1.0
1	distractors/sun_axjxedpymqjckfbv.jpg	manmade	distractors	1	0.46399999999999997	0	2	0	0.0
1	manmade/sun_avlepynawqxjvfqe.jpg	manmade	manmade	1	0.322	0	2	1	1.0
1	manmade/sun_amilcufejoimnbce.jpg	manmade	manmade	1	0.444	0	2	1	1.0
1	distractors/sun_auxuqcuubiatgqdv.jpg	manmade	distractors	1	0.38799999999999996	0	2	0	0.0
1	distractors/sun_amizpazzogtrkgul.jpg	manmade	distractors	1	0.431	0	2	0	0.0
1	manmade/sun_cdpmxjndfnecuyjq.jpg	manmade	manmade	1	0.321	0	2	1	1.0
1	manmade/sun_atzdrdgydccudcmc.jpg	manmade	manmade	1	0.428	0	2	1	1.0
1	distractors/sun_ayjlmdegljgciejk.jpg	manmade	distractors	1	0.467	0	2	0	0.0
1	manmade/sun_aesfgkvvkmmdtntg.jpg	manmade	manmade	1	0.405	0	2	1	1.0
1	distractors/sun_ahoifaghnzdyswix.jpg	manmade	distractors	1	0.39899999999999997	0	2	0	0.0
1	manmade/sun_amqwpntbaemcrxec.jpg	manmade	manmade	1	0.445	0	2	1	1.0
1	manmade/sun_acuuusuavbyesebk.jpg	manmade	manmade	1	0.40700000000000003	0	2	1	1.0
1	manmade/sun_aahjxerueriqsmoe.jpg	manmade	manmade	1	0.379	0	2	1	1.0
1	manmade/sun_ajpiotkhfmqnhjvy.jpg	manmade	manmade	1	0.379	0	2	1	1.0
1	manmade/sun_bcwsjhyqjpdqjlwi.jpg	manmade	manmade	1	0.486	0	2	1	1.0
1	distractors/sun_aciiyxvycgsxqwvn.jpg	manmade	distractors	0		1	2	0
1	manmade/sun_achksgzmkjdkvyps.jpg	manmade	manmade	1	0.44	0	2	1	1.0
1	distractors/sun_aqtstmhxxgspchdn.jpg	manmade	distractors	1	0.415	0	2	0	0.0
1	manmade/sun_bowjbdbtlrsoqwrw.jpg	manmade	manmade	0	0.35700000000000004	0	2	1	0.0
1	manmade/sun_abjtyejphwozgwkj.jpg	manmade	manmade	1	0.33399999999999996	0	2	1	1.0
1	distractors/sun_acbetqsntubpwmma.jpg	manmade	distractors	1	0.306	0	2	0	0.0
1	distractors/sun_aldmefuypofwjjoo.jpg	manmade	distractors	1	0.345	0	2	0	0.0
1	distractors/sun_azcgmfeqzavjoclq.jpg	manmade	distractors	1	0.32899999999999996	0	2	0	0.0
1	distractors/sun_ahmknkgofpwirhse.jpg	manmade	distractors	1	0.381	0	2	0	0.0
1	manmade/sun_azhaadgbytlosaat.jpg	manmade	manmade	1	0.392	0	2	1	1.0
1	distractors/sun_burhkixkqscjslpf.jpg	manmade	distractors	1	0.36	0	2	0	0.0
1	manmade/sun_atuwoeepjptzuezc.jpg	manmade	manmade	1	0.424	0	2	1	1.0
1	manmade/sun_ajfyccwtcpsmxchp.jpg	manmade	manmade	1	0.419	0	2	1	1.0
1	manmade/sun_avwxtbxsrnzdxala.jpg	manmade	manmade	1	0.311	0	2	1	1.0
1	distractors/sun_ayqnmskmllyslrle.jpg	manmade	distractors	1	0.389	0	2	0	0.0
1	manmade/sun_afncngpmslfxssqc.jpg	manmade	manmade	1	0.375	0	2	1	1.0
1	distractors/sun_aqayuaukrwblozur.jpg	manmade	distractors	1	0.348	0	2	0	0.0
1	manmade/sun_bhqfcatelqfnwpqv.jpg	manmade	manmade	1	0.33899999999999997	0	2	1	1.0
1	distractors/sun_aoaxpgjkyahxzscd.jpg	manmade	distractors	1	0.418	0	2	0	0.0
1	manmade/sun_cbjrcirkusditiep.jpg	manmade	manmade	1	0.37	0	2	1	1.0
1	distractors/sun_atrtahtekvvwmisv.jpg	manmade	distractors	1	0.436	0	2	0	0.0
1	distractors/sun_airvjjkruobbrzse.jpg	manmade	distractors	1	0.415	0	2	0	0.0
1	manmade/sun_aofrpubdpojtpfzi.jpg	manmade	manmade	1	0.474	0	2	1	1.0
1	manmade/sun_ankijbdajssgvnme.jpg	manmade	manmade	1	0.46399999999999997	0	2	1	1.0
1	manmade/sun_awcurrikaapbcdqt.jpg	manmade	manmade	1	0.43700000000000006	0	2	1	1.0
1	distractors/sun_ajiirnivbcnyvblv.jpg	manmade	distractors	0		1	2	0
1	distractors/sun_aqfvjhyfqgvkdkhp.jpg	manmade	distractors	1	0.44299999999999995	0	2	0	0.0
1	distractors/sun_avtmqreqkvhyoead.jpg	manmade	distractors	1	0.43	0	2	0	0.0
1	manmade/sun_avabuhqdwxhkrdzh.jpg	manmade	manmade	1	0.41700000000000004	0	2	1	1.0
1	distractors/sun_aylemzaznkymtixs.jpg	manmade	distractors	1	0.308	0	2	0	0.0
1	distractors/sun_atuqhiqziwvmjkwu.jpg	manmade	distractors	1	0.485	0	2	0	0.0
1	manmade/sun_bvolnmplpjrqzwvw.jpg	manmade	manmade	1	0.452	0	2	1	1.0
1	manmade/sun_amequsxqmeluwxxr.jpg	manmade	manmade	1	0.46299999999999997	0	2	1	1.0
1	manmade/sun_artqetonkxilboph.jpg	manmade	manmade	1	0.34299999999999997	0	2	1	1.0
1	distractors/sun_afkiwejjphaiqzlc.jpg	manmade	distractors	1	0.46399999999999997	0	2	0	0.0
1	distractors/sun_bolyhmilavyfmbum.jpg	manmade	distractors	0	0.46	0	2	0	1.0
1	distractors/sun_aqczphhiyvrfemdu.jpg	manmade	distractors	1	0.413	0	2	0	0.0
1	distractors/sun_azmrixjtdcdyusgh.jpg	manmade	distractors	1	0.4	0	2	0	0.0
1	distractors/sun_bqfgezskcdsbpzwm.jpg	manmade	distractors	0		1	2	0
1	manmade/sun_auyvnstqehktpbbd.jpg	manmade	manmade	1	0.485	0	2	1	1.0
1	distractors/sun_btddyqxnkvhempax.jpg	manmade	distractors	0		1	3	0
1	manmade/sun_bejktkrdtjvdxhpz.jpg	manmade	manmade	0		1	3	1
1	distractors/sun_aghgnaxbqsiwukrq.jpg	manmade	distractors	1	0.385	0	3	0	0.0
1	manmade/sun_cktkwrzaxtxhqwjp.jpg	manmade	manmade	1	0.354	0	3	1	1.0
1	manmade/sun_ajsoyyrneaaxgbdj.jpg	manmade	manmade	1	0.408	0	3	1	1.0
1	distractors/sun_aqqeikzfvadcekve.jpg	manmade	distractors	1	0.415	0	3	0	0.0
1	manmade/sun_apltnvauimsuxatp.jpg	manmade	manmade	1	0.381	0	3	1	1.0
1	manmade/sun_cgyxcwwujxgcxnvm.jpg	manmade	manmade	1	0.33799999999999997	0	3	1	1.0
1	manmade/sun_abezumtdbdthehcc.jpg	manmade	manmade	1	0.31	0	3	1	1.0
1	manmade/sun_bfmcmkhjewqztjfs.jpg	manmade	manmade	0	0.386	0	3	1	0.0
1	distractors/sun_avqhechaxpqscgiy.jpg	manmade	distractors	1	0.475	0	3	0	0.0
1	distractors/sun_aojrewkfaenjnqhs.jpg	manmade	distractors	1	0.361	0	3	0	0.0
1	distractors/sun_ahizxokgxdgdlybq.jpg	manmade	distractors	1	0.377	0	3	0	0.0
1	distractors/sun_bxddrqgaqzvulufw.jpg	manmade	distractors	1	0.475	0	3	0	0.0
1	distractors/sun_anzwfcrppmwyzvgk.jpg	manmade	distractors	1	0.371	0	3	0	0.0
1	distractors/sun_aoxifhlwlcwmlonz.jpg	manmade	distractors	1	0.392	0	3	0	0.0
1	distractors/sun_bmjohdraqdzcwrdw.jpg	manmade	distractors	1	0.41600000000000004	0	3	0	0.0
1	manmade/sun_ammdullylnuizbqa.jpg	manmade	manmade	0	0.363	0	3	1	0.0
1	distractors/sun_bzwvwummedwmxdqe.jpg	manmade	distractors	1	0.426	0	3	0	0.0
1	distractors/sun_bfncngpmslfxssqc.jpg	manmade	distractors	1	0.39299999999999996	0	3	0	0.0
1	manmade/sun_ahiplnjaxcfjsmge.jpg	manmade	manmade	1	0.365	0	3	1	1.0
1	manmade/sun_atcrbsgaqnawjgum.jpg	manmade	manmade	1	0.456	0	3	1	1.0
1	manmade/sun_accvrsqmfcigfluj.jpg	manmade	manmade	1	0.303	0	3	1	1.0
1	distractors/sun_ahefdstnglssszei.jpg	manmade	distractors	1	0.441	0	3	0	0.0
1	distractors/sun_ajllibacwhvzzbjn.jpg	manmade	distractors	0	0.392	0	3	0	1.0
1	distractors/sun_acjrqjiqihzskbzu.jpg	manmade	distractors	1	0.474	0	3	0	0.0
1	manmade/sun_aacqsbumiuidokeh.jpg	manmade	manmade	1	0.424	0	3	1	1.0
1	distractors/sun_ankilqlmrmqqydbj.jpg	manmade	distractors	1	0.39899999999999997	0	3	0	0.0
1	manmade/sun_abqucyufjwtiupct.jpg	manmade	manmade	1	0.39299999999999996	0	3	1	1.0
1	manmade/sun_avfsbpllguhfsfsa.jpg	manmade	manmade	0		1	3	1
1	manmade/sun_azhbpyzcimxmyabe.jpg	manmade	manmade	1	0.47600000000000003	0	3	1	1.0
1	distractors/sun_bjatknxlibxufsfs.jpg	manmade	distractors	0	0.336	0	3	0	1.0
1	manmade/sun_auvwrvugmoijpxdq.jpg	manmade	manmade	0		1	3	1
1	manmade/sun_adtgmeugkfgabckc.jpg	manmade	manmade	1	0.445	0	3	1	1.0
1	manmade/sun_bjqragpyjjntnktx.jpg	manmade	manmade	1	0.414	0	3	1	1.0
1	manmade/sun_cafqbxwabdpxmiex.jpg	manmade	manmade	1	0.29600000000000004	0	3	1	1.0
1	manmade/sun_addhqfsqguphfbgu.jpg	manmade	manmade	1	0.342	0	3	1	1.0
1	distractors/sun_ayrkwygmtklbvose.jpg	manmade	distractors	1	0.461	0	3	0	0.0
1	distractors/sun_awpggmbfogeklmjs.jpg	manmade	distractors	0		1	3	0
1	manmade/sun_afcfzbzkktggqxgi.jpg	manmade	manmade	1	0.40700000000000003	0	3	1	1.0
1	distractors/sun_arozwnyttgywehlx.jpg	manmade	distractors	0	0.405	0	3	0	1.0
1	distractors/sun_abfnggfcmmanndgw.jpg	manmade	distractors	1	0.46299999999999997	0	3	0	0.0
1	distractors/sun_adpzkiomjxauotef.jpg	manmade	distractors	1	0.36700000000000005	0	3	0	0.0
1	manmade/sun_avlmngkcbzfwjxcc.jpg	manmade	manmade	1	0.365	0	3	1	1.0
1	manmade/sun_cpafuicuuiugdpsi.jpg	manmade	manmade	0		1	3	1
1	distractors/sun_aiyoznyqnlpbmopt.jpg	manmade	distractors	1	0.47	0	3	0	0.0
1	manmade/sun_azkaprapecduubbe.jpg	manmade	manmade	1	0.281	0	3	1	1.0
1	distractors/sun_aidplucywvrmopnt.jpg	manmade	distractors	1	0.376	0	3	0	0.0
1	manmade/sun_bvfukoqgmpwyffkc.jpg	manmade	manmade	1	0.35200000000000004	0	3	1	1.0
1	manmade/sun_bnncszizbccexfdy.jpg	manmade	manmade	1	0.401	0	3	1	1.0
1	manmade/sun_boeqjcuhmxrqmevn.jpg	manmade	manmade	1	0.337	0	3	1	1.0
1	distractors/sun_aitgdfoepkcgqpkg.jpg	manmade	distractors	1	0.35	0	3	0	0.0
1	distractors/sun_bjfjbafrlzzbmzoj.jpg	manmade	distractors	0	0.337	0	3	0	1.0
1	manmade/sun_ayaomujzrgiicaow.jpg	manmade	manmade	1	0.349	0	3	1	1.0
1	distractors/sun_akwybalthkwcfjub.jpg	manmade	distractors	1	0.358	0	3	0	0.0
1	distractors/sun_bumztqzoryitqacu.jpg	manmade	distractors	1	0.419	0	3	0	0.0
1	mountain/sun_acoknuwrhmxectlc.jpg	mountain	mountain	1	0.32799999999999996	0	4	1	1.0
1	distractors/sun_acjrqjiqihzskbzu.jpg	mountain	distractors	0	0.35	0	4	0	1.0
1	mountain/sun_avgyxdmsroelzuwk.jpg	mountain	mountain	1	0.266	0	4	1	1.0
1	mountain/sun_aqmdegsdgbrlxpmx.jpg	mountain	mountain	0	0.32899999999999996	0	4	1	0.0
1	distractors/sun_acjqncggggexcgwv.jpg	mountain	distractors	1	0.451	0	4	0	0.0
1	distractors/sun_azcgmfeqzavjoclq.jpg	mountain	distractors	1	0.39899999999999997	0	4	0	0.0
1	mountain/sun_aewdvbtmbmqyfldd.jpg	mountain	mountain	1	0.273	0	4	1	1.0
1	distractors/sun_aguloddskpsofhlz.jpg	mountain	distractors	1	0.336	0	4	0	0.0
1	mountain/sun_byvlehnquecatash.jpg	mountain	mountain	1	0.368	0	4	1	1.0
1	mountain/sun_baauorhfyjbbgqkx.jpg	mountain	mountain	1	0.401	0	4	1	1.0
1	distractors/sun_aojrewkfaenjnqhs.jpg	mountain	distractors	0	0.377	0	4	0	1.0
1	mountain/sun_bnkotfcpgksjqkfo.jpg	mountain	mountain	1	0.29100000000000004	0	4	1	1.0
1	distractors/sun_axjgdcumguyohyke.jpg	mountain	distractors	0	0.38799999999999996	0	4	0	1.0
1	distractors/sun_bfncngpmslfxssqc.jpg	mountain	distractors	1	0.43200000000000005	0	4	0	0.0
1	distractors/sun_augoinvsfuditcjb.jpg	mountain	distractors	0	0.37799999999999995	0	4	0	1.0
1	distractors/sun_aqayuaukrwblozur.jpg	mountain	distractors	0	0.34600000000000003	0	4	0	1.0
1	mountain/sun_afpctspaexlggfuy.jpg	mountain	mountain	1	0.301	0	4	1	1.0
1	distractors/sun_adbvgdvgnfrpaesc.jpg	mountain	distractors	1	0.479	0	4	0	0.0
1	distractors/sun_aoaxpgjkyahxzscd.jpg	mountain	distractors	0	0.368	0	4	0	1.0
1	mountain/sun_akubgsvzfzosyima.jpg	mountain	mountain	1	0.387	0	4	1	1.0
1	mountain/sun_awyqzlsvmdhnsucq.jpg	mountain	mountain	1	0.34	0	4	1	1.0
1	mountain/sun_btradsjnczruklid.jpg	mountain	mountain	1	0.29600000000000004	0	4	1	1.0
1	distractors/sun_aqqowpjppnulcsgu.jpg	mountain	distractors	0	0.33899999999999997	0	4	0	1.0
1	distractors/sun_ahizxokgxdgdlybq.jpg	mountain	distractors	0	0.29	0	4	0	1.0
1	mountain/sun_asrritnyvlmvniaq.jpg	mountain	mountain	1	0.28600000000000003	0	4	1	1.0
1	mountain/sun_aiignuvosaebsxwy.jpg	mountain	mountain	1	0.39299999999999996	0	4	1	1.0
1	mountain/sun_azlundxtkmptuwof.jpg	mountain	mountain	1	0.40299999999999997	0	4	1	1.0
1	distractors/sun_anmikgydcgeanztc.jpg	mountain	distractors	0		1	4	0
1	distractors/sun_bygjynspaxnvwvyk.jpg	mountain	distractors	0	0.43	0	4	0	1.0
1	distractors/sun_aidnbwwhzthunajp.jpg	mountain	distractors	0	0.361	0	4	0	1.0
1	distractors/sun_ayjawvchtceoywfv.jpg	mountain	distractors	0	0.41100000000000003	0	4	0	1.0
1	distractors/sun_buyxrrfkcumlppcz.jpg	mountain	distractors	1	0.473	0	4	0	0.0
1	mountain/sun_azmcysuqgjgldfyr.jpg	mountain	mountain	1	0.312	0	4	1	1.0
1	distractors/sun_anrxdhkvwehbpyzj.jpg	mountain	distractors	1	0.40700000000000003	0	4	0	0.0
1	mountain/sun_bxoigjlwlboezeqx.jpg	mountain	mountain	1	0.425	0	4	1	1.0
1	mountain/sun_bbxnragferwudbgs.jpg	mountain	mountain	1	0.413	0	4	1	1.0
1	mountain/sun_ajxyeallsvysreri.jpg	mountain	mountain	1	0.402	0	4	1	1.0
1	distractors/sun_blqtgeertiozjyij.jpg	mountain	distractors	1	0.41200000000000003	0	4	0	0.0
1	mountain/sun_agxavngnqwfdsgql.jpg	mountain	mountain	1	0.364	0	4	1	1.0
1	distractors/sun_beeglwtksidhhvmn.jpg	mountain	distractors	1	0.439	0	4	0	0.0
1	mountain/sun_bzljusheiwveyrhh.jpg	mountain	mountain	1	0.39299999999999996	0	4	1	1.0
1	mountain/sun_btwgpobzsuygnxzs.jpg	mountain	mountain	1	0.34700000000000003	0	4	1	1.0
1	mountain/sun_aqjlkbxaqixwblrc.jpg	mountain	mountain	0	0.45	0	4	1	0.0
1	distractors/sun_ajimwvkdjgajtcal.jpg	mountain	distractors	0	0.301	0	4	0	1.0
1	distractors/sun_ayqnmskmllyslrle.jpg	mountain	distractors	0		1	4	0
1	distractors/sun_buzptenhhzbfkklk.jpg	mountain	distractors	1	0.475	0	4	0	0.0
1	distractors/sun_bzfwfmwxrwsgzgbj.jpg	mountain	distractors	1	0.376	0	4	0	0.0
1	distractors/sun_bqlegrhxizosflss.jpg	mountain	distractors	0	0.40700000000000003	0	4	0	1.0
1	mountain/sun_bkmrwpvvswnxtbwz.jpg	mountain	mountain	1	0.46799999999999997	0	4	1	1.0
1	mountain/sun_bjeyfjgghapnpute.jpg	mountain	mountain	1	0.42700000000000005	0	4	1	1.0
1	distractors/sun_aeaqfuuzsgzdsjse.jpg	mountain	distractors	0	0.467	0	4	0	1.0
1	mountain/sun_ackqhsyvkarnphrp.jpg	mountain	mountain	1	0.316	0	4	1	1.0
1	mountain/sun_aupfldlyadpeyxlt.jpg	mountain	mountain	1	0.324	0	4	1	1.0
1	distractors/sun_bbcfpwlpolnutyju.jpg	mountain	distractors	1	0.46399999999999997	0	4	0	0.0
1	mountain/sun_bzlmgeqekovfaecg.jpg	mountain	mountain	1	0.377	0	4	1	1.0
1	mountain/sun_bhjtupyqwooqccwq.jpg	mountain	mountain	1	0.379	0	4	1	1.0
1	distractors/sun_axnrcihhrnmogphy.jpg	mountain	distractors	1	0.445	0	5	0	0.0
1	distractors/sun_avkwtglzyrwpkxsj.jpg	mountain	distractors	1	0.33299999999999996	0	5	0	0.0
1	mountain/sun_bomstjjjfbpqeacw.jpg	mountain	mountain	1	0.289	0	5	1	1.0
1	mountain/sun_adqzthelskqvebkh.jpg	mountain	mountain	1	0.401	0	5	1	1.0
1	mountain/sun_aigbnbwrvilmdoio.jpg	mountain	mountain	1	0.35600000000000004	0	5	1	1.0
1	mountain/sun_aqmjpoxtywloimev.jpg	mountain	mountain	1	0.27	0	5	1	1.0
1	mountain/sun_axirlrivwimqeruh.jpg	mountain	mountain	1	0.302	0	5	1	1.0
1	mountain/sun_aalizhzvynldxzuz.jpg	mountain	mountain	1	0.305	0	5	1	1.0
1	mountain/sun_asiooggdrtylnfrm.jpg	mountain	mountain	1	0.33399999999999996	0	5	1	1.0
1	distractors/sun_bfpcazteuhfurzuu.jpg	mountain	distractors	0	0.33299999999999996	0	5	0	1.0
1	mountain/sun_bvhwoqmdtacicogn.jpg	mountain	mountain	1	0.34600000000000003	0	5	1	1.0
1	mountain/sun_amdcttnntsdlpxnm.jpg	mountain	mountain	1	0.327	0	5	1	1.0
1	distractors/sun_awsubnvfvpmcuimo.jpg	mountain	distractors	0		1	5	0
1	distractors/sun_aqczphhiyvrfemdu.jpg	mountain	distractors	1	0.47100000000000003	0	5	0	0.0
1	distractors/sun_avawcmcabmaoywsj.jpg	mountain	distractors	1	0.414	0	5	0	0.0
1	mountain/sun_amonjxnqcemcyuwg.jpg	mountain	mountain	1	0.382	0	5	1	1.0
1	mountain/sun_amjovhpqsygljfyn.jpg	mountain	mountain	1	0.425	0	5	1	1.0
1	distractors/sun_algdukwqozorymvg.jpg	mountain	distractors	0	0.305	0	5	0	1.0
1	mountain/sun_bxdylvbduzbijgpd.jpg	mountain	mountain	1	0.294	0	5	1	1.0
1	distractors/sun_awzftpenpoxjfpgo.jpg	mountain	distractors	1	0.33799999999999997	0	5	0	0.0
1	distractors/sun_avbgmzkddrqmnytb.jpg	mountain	distractors	0	0.325	0	5	0	1.0
1	distractors/sun_bzwvwummedwmxdqe.jpg	mountain	distractors	0	0.452	0	5	0	1.0
1	distractors/sun_asvbibhfjlymumqc.jpg	mountain	distractors	0	0.39	0	5	0	1.0
1	distractors/sun_azmgkgjkjadfnehg.jpg	mountain	distractors	0	0.444	0	5	0	1.0
1	distractors/sun_bqfgezskcdsbpzwm.jpg	mountain	distractors	1	0.46	0	5	0	0.0
1	mountain/sun_bzwatwrprcgcszoi.jpg	mountain	mountain	1	0.364	0	5	1	1.0
1	distractors/sun_bvcxnxfsrravibcp.jpg	mountain	distractors	1	0.415	0	5	0	0.0
1	distractors/sun_acmarkoveteospgp.jpg	mountain	distractors	0		1	5	0
1	distractors/sun_ardyexiofouyrxkf.jpg	mountain	distractors	1	0.488	0	5	0	0.0
1	mountain/sun_agtwwbnxstvcerue.jpg	mountain	mountain	0	0.299	0	5	1	0.0
1	mountain/sun_bxyupqrvntemkrck.jpg	mountain	mountain	1	0.332	0	5	1	1.0
1	mountain/sun_ayddqyknntpvisuy.jpg	mountain	mountain	1	0.381	0	5	1	1.0
1	distractors/sun_aektukdkdwkumxaa.jpg	mountain	distractors	0	0.27399999999999997	0	5	0	1.0
1	distractors/sun_aqqeikzfvadcekve.jpg	mountain	distractors	1	0.38299999999999995	0	5	0	0.0
1	mountain/sun_butcuqipnkgewzqf.jpg	mountain	mountain	0	0.402	0	5	1	0.0
1	mountain/sun_buzlkcbkrplzrpiu.jpg	mountain	mountain	0	0.40299999999999997	0	5	1	0.0
1	mountain/sun_agojwnmiogvaseeb.jpg	mountain	mountain	1	0.34600000000000003	0	5	1	1.0
1	mountain/sun_aukksukpanjukfyr.jpg	mountain	mountain	1	0.374	0	5	1	1.0
1	mountain/sun_bvpnrdniikanjefx.jpg	mountain	mountain	1	0.327	0	5	1	1.0
1	mountain/sun_aozkcvfsztmzqaqu.jpg	mountain	mountain	1	0.27899999999999997	0	5	1	1.0
1	distractors/sun_avznrdbkptmkhoco.jpg	mountain	distractors	0	0.314	0	5	0	1.0
1	mountain/sun_aqvfyrxngyvvsivb.jpg	mountain	mountain	1	0.40700000000000003	0	5	1	1.0
1	mountain/sun_brgxytqsfkbuxrkn.jpg	mountain	mountain	0	0.42	0	5	1	0.0
1	distractors/sun_bxrzqybxvploelui.jpg	mountain	distractors	0	0.303	0	5	0	1.0
1	distractors/sun_bycqplbacuzcczpa.jpg	mountain	distractors	0	0.4	0	5	0	1.0
1	distractors/sun_bfooqtjmzlsfcazl.jpg	mountain	distractors	1	0.498	0	5	0	0.0
1	distractors/sun_aidplucywvrmopnt.jpg	mountain	distractors	1	0.396	0	5	0	0.0
1	mountain/sun_bzjpppiitxnzegpc.jpg	mountain	mountain	1	0.35700000000000004	0	5	1	1.0
1	mountain/sun_aazokiuancdjpheb.jpg	mountain	mountain	1	0.312	0	5	1	1.0
1	distractors/sun_atrzacrppbrmmpaj.jpg	mountain	distractors	1	0.39799999999999996	0	5	0	0.0
1	distractors/sun_ajllibacwhvzzbjn.jpg	mountain	distractors	1	0.41200000000000003	0	5	0	0.0
1	distractors/sun_agcdswatrpiarkpi.jpg	mountain	distractors	1	0.442	0	5	0	0.0
1	distractors/sun_anapmxxfogibkfhg.jpg	mountain	distractors	0	0.447	0	5	0	1.0
1	distractors/sun_banptmsknhirrzed.jpg	mountain	distractors	0	0.306	0	5	0	1.0
1	mountain/sun_bsmtbndbfvklrhng.jpg	mountain	mountain	1	0.473	0	5	1	1.0
1	mountain/sun_aygxcdsfxwzlkiyt.jpg	mountain	mountain	1	0.391	0	5	1	1.0
1	mountain/sun_blktvagsqefzfqor.jpg	mountain	mountain	1	0.40700000000000003	0	6	1	1.0
1	mountain/sun_bapmctishqwpgofk.jpg	mountain	mountain	1	0.36700000000000005	0	6	1	1.0
1	mountain/sun_bwizjjldxbyslgta.jpg	mountain	mountain	1	0.268	0	6	1	1.0
1	distractors/sun_afcvzwxgoavziolx.jpg	mountain	distractors	1	0.316	0	6	0	0.0
1	mountain/sun_aovrunodspebtbxp.jpg	mountain	mountain	1	0.36700000000000005	0	6	1	1.0
1	distractors/sun_aktzsxvbhnvkiool.jpg	mountain	distractors	0		1	6	0
1	distractors/sun_bowdseeeumwhgfyw.jpg	mountain	distractors	1	0.401	0	6	0	0.0
1	distractors/sun_ajqbiwzgviedhick.jpg	mountain	distractors	1	0.272	0	6	0	0.0
1	mountain/sun_bxstesprmyscytku.jpg	mountain	mountain	0	0.435	0	6	1	0.0
1	mountain/sun_bptqhzxswimgqstb.jpg	mountain	mountain	0	0.375	0	6	1	0.0
1	mountain/sun_bugelpomgvtnstvi.jpg	mountain	mountain	1	0.39299999999999996	0	6	1	1.0
1	distractors/sun_baiqcjaunzuqiswb.jpg	mountain	distractors	1	0.442	0	6	0	0.0
1	mountain/sun_bbajxjbphbvhqgxf.jpg	mountain	mountain	1	0.348	0	6	1	1.0
1	mountain/sun_afjhgitxfywdpzue.jpg	mountain	mountain	1	0.35100000000000003	0	6	1	1.0
1	mountain/sun_bizhcdzjpnsmjycf.jpg	mountain	mountain	1	0.35600000000000004	0	6	1	1.0
1	mountain/sun_baxfjkdosftycscz.jpg	mountain	mountain	1	0.317	0	6	1	1.0
1	distractors/sun_bolyhmilavyfmbum.jpg	mountain	distractors	0	0.3	0	6	0	1.0
1	mountain/sun_athcrmwdqwgkaiwq.jpg	mountain	mountain	1	0.344	0	6	1	1.0
1	mountain/sun_bkjbcqikzkwiuhjz.jpg	mountain	mountain	1	0.386	0	6	1	1.0
1	distractors/sun_atuqtilisvvhpouh.jpg	mountain	distractors	1	0.4	0	6	0	0.0
1	distractors/sun_adshfhogilgsdlis.jpg	mountain	distractors	1	0.40700000000000003	0	6	0	0.0
1	distractors/sun_acbetqsntubpwmma.jpg	mountain	distractors	1	0.47	0	6	0	0.0
1	distractors/sun_aitgdfoepkcgqpkg.jpg	mountain	distractors	1	0.38799999999999996	0	6	0	0.0
1	distractors/sun_bstgdhvmfotsstlf.jpg	mountain	distractors	1	0.34	0	6	0	0.0
1	distractors/sun_ahmpirkwazbwwjyb.jpg	mountain	distractors	0	0.369	0	6	0	1.0
1	mountain/sun_bbfzuydskoihmomw.jpg	mountain	mountain	1	0.473	0	6	1	1.0
1	distractors/sun_bnilylxbzffkecsv.jpg	mountain	distractors	1	0.336	0	6	0	0.0
1	mountain/sun_bhyraweyvalqdowa.jpg	mountain	mountain	0	0.425	0	6	1	0.0
1	distractors/sun_burhkixkqscjslpf.jpg	mountain	distractors	0	0.391	0	6	0	1.0
1	distractors/sun_ahnnnmecbfrwwkev.jpg	mountain	distractors	0		1	6	0
1	distractors/sun_arozwnyttgywehlx.jpg	mountain	distractors	1	0.425	0	6	0	0.0
1	distractors/sun_azaffdkhkudhguwj.jpg	mountain	distractors	1	0.43799999999999994	0	6	0	0.0
1	distractors/sun_bnvjjlyzatkvovei.jpg	mountain	distractors	1	0.384	0	6	0	0.0
1	mountain/sun_awixcywfeuqrsqoe.jpg	mountain	mountain	0		1	6	1
1	distractors/sun_akwybalthkwcfjub.jpg	mountain	distractors	1	0.452	0	6	0	0.0
1	mountain/sun_abjccknauifbxsmr.jpg	mountain	mountain	1	0.303	0	6	1	1.0
1	distractors/sun_bqolnjttccpgzecb.jpg	mountain	distractors	1	0.364	0	6	0	0.0
1	distractors/sun_bcmhdbzhuexunnaq.jpg	mountain	distractors	1	0.43	0	6	0	0.0
1	distractors/sun_aoxifhlwlcwmlonz.jpg	mountain	distractors	1	0.375	0	6	0	0.0
1	distractors/sun_blafshlvrrqxehon.jpg	mountain	distractors	1	0.361	0	6	0	0.0
1	mountain/sun_bhqnpwbpxudzbiqb.jpg	mountain	mountain	0	0.34700000000000003	0	6	1	0.0
1	mountain/sun_aghiqnxypafjezvw.jpg	mountain	mountain	0		1	6	1
1	mountain/sun_amnrgzukienrhagm.jpg	mountain	mountain	1	0.386	0	6	1	1.0
1	distractors/sun_atrtahtekvvwmisv.jpg	mountain	distractors	1	0.40399999999999997	0	6	0	0.0
1	distractors/sun_awpggmbfogeklmjs.jpg	mountain	distractors	1	0.478	0	6	0	0.0
1	mountain/sun_bfuthcrxkrvvhlrr.jpg	mountain	mountain	1	0.39799999999999996	0	6	1	1.0
1	distractors/sun_bjfjbafrlzzbmzoj.jpg	mountain	distractors	1	0.4	0	6	0	0.0
1	mountain/sun_bphnrwktsewmhabn.jpg	mountain	mountain	0	0.46	0	6	1	0.0
1	mountain/sun_bqacdkitcnudpjvf.jpg	mountain	mountain	1	0.29600000000000004	0	6	1	1.0
1	distractors/sun_aqhenwkqbbvrroie.jpg	mountain	distractors	1	0.473	0	6	0	0.0
1	mountain/sun_bzplwawvchojcdvd.jpg	mountain	mountain	1	0.36	0	6	1	1.0
1	mountain/sun_btxfmmrfpoqwkvft.jpg	mountain	mountain	0	0.375	0	6	1	0.0
1	distractors/sun_ayrkwygmtklbvose.jpg	mountain	distractors	1	0.48200000000000004	0	6	0	0.0
1	mountain/sun_bborecgqjohlwwgn.jpg	mountain	mountain	1	0.257	0	6	1	1.0
1	mountain/sun_bwmqcgshwqbfhuyx.jpg	mountain	mountain	1	0.28800000000000003	0	6	1	1.0
1	mountain/sun_auoyngffzelmxues.jpg	mountain	mountain	1	0.41200000000000003	0	6	1	1.0
1	forest/sun_btkysrxzvsinghev.jpg	forest	forest	1	0.4	0	7	1	1.0
1	forest/sun_buiraamdmgyhbuwi.jpg	forest	forest	1	0.294	0	7	1	1.0
1	forest/sun_aquooyehnlaehzjy.jpg	forest	forest	1	0.29	0	7	1	1.0
1	distractors/sun_arozwnyttgywehlx.jpg	forest	distractors	0	0.317	0	7	0	1.0
1	distractors/sun_bgajyjtnvisnmrfr.jpg	forest	distractors	1	0.374	0	7	0	0.0
1	distractors/sun_awpggmbfogeklmjs.jpg	forest	distractors	1	0.353	0	7	0	0.0
1	forest/sun_awjflfpyzlnhpyhf.jpg	forest	forest	1	0.366	0	7	1	1.0
1	forest/sun_avmxtljknfnpjnbb.jpg	forest	forest	1	0.434	0	7	1	1.0
1	forest/sun_acpjjvalznkiewzl.jpg	forest	forest	1	0.26	0	7	1	1.0
1	forest/sun_afmblyumohrfkngc.jpg	forest	forest	1	0.311	0	7	1	1.0
1	distractors/sun_bnjthcjspxcljmyn.jpg	forest	distractors	1	0.34	0	7	0	0.0
1	forest/sun_acxtlssrlfsryvac.jpg	forest	forest	1	0.28800000000000003	0	7	1	1.0
1	distractors/sun_acbeypdvskqxwbrf.jpg	forest	distractors	1	0.386	0	7	0	0.0
1	forest/sun_aangkajdydimnqru.jpg	forest	forest	1	0.25	0	7	1	1.0
1	distractors/sun_avkwtglzyrwpkxsj.jpg	forest	distractors	1	0.326	0	7	0	0.0
1	distractors/sun_avawcmcabmaoywsj.jpg	forest	distractors	0	0.33399999999999996	0	7	0	1.0
1	distractors/sun_atfjmvocfgmzfqzj.jpg	forest	distractors	1	0.35	0	7	0	0.0
1	forest/sun_axfatnfyklqjtrua.jpg	forest	forest	1	0.308	0	7	1	1.0
1	forest/sun_atqmuscldzimrdet.jpg	forest	forest	1	0.327	0	7	1	1.0
1	forest/sun_aqrbxrdnrybqzszw.jpg	forest	forest	1	0.35100000000000003	0	7	1	1.0
1	distractors/sun_adpzkiomjxauotef.jpg	forest	distractors	1	0.45899999999999996	0	7	0	0.0
1	distractors/sun_bvcxnxfsrravibcp.jpg	forest	distractors	0	0.33299999999999996	0	7	0	1.0
1	distractors/sun_aqfvjhyfqgvkdkhp.jpg	forest	distractors	1	0.39799999999999996	0	7	0	0.0
1	distractors/sun_ajoaxqrbxbhkfhyr.jpg	forest	distractors	1	0.324	0	7	0	0.0
1	forest/sun_ahmeqpyqgsmxzige.jpg	forest	forest	1	0.457	0	7	1	1.0
1	distractors/sun_ayrkwygmtklbvose.jpg	forest	distractors	1	0.37200000000000005	0	7	0	0.0
1	distractors/sun_ankilqlmrmqqydbj.jpg	forest	distractors	1	0.38799999999999996	0	7	0	0.0
1	distractors/sun_bxrzqybxvploelui.jpg	forest	distractors	1	0.324	0	7	0	0.0
1	distractors/sun_beeglwtksidhhvmn.jpg	forest	distractors	0	0.49	0	7	0	1.0
1	distractors/sun_abfnggfcmmanndgw.jpg	forest	distractors	1	0.431	0	7	0	0.0
1	forest/sun_aenzvpidfjbbeifs.jpg	forest	forest	1	0.42700000000000005	0	7	1	1.0
1	distractors/sun_buzptenhhzbfkklk.jpg	forest	distractors	1	0.382	0	7	0	0.0
1	forest/sun_atlxncsxfmqwisuw.jpg	forest	forest	0		1	7	1
1	forest/sun_axgjgivuhtwmmhcn.jpg	forest	forest	1	0.313	0	7	1	1.0
1	forest/sun_aqxqzdeqnlrkfuhn.jpg	forest	forest	1	0.28300000000000003	0	7	1	1.0
1	distractors/sun_alhlzabzhpbjptoq.jpg	forest	distractors	0		1	7	0
1	distractors/sun_augiwpnmzxrwivst.jpg	forest	distractors	0	0.39	0	7	0	1.0
1	distractors/sun_aldmefuypofwjjoo.jpg	forest	distractors	1	0.466	0	7	0	0.0
1	forest/sun_affmpemhrtxghumz.jpg	forest	forest	1	0.307	0	7	1	1.0
1	distractors/sun_aimopcdnurqckhhc.jpg	forest	distractors	1	0.316	0	7	0	0.0
1	forest/sun_bdjlztcrvglmpabo.jpg	forest	forest	1	0.35600000000000004	0	7	1	1.0
1	forest/sun_acrabuysavihhrfq.jpg	forest	forest	1	0.35600000000000004	0	7	1	1.0
1	distractors/sun_azcgmfeqzavjoclq.jpg	forest	distractors	1	0.33899999999999997	0	7	0	0.0
1	forest/sun_amvokemrztbrgqth.jpg	forest	forest	1	0.402	0	7	1	1.0
1	distractors/sun_aidnbwwhzthunajp.jpg	forest	distractors	1	0.317	0	7	0	0.0
1	forest/sun_acehnjqlajfvhqkc.jpg	forest	forest	0	0.36200000000000004	0	7	1	0.0
1	distractors/sun_aoxifhlwlcwmlonz.jpg	forest	distractors	1	0.33899999999999997	0	7	0	0.0
1	distractors/sun_bycqplbacuzcczpa.jpg	forest	distractors	1	0.32899999999999996	0	7	0	0.0
1	forest/sun_argpkktvhwziqaot.jpg	forest	forest	1	0.28800000000000003	0	7	1	1.0
1	forest/sun_apswbydmjvgdlbna.jpg	forest	forest	1	0.397	0	7	1	1.0
1	distractors/sun_awsubnvfvpmcuimo.jpg	forest	distractors	1	0.381	0	7	0	0.0
1	distractors/sun_ahoifaghnzdyswix.jpg	forest	distractors	1	0.40299999999999997	0	7	0	0.0
1	forest/sun_appdxodxccahvzel.jpg	forest	forest	0	0.303	0	7	1	0.0
1	forest/sun_atiuimrihfslrfzs.jpg	forest	forest	1	0.31	0	7	1	1.0
1	forest/sun_aocgycnxfijektms.jpg	forest	forest	1	0.376	0	7	1	1.0
1	forest/sun_allebkcnakigqrhk.jpg	forest	forest	1	0.266	0	7	1	1.0
1	forest/sun_aakdsiijvzzclecx.jpg	forest	forest	1	0.358	0	8	1	1.0
1	distractors/sun_berycvcbkisvibml.jpg	forest	distractors	1	0.413	0	8	0	0.0
1	forest/sun_athtvdlngqgzkwux.jpg	forest	forest	1	0.337	0	8	1	1.0
1	distractors/sun_aqczphhiyvrfemdu.jpg	forest	distractors	1	0.35200000000000004	0	8	0	0.0
1	forest/sun_areqjhlzczhrspvo.jpg	forest	forest	1	0.28600000000000003	0	8	1	1.0
1	distractors/sun_aqhenwkqbbvrroie.jpg	forest	distractors	1	0.349	0	8	0	0.0
1	forest/sun_aztaygpgawjvhbjm.jpg	forest	forest	1	0.285	0	8	1	1.0
1	distractors/sun_aqqowpjppnulcsgu.jpg	forest	distractors	1	0.39399999999999996	0	8	0	0.0
1	distractors/sun_aqqeikzfvadcekve.jpg	forest	distractors	0	0.348	0	8	0	1.0
1	distractors/sun_acmarkoveteospgp.jpg	forest	distractors	1	0.33799999999999997	0	8	0	0.0
1	distractors/sun_anjrlspuunbskjle.jpg	forest	distractors	1	0.271	0	8	0	0.0
1	distractors/sun_acjrqjiqihzskbzu.jpg	forest	distractors	1	0.309	0	8	0	0.0
1	forest/sun_asxmhzsrydpkrzqp.jpg	forest	forest	1	0.36200000000000004	0	8	1	1.0
1	distractors/sun_bjtyqmounopoklbq.jpg	forest	distractors	1	0.384	0	8	0	0.0
1	forest/sun_dacizpfwylgvhrus.jpg	forest	forest	1	0.27399999999999997	0	8	1	1.0
1	distractors/sun_bowdseeeumwhgfyw.jpg	forest	distractors	1	0.33399999999999996	0	8	0	0.0
1	distractors/sun_btddyqxnkvhempax.jpg	forest	distractors	0	0.34	0	8	0	1.0
1	forest/sun_avldsnrntudkzowh.jpg	forest	forest	1	0.41100000000000003	0	8	1	1.0
1	distractors/sun_anmikgydcgeanztc.jpg	forest	distractors	1	0.467	0	8	0	0.0
1	forest/sun_avlyacwiymblagmj.jpg	forest	forest	0	0.397	0	8	1	0.0
1	forest/sun_acivpotgwohctvsc.jpg	forest	forest	1	0.298	0	8	1	1.0
1	distractors/sun_avbgmzkddrqmnytb.jpg	forest	distractors	1	0.358	0	8	0	0.0
1	forest/sun_ahlzgjopixjmcqqx.jpg	forest	forest	1	0.344	0	8	1	1.0
1	forest/sun_agdoqcutgbttruhx.jpg	forest	forest	1	0.368	0	8	1	1.0
1	distractors/sun_algdukwqozorymvg.jpg	forest	distractors	1	0.38	0	8	0	0.0
1	forest/sun_afhrysfvakkzzgin.jpg	forest	forest	1	0.289	0	8	1	1.0
1	distractors/sun_ajffzfybyvbobtth.jpg	forest	distractors	1	0.483	0	8	0	0.0
1	forest/sun_aycucjickuhsfyaj.jpg	forest	forest	1	0.363	0	8	1	1.0
1	distractors/sun_agcdswatrpiarkpi.jpg	forest	distractors	1	0.332	0	8	0	0.0
1	forest/sun_arxducspjmnbbdym.jpg	forest	forest	0	0.428	0	8	1	0.0
1	forest/sun_abibpwpjxiknnerb.jpg	forest	forest	1	0.268	0	8	1	1.0
1	forest/sun_asjvysmekmotzxsp.jpg	forest	forest	1	0.276	0	8	1	1.0
1	distractors/sun_aafqfjpechscyidz.jpg	forest	distractors	1	0.361	0	8	0	0.0
1	distractors/sun_axftaijddzvbjaik.jpg	forest	distractors	1	0.34700000000000003	0	8	0	0.0
1	forest/sun_bhczjvotxbipnfwt.jpg	forest	forest	1	0.428	0	8	1	1.0
1	forest/sun_axxqkoeuwddzrgnf.jpg	forest	forest	1	0.41	0	8	1	1.0
1	forest/sun_aaifkdzmoajrzxqn.jpg	forest	forest	1	0.445	0	8	1	1.0
1	forest/sun_awyzgwzxtgibxmda.jpg	forest	forest	1	0.371	0	8	1	1.0
1	distractors/sun_bolyhmilavyfmbum.jpg	forest	distractors	1	0.336	0	8	0	0.0
1	distractors/sun_ajcefsfrteafnbht.jpg	forest	distractors	1	0.496	0	8	0	0.0
1	distractors/sun_afkiwejjphaiqzlc.jpg	forest	distractors	1	0.38299999999999995	0	8	0	0.0
1	forest/sun_amxmeloecmfxbudn.jpg	forest	forest	1	0.364	0	8	1	1.0
1	distractors/sun_ajllibacwhvzzbjn.jpg	forest	distractors	1	0.379	0	8	0	0.0
1	distractors/sun_atrzacrppbrmmpaj.jpg	forest	distractors	1	0.386	0	8	0	0.0
1	forest/sun_aeqyekmeevjebuio.jpg	forest	forest	1	0.315	0	8	1	1.0
1	forest/sun_acxsqhqgdyzncejp.jpg	forest	forest	1	0.39799999999999996	0	8	1	1.0
1	distractors/sun_aektukdkdwkumxaa.jpg	forest	distractors	1	0.436	0	8	0	0.0
1	forest/sun_altvcbzyksgkzaif.jpg	forest	forest	1	0.466	0	8	1	1.0
1	distractors/sun_aiaieclczqrqcwad.jpg	forest	distractors	1	0.306	0	8	0	0.0
1	forest/sun_asjcajxcngqwqinm.jpg	forest	forest	1	0.324	0	8	1	1.0
1	distractors/sun_bjfjbafrlzzbmzoj.jpg	forest	distractors	1	0.424	0	8	0	0.0
1	distractors/sun_anszgqcnuznkbtrw.jpg	forest	distractors	1	0.40399999999999997	0	8	0	0.0
1	forest/sun_ayrcjkkaxmgwnomp.jpg	forest	forest	1	0.35600000000000004	0	8	1	1.0
1	forest/sun_afspzumcwogslezj.jpg	forest	forest	0	0.331	0	8	1	0.0
1	forest/sun_afxbfgxrtlczpwyn.jpg	forest	forest	1	0.341	0	8	1	1.0
1	distractors/sun_afcvzwxgoavziolx.jpg	forest	distractors	1	0.45899999999999996	0	8	0	0.0
1	distractors/sun_azmgkgjkjadfnehg.jpg	forest	distractors	0		1	9	0
1	forest/sun_appghxwikhuqfyec.jpg	forest	forest	1	0.455	0	9	1	1.0
1	forest/sun_akgfkmlmfwvdyygs.jpg	forest	forest	1	0.371	0	9	1	1.0
1	forest/sun_advcclnxfmlvxsxn.jpg	forest	forest	1	0.36	0	9	1	1.0
1	distractors/sun_ajiyppjjwfixgucy.jpg	forest	distractors	0	0.34299999999999997	0	9	0	1.0
1	distractors/sun_ajqbiwzgviedhick.jpg	forest	distractors	1	0.456	0	9	0	0.0
1	distractors/sun_aojrewkfaenjnqhs.jpg	forest	distractors	1	0.365	0	9	0	0.0
1	distractors/sun_blafshlvrrqxehon.jpg	forest	distractors	1	0.292	0	9	0	0.0
1	forest/sun_acpeqjxleuzrimeg.jpg	forest	forest	1	0.276	0	9	1	1.0
1	forest/sun_bklxqxumdvuorqzz.jpg	forest	forest	0	0.261	0	9	1	0.0
1	distractors/sun_aveugpfwaxuzfgep.jpg	forest	distractors	1	0.373	0	9	0	0.0
1	forest/sun_befuxidxagylhqzp.jpg	forest	forest	1	0.418	0	9	1	1.0
1	distractors/sun_bunkegtkujuqmlia.jpg	forest	distractors	1	0.434	0	9	0	0.0
1	distractors/sun_bqolnjttccpgzecb.jpg	forest	distractors	1	0.335	0	9	0	0.0
1	forest/sun_bagsnphdxapdperf.jpg	forest	forest	1	0.344	0	9	1	1.0
1	distractors/sun_bmjohdraqdzcwrdw.jpg	forest	distractors	1	0.376	0	9	0	0.0
1	distractors/sun_ajiirnivbcnyvblv.jpg	forest	distractors	1	0.336	0	9	0	0.0
1	distractors/sun_ajimwvkdjgajtcal.jpg	forest	distractors	1	0.324	0	9	0	0.0
1	forest/sun_athxjgzdzxrovlnc.jpg	forest	forest	1	0.326	0	9	1	1.0
1	distractors/sun_ayjlmdegljgciejk.jpg	forest	distractors	1	0.32799999999999996	0	9	0	0.0
1	distractors/sun_bnilylxbzffkecsv.jpg	forest	distractors	1	0.369	0	9	0	0.0
1	forest/sun_albfiabtflbsdgtz.jpg	forest	forest	0	0.423	0	9	1	0.0
1	distractors/sun_airvjjkruobbrzse.jpg	forest	distractors	1	0.365	0	9	0	0.0
1	forest/sun_apxjbgdompbuojcs.jpg	forest	forest	1	0.35600000000000004	0	9	1	1.0
1	forest/sun_ajhkipntabiocxbk.jpg	forest	forest	1	0.326	0	9	1	1.0
1	distractors/sun_bpdxjhlrartckrlj.jpg	forest	distractors	1	0.478	0	9	0	0.0
1	forest/sun_aiqymstcygqobxmg.jpg	forest	forest	1	0.379	0	9	1	1.0
1	distractors/sun_atrtahtekvvwmisv.jpg	forest	distractors	1	0.375	0	9	0	0.0
1	distractors/sun_ahefdstnglssszei.jpg	forest	distractors	1	0.455	0	9	0	0.0
1	forest/sun_apfxmcvujzcxypuq.jpg	forest	forest	1	0.45899999999999996	0	9	1	1.0
1	distractors/sun_aguloddskpsofhlz.jpg	forest	distractors	1	0.36700000000000005	0	9	0	0.0
1	distractors/sun_acbetqsntubpwmma.jpg	forest	distractors	1	0.387	0	9	0	0.0
1	distractors/sun_ayqnmskmllyslrle.jpg	forest	distractors	1	0.34700000000000003	0	9	0	0.0
1	forest/sun_avmfixeqhiruqzqb.jpg	forest	forest	1	0.371	0	9	1	1.0
1	distractors/sun_avtmqreqkvhyoead.jpg	forest	distractors	1	0.37200000000000005	0	9	0	0.0
1	forest/sun_anvrixbclgrqwwyg.jpg	forest	forest	1	0.313	0	9	1	1.0
1	forest/sun_axyhaszxgtgdrccc.jpg	forest	forest	1	0.33799999999999997	0	9	1	1.0
1	forest/sun_awvhreddaxrljuyh.jpg	forest	forest	1	0.308	0	9	1	1.0
1	distractors/sun_aqayuaukrwblozur.jpg	forest	distractors	1	0.43	0	9	0	0.0
1	forest/sun_aqjauhjpzrxhednc.jpg	forest	forest	1	0.308	0	9	1	1.0
1	forest/sun_asackylcuprrxnkr.jpg	forest	forest	1	0.45399999999999996	0	9	1	1.0
1	forest/sun_akxbwsrgnuadikod.jpg	forest	forest	1	0.444	0	9	1	1.0
1	distractors/sun_apitcnvvhyuagysd.jpg	forest	distractors	1	0.366	0	9	0	0.0
1	distractors/sun_aylemzaznkymtixs.jpg	forest	distractors	1	0.371	0	9	0	0.0
1	forest/sun_axhtaxqfetqfsdgu.jpg	forest	forest	1	0.382	0	9	1	1.0
1	distractors/sun_aeaqfuuzsgzdsjse.jpg	forest	distractors	1	0.433	0	9	0	0.0
1	forest/sun_bojegsnaoubwaamt.jpg	forest	forest	1	0.32799999999999996	0	9	1	1.0
1	distractors/sun_bqfgezskcdsbpzwm.jpg	forest	distractors	1	0.457	0	9	0	0.0
1	forest/sun_awcujmqkhwsgmrma.jpg	forest	forest	1	0.41100000000000003	0	9	1	1.0
1	distractors/sun_apfjiyvickxksnrj.jpg	forest	distractors	1	0.418	0	9	0	0.0
1	distractors/sun_aqtstmhxxgspchdn.jpg	forest	distractors	1	0.39	0	9	0	0.0
1	forest/sun_amvmlilywpagjalf.jpg	forest	forest	1	0.313	0	9	1	1.0
1	forest/sun_ajqdvsuevkfybgme.jpg	forest	forest	1	0.317	0	9	1	1.0
1	forest/sun_apejgjnijgranuum.jpg	forest	forest	0	0.308	0	9	1	0.0
1	forest/sun_asqpahuftbizywcr.jpg	forest	forest	1	0.397	0	9	1	1.0
1	forest/sun_ayxydqwqrlqujxfz.jpg	forest	forest	1	0.306	0	9	1	1.0
1	forest/sun_asucsgijickcsuyh.jpg	forest	forest	1	0.27399999999999997	0	10	1	1.0
1	forest/sun_abadecjsoottqgbp.jpg	forest	forest	1	0.24600000000000002	0	10	1	1.0
1	distractors/sun_aiyoznyqnlpbmopt.jpg	forest	distractors	1	0.309	0	10	0	0.0
1	distractors/sun_ardyexiofouyrxkf.jpg	forest	distractors	1	0.37	0	10	0	0.0
1	forest/sun_aalxbocnraukuels.jpg	forest	forest	1	0.26899999999999996	0	10	1	1.0
1	distractors/sun_akztgbltwhgthazd.jpg	forest	distractors	0	0.284	0	10	0	1.0
1	distractors/sun_burhkixkqscjslpf.jpg	forest	distractors	1	0.316	0	10	0	0.0
1	distractors/sun_bnsrnpeqactqrcuy.jpg	forest	distractors	1	0.35600000000000004	0	10	0	0.0
1	forest/sun_aqzjeqerxchzqbjm.jpg	forest	forest	0	0.281	0	10	1	0.0
1	forest/sun_aruondwdoqjktugy.jpg	forest	forest	1	0.28800000000000003	0	10	1	1.0
1	distractors/sun_akwybalthkwcfjub.jpg	forest	distractors	1	0.48700000000000004	0	10	0	0.0
1	distractors/sun_anytotdzuqbvmbmr.jpg	forest	distractors	1	0.425	0	10	0	0.0
1	distractors/sun_agjisqfvruxsrgrk.jpg	forest	distractors	0	0.318	0	10	0	1.0
1	distractors/sun_avqhechaxpqscgiy.jpg	forest	distractors	1	0.46299999999999997	0	10	0	0.0
1	forest/sun_bkueaxewlzijtzmy.jpg	forest	forest	1	0.327	0	10	1	1.0
1	forest/sun_anubepewjksecwvp.jpg	forest	forest	1	0.39899999999999997	0	10	1	1.0
1	forest/sun_adpgrybewrpybgau.jpg	forest	forest	1	0.47700000000000004	0	10	1	1.0
1	forest/sun_adaudabdwnzkdglq.jpg	forest	forest	1	0.341	0	10	1	1.0
1	distractors/sun_aoaxpgjkyahxzscd.jpg	forest	distractors	1	0.486	0	10	0	0.0
1	forest/sun_bjvnofvviebxjtae.jpg	forest	forest	1	0.374	0	10	1	1.0
1	distractors/sun_asgiiwmeccpcjcvm.jpg	forest	distractors	1	0.49200000000000005	0	10	0	0.0
1	forest/sun_aesmryusdxtrdneu.jpg	forest	forest	1	0.336	0	10	1	1.0
1	forest/sun_bnixfvkhfiomwxri.jpg	forest	forest	1	0.348	0	10	1	1.0
1	distractors/sun_azmrixjtdcdyusgh.jpg	forest	distractors	1	0.396	0	10	0	0.0
1	forest/sun_akskhwxoxcmihocn.jpg	forest	forest	1	0.33799999999999997	0	10	1	1.0
1	distractors/sun_axudsnnfqxisszld.jpg	forest	distractors	1	0.452	0	10	0	0.0
1	forest/sun_aipdlgthbljslkvn.jpg	forest	forest	1	0.387	0	10	1	1.0
1	distractors/sun_atuqtilisvvhpouh.jpg	forest	distractors	1	0.469	0	10	0	0.0
1	forest/sun_beibfzvckgkmxyrr.jpg	forest	forest	0	0.46	0	10	1	0.0
1	distractors/sun_aciiyxvycgsxqwvn.jpg	forest	distractors	1	0.47600000000000003	0	10	0	0.0
1	forest/sun_briilpnbltuhgdfc.jpg	forest	forest	1	0.35100000000000003	0	10	1	1.0
1	distractors/sun_auxuqcuubiatgqdv.jpg	forest	distractors	1	0.451	0	10	0	0.0
1	forest/sun_bjxupbtmwjkjocln.jpg	forest	forest	1	0.36	0	10	1	1.0
1	forest/sun_aoxcokmtmetodlyb.jpg	forest	forest	1	0.389	0	10	1	1.0
1	forest/sun_aalbylumieujfxrc.jpg	forest	forest	1	0.319	0	10	1	1.0
1	distractors/sun_bbcfpwlpolnutyju.jpg	forest	distractors	1	0.455	0	10	0	0.0
1	forest/sun_azdlqpgbxlhscasl.jpg	forest	forest	1	0.375	0	10	1	1.0
1	forest/sun_acldfctnbrisxzjh.jpg	forest	forest	1	0.38	0	10	1	1.0
1	distractors/sun_axnrcihhrnmogphy.jpg	forest	distractors	0		1	10	0
1	distractors/sun_awydheczfutwcrll.jpg	forest	distractors	0	0.363	0	10	0	1.0
1	forest/sun_awylenmstjrxdvjv.jpg	forest	forest	1	0.304	0	10	1	1.0
1	forest/sun_afusmbapsnqjtnsa.jpg	forest	forest	1	0.382	0	10	1	1.0
1	distractors/sun_bxddrqgaqzvulufw.jpg	forest	distractors	1	0.42100000000000004	0	10	0	0.0
1	distractors/sun_bjatknxlibxufsfs.jpg	forest	distractors	0	0.429	0	10	0	1.0
1	distractors/sun_bumztqzoryitqacu.jpg	forest	distractors	1	0.40399999999999997	0	10	0	0.0
1	forest/sun_aewtvalbahiaxsyf.jpg	forest	forest	0		1	10	1
1	distractors/sun_ayjcwoomvfczmxhx.jpg	forest	distractors	1	0.45299999999999996	0	10	0	0.0
1	distractors/sun_bqnrbtdfzybucpdi.jpg	forest	distractors	1	0.35200000000000004	0	10	0	0.0
1	forest/sun_adcntiquvlfgnhms.jpg	forest	forest	1	0.354	0	10	1	1.0
1	distractors/sun_ajxrzbuthgwfzqsz.jpg	forest	distractors	1	0.35200000000000004	0	10	0	0.0
1	forest/sun_aondxtlsklthxtog.jpg	forest	forest	0	0.397	0	10	1	0.0
1	distractors/sun_adisnwnamzcufwli.jpg	forest	distractors	1	0.349	0	10	0	0.0
1	forest/sun_aligjvfcapwmhfbl.jpg	forest	forest	1	0.4	0	10	1	1.0
1	distractors/sun_aktzsxvbhnvkiool.jpg	forest	distractors	1	0.38299999999999995	0	10	0	0.0
1	forest/sun_ahkhfnprzhragqnl.jpg	forest	forest	1	0.341	0	10	1	1.0
1	distractors/sun_bzfwfmwxrwsgzgbj.jpg	forest	distractors	1	0.37799999999999995	0	10	0	0.0
1	forest/sun_asoseldnrrcrnbou.jpg	forest	forest	1	0.446	0	11	1	1.0
1	forest/sun_acnmnignachxgymu.jpg	forest	forest	1	0.365	0	11	1	1.0
1	distractors/sun_bnvjjlyzatkvovei.jpg	forest	distractors	1	0.375	0	11	0	0.0
1	distractors/sun_ahizxokgxdgdlybq.jpg	forest	distractors	1	0.297	0	11	0	0.0
1	forest/sun_aaulapocjffusovo.jpg	forest	forest	1	0.317	0	11	1	1.0
1	distractors/sun_agsmccrftqbdtlki.jpg	forest	distractors	1	0.331	0	11	0	0.0
1	forest/sun_blyqzcxyetatvumc.jpg	forest	forest	1	0.28600000000000003	0	11	1	1.0
1	forest/sun_afhewpcsooivmajn.jpg	forest	forest	1	0.38	0	11	1	1.0
1	distractors/sun_adshfhogilgsdlis.jpg	forest	distractors	1	0.40399999999999997	0	11	0	0.0
1	distractors/sun_ahduwxkimsapjqss.jpg	forest	distractors	1	0.42	0	11	0	0.0
1	forest/sun_adkeovalbkluzeri.jpg	forest	forest	1	0.281	0	11	1	1.0
1	forest/sun_aboyurcbwgeebkdm.jpg	forest	forest	1	0.271	0	11	1	1.0
1	distractors/sun_bfpcazteuhfurzuu.jpg	forest	distractors	0	0.295	0	11	0	1.0
1	forest/sun_auyxwjmgzavqnhhm.jpg	forest	forest	0	0.36200000000000004	0	11	1	0.0
1	distractors/sun_bevuftvyfpanmmab.jpg	forest	distractors	1	0.451	0	11	0	0.0
1	distractors/sun_afzbxvsiqrqipbnj.jpg	forest	distractors	1	0.382	0	11	0	0.0
1	distractors/sun_afjzkjcwcpdlhioc.jpg	forest	distractors	1	0.40299999999999997	0	11	0	0.0
1	distractors/sun_bqlegrhxizosflss.jpg	forest	distractors	1	0.319	0	11	0	0.0
1	distractors/sun_ayjawvchtceoywfv.jpg	forest	distractors	1	0.45	0	11	0	0.0
1	forest/sun_awbbzcefggyipqnh.jpg	forest	forest	1	0.358	0	11	1	1.0
1	forest/sun_aghvqopyxiqrebgw.jpg	forest	forest	1	0.342	0	11	1	1.0
1	forest/sun_aqmdtwukxpmlvmda.jpg	forest	forest	1	0.29100000000000004	0	11	1	1.0
1	forest/sun_abylkkpaudaxysxg.jpg	forest	forest	1	0.302	0	11	1	1.0
1	distractors/sun_bqweqoeukwwoszhs.jpg	forest	distractors	1	0.361	0	11	0	0.0
1	forest/sun_aeswvtyqkhvasjui.jpg	forest	forest	1	0.344	0	11	1	1.0
1	forest/sun_afpnqehwapeidjtp.jpg	forest	forest	1	0.45	0	11	1	1.0
1	distractors/sun_aghgnaxbqsiwukrq.jpg	forest	distractors	1	0.495	0	11	0	0.0
1	distractors/sun_adbymuzeqfdwlerv.jpg	forest	distractors	1	0.371	0	11	0	0.0
1	forest/sun_accvpoocavlmmbwm.jpg	forest	forest	1	0.34700000000000003	0	11	1	1.0
1	distractors/sun_adbvgdvgnfrpaesc.jpg	forest	distractors	1	0.375	0	11	0	0.0
1	forest/sun_ajgxbesgeiwalpxd.jpg	forest	forest	1	0.40399999999999997	0	11	1	1.0
1	distractors/sun_buyxrrfkcumlppcz.jpg	forest	distractors	0		1	11	0
1	distractors/sun_axjgdcumguyohyke.jpg	forest	distractors	1	0.40299999999999997	0	11	0	0.0
1	distractors/sun_ahmpirkwazbwwjyb.jpg	forest	distractors	1	0.31	0	11	0	0.0
1	forest/sun_abwzwwgtobpmbspv.jpg	forest	forest	1	0.297	0	11	1	1.0
1	forest/sun_atnppjvkwijhyzwp.jpg	forest	forest	1	0.35200000000000004	0	11	1	1.0
1	forest/sun_apwyvobypzhhernb.jpg	forest	forest	1	0.364	0	11	1	1.0
1	distractors/sun_anapmxxfogibkfhg.jpg	forest	distractors	0		1	11	0
1	forest/sun_asfmdunwftjpefsu.jpg	forest	forest	1	0.341	0	11	1	1.0
1	distractors/sun_bhdfhjaiekcwzeqy.jpg	forest	distractors	1	0.315	0	11	0	0.0
1	distractors/sun_amizpazzogtrkgul.jpg	forest	distractors	1	0.358	0	11	0	0.0
1	distractors/sun_anrxdhkvwehbpyzj.jpg	forest	distractors	1	0.402	0	11	0	0.0
1	distractors/sun_baiqcjaunzuqiswb.jpg	forest	distractors	1	0.319	0	11	0	0.0
1	forest/sun_aojylfujoazxivli.jpg	forest	forest	1	0.34299999999999997	0	11	1	1.0
1	distractors/sun_axjxedpymqjckfbv.jpg	forest	distractors	0	0.33	0	11	0	1.0
1	forest/sun_aobwwebwugydafig.jpg	forest	forest	1	0.298	0	11	1	1.0
1	forest/sun_axmerrgecmjzepic.jpg	forest	forest	0	0.321	0	11	1	0.0
1	distractors/sun_blqtgeertiozjyij.jpg	forest	distractors	1	0.41600000000000004	0	11	0	0.0
1	forest/sun_asdzqqddxsudbfbx.jpg	forest	forest	1	0.265	0	11	1	1.0
1	forest/sun_alegcbhcihoqpqly.jpg	forest	forest	1	0.285	0	11	1	1.0
1	forest/sun_avpevikkkenpiuou.jpg	forest	forest	1	0.262	0	11	1	1.0
1	forest/sun_amfhxfakcdckrjul.jpg	forest	forest	1	0.33	0	11	1	1.0
1	distractors/sun_aidplucywvrmopnt.jpg	forest	distractors	1	0.325	0	11	0	0.0
1	distractors/sun_bdmhozytufmutbsb.jpg	forest	distractors	1	0.382	0	11	0	0.0
1	distractors/sun_bygjynspaxnvwvyk.jpg	forest	distractors	1	0.34	0	11	0	0.0
1	forest/sun_atcdtjouhmsswaei.jpg	forest	forest	1	0.365	0	11	1	1.0
1	distractors/sun_bkdvbhqtrfvxwqzn.jpg	forest	distractors	1	0.474	0	12	0	0.0
1	forest/sun_aofddvhkjfdagokt.jpg	forest	forest	1	0.294	0	12	1	1.0
1	forest/sun_bcamcdzyvmwunbep.jpg	forest	forest	1	0.31	0	12	1	1.0
1	distractors/sun_atfudzdjdouzqtgp.jpg	forest	distractors	1	0.36200000000000004	0	12	0	0.0
1	forest/sun_apcxpnykvzomhckt.jpg	forest	forest	1	0.27	0	12	1	1.0
1	forest/sun_albchstylomchmhd.jpg	forest	forest	1	0.302	0	12	1	1.0
1	forest/sun_amyhfuvsbaizwnwy.jpg	forest	forest	1	0.375	0	12	1	1.0
1	distractors/sun_aprhwkwtsfyfbysp.jpg	forest	distractors	1	0.38	0	12	0	0.0
1	distractors/sun_atuqhiqziwvmjkwu.jpg	forest	distractors	1	0.32	0	12	0	0.0
1	forest/sun_atyyqdbpcuinlyef.jpg	forest	forest	1	0.409	0	12	1	1.0
1	forest/sun_bgrrrlvcogamhmnf.jpg	forest	forest	1	0.392	0	12	1	1.0
1	distractors/sun_anzwfcrppmwyzvgk.jpg	forest	distractors	0	0.375	0	12	0	1.0
1	distractors/sun_bemxesgdyozdgoep.jpg	forest	distractors	1	0.319	0	12	0	0.0
1	forest/sun_aedivikatxmpaaqj.jpg	forest	forest	1	0.382	0	12	1	1.0
1	distractors/sun_asvbibhfjlymumqc.jpg	forest	distractors	1	0.376	0	12	0	0.0
1	distractors/sun_banptmsknhirrzed.jpg	forest	distractors	1	0.337	0	12	0	0.0
1	forest/sun_brkrvhytsbdmgwzn.jpg	forest	forest	1	0.401	0	12	1	1.0
1	distractors/sun_azaffdkhkudhguwj.jpg	forest	distractors	1	0.361	0	12	0	0.0
1	distractors/sun_acjqncggggexcgwv.jpg	forest	distractors	1	0.337	0	12	0	0.0
1	forest/sun_boakpjsofzyrojia.jpg	forest	forest	1	0.32	0	12	1	1.0
1	distractors/sun_ahmknkgofpwirhse.jpg	forest	distractors	1	0.35200000000000004	0	12	0	0.0
1	distractors/sun_aurvnyslbtiighnt.jpg	forest	distractors	1	0.402	0	12	0	0.0
1	forest/sun_amyjwanravschubf.jpg	forest	forest	1	0.41700000000000004	0	12	1	1.0
1	distractors/sun_atymnxxxucqkovtw.jpg	forest	distractors	1	0.35200000000000004	0	12	0	0.0
1	forest/sun_aeufjrlyporculfz.jpg	forest	forest	1	0.326	0	12	1	1.0
1	distractors/sun_bcmhdbzhuexunnaq.jpg	forest	distractors	1	0.375	0	12	0	0.0
1	forest/sun_aygxxhuxqitphlnp.jpg	forest	forest	1	0.34299999999999997	0	12	1	1.0
1	forest/sun_afbmmsisxsuvzoqc.jpg	forest	forest	1	0.384	0	12	1	1.0
1	distractors/sun_awzftpenpoxjfpgo.jpg	forest	distractors	1	0.337	0	12	0	0.0
1	distractors/sun_bfncngpmslfxssqc.jpg	forest	distractors	1	0.43700000000000006	0	12	0	0.0
1	distractors/sun_bfooqtjmzlsfcazl.jpg	forest	distractors	0		1	12	0
1	distractors/sun_bstgdhvmfotsstlf.jpg	forest	distractors	1	0.37	0	12	0	0.0
1	forest/sun_askfcnqiiahxdxgl.jpg	forest	forest	0	0.303	0	12	1	0.0
1	forest/sun_aazsvpdsdkqbnfco.jpg	forest	forest	1	0.294	0	12	1	1.0
1	forest/sun_atworchkazufbyad.jpg	forest	forest	1	0.303	0	12	1	1.0
1	distractors/sun_asxxlgfchcyhhjgr.jpg	forest	distractors	0		1	12	0
1	distractors/sun_ahgpuyjjaigczdjf.jpg	forest	distractors	1	0.473	0	12	0	0.0
1	distractors/sun_aitgdfoepkcgqpkg.jpg	forest	distractors	1	0.319	0	12	0	0.0
1	distractors/sun_augoinvsfuditcjb.jpg	forest	distractors	1	0.46	0	12	0	0.0
1	distractors/sun_bzwvwummedwmxdqe.jpg	forest	distractors	1	0.327	0	12	0	0.0
1	distractors/sun_avznrdbkptmkhoco.jpg	forest	distractors	1	0.345	0	12	0	0.0
1	distractors/sun_bpsoapwdsvvtfiry.jpg	forest	distractors	1	0.34299999999999997	0	12	0	0.0
1	forest/sun_ajcjwmqklddutzvc.jpg	forest	forest	0	0.35600000000000004	0	12	1	0.0
1	forest/sun_aunmoitqcbqjykwe.jpg	forest	forest	1	0.272	0	12	1	1.0
1	distractors/sun_alrjvbeojdhlcprj.jpg	forest	distractors	0	0.355	0	12	0	1.0
1	forest/sun_bwckyhdteqqdgeve.jpg	forest	forest	0	0.408	0	12	1	0.0
1	forest/sun_abvrazjxgpqhvszy.jpg	forest	forest	1	0.324	0	12	1	1.0
1	forest/sun_akguloxechncfnam.jpg	forest	forest	1	0.33	0	12	1	1.0
1	forest/sun_akpxoulufljvagdh.jpg	forest	forest	1	0.359	0	12	1	1.0
1	forest/sun_abhebbmkwmrgstyo.jpg	forest	forest	1	0.301	0	12	1	1.0
1	distractors/sun_ahnnnmecbfrwwkev.jpg	forest	distractors	1	0.379	0	12	0	0.0
1	forest/sun_bzmcrajkmjnqkfey.jpg	forest	forest	1	0.3	0	12	1	1.0
1	distractors/sun_aitjzoacmhbishih.jpg	forest	distractors	1	0.359	0	12	0	0.0
1	forest/sun_abhtlegzqrusxkjj.jpg	forest	forest	1	0.363	0	12	1	1.0
1	forest/sun_biaoafnfwshiepad.jpg	forest	forest	0	0.44799999999999995	0	12	1	0.0
1	forest/sun_aueiemmupqtslion.jpg	forest	forest	1	0.36200000000000004	0	12	1	1.0
1	mountain/sun_atwenjbmbsprzkob.jpg	mountain	mountain	1	0.455	0	13	1	1.0
1	distractors/sun_adisnwnamzcufwli.jpg	mountain	distractors	1	0.436	0	13	0	0.0
1	mountain/sun_bvshywtmlenkoyss.jpg	mountain	mountain	1	0.33299999999999996	0	13	1	1.0
1	mountain/sun_avljvspqhsenawjt.jpg	mountain	mountain	1	0.396	0	13	1	1.0
1	distractors/sun_anszgqcnuznkbtrw.jpg	mountain	distractors	0	0.45299999999999996	0	13	0	1.0
1	mountain/sun_bsdrozaxqrkniyax.jpg	mountain	mountain	0	0.485	0	13	1	0.0
1	distractors/sun_aldmefuypofwjjoo.jpg	mountain	distractors	1	0.465	0	13	0	0.0
1	mountain/sun_bpqombtghzcbglwk.jpg	mountain	mountain	1	0.37200000000000005	0	13	1	1.0
1	mountain/sun_bvvdpkzrkynhdxir.jpg	mountain	mountain	1	0.311	0	13	1	1.0
1	mountain/sun_bgqcdyvwknpvpsgi.jpg	mountain	mountain	0		1	13	1
1	mountain/sun_azkwikfvgpykgvpm.jpg	mountain	mountain	1	0.349	0	13	1	1.0
1	mountain/sun_bonuhbnylxnbdkoc.jpg	mountain	mountain	0	0.358	0	13	1	0.0
1	mountain/sun_blfjnoosdhtjnpza.jpg	mountain	mountain	1	0.27699999999999997	0	13	1	1.0
1	mountain/sun_bfkozflwxpyfonyl.jpg	mountain	mountain	1	0.262	0	13	1	1.0
1	mountain/sun_bshankmatsprclcm.jpg	mountain	mountain	1	0.264	0	13	1	1.0
1	distractors/sun_anjrlspuunbskjle.jpg	mountain	distractors	1	0.428	0	13	0	0.0
1	mountain/sun_blxfpurysqzsfvjt.jpg	mountain	mountain	1	0.29600000000000004	0	13	1	1.0
1	distractors/sun_aghgnaxbqsiwukrq.jpg	mountain	distractors	0	0.262	0	13	0	1.0
1	mountain/sun_aexmngitrbrhbygj.jpg	mountain	mountain	1	0.33799999999999997	0	13	1	1.0
1	mountain/sun_aqppquhrrztapgdt.jpg	mountain	mountain	1	0.451	0	13	1	1.0
1	distractors/sun_acbeypdvskqxwbrf.jpg	mountain	distractors	1	0.461	0	13	0	0.0
1	mountain/sun_bmnzuqqsdyevglhx.jpg	mountain	mountain	0	0.495	0	13	1	0.0
1	mountain/sun_bnlulocdqopoojpi.jpg	mountain	mountain	0		1	13	1
1	distractors/sun_amizpazzogtrkgul.jpg	mountain	distractors	1	0.478	0	13	0	0.0
1	distractors/sun_bumztqzoryitqacu.jpg	mountain	distractors	1	0.35700000000000004	0	13	0	0.0
1	mountain/sun_axdvvavkwckmezqq.jpg	mountain	mountain	0	0.45899999999999996	0	13	1	0.0
1	distractors/sun_bgajyjtnvisnmrfr.jpg	mountain	distractors	0	0.344	0	13	0	1.0
1	distractors/sun_axudsnnfqxisszld.jpg	mountain	distractors	0		1	13	0
1	mountain/sun_bdzzxfsxraioeogr.jpg	mountain	mountain	1	0.42700000000000005	0	13	1	1.0
1	distractors/sun_afjzkjcwcpdlhioc.jpg	mountain	distractors	1	0.387	0	13	0	0.0
1	distractors/sun_anytotdzuqbvmbmr.jpg	mountain	distractors	1	0.40299999999999997	0	13	0	0.0
1	distractors/sun_aylemzaznkymtixs.jpg	mountain	distractors	1	0.353	0	13	0	0.0
1	mountain/sun_bndtjfrruqknpglo.jpg	mountain	mountain	1	0.36200000000000004	0	13	1	1.0
1	distractors/sun_atuqhiqziwvmjkwu.jpg	mountain	distractors	1	0.479	0	13	0	0.0
1	distractors/sun_bevuftvyfpanmmab.jpg	mountain	distractors	1	0.321	0	13	0	0.0
1	distractors/sun_aafqfjpechscyidz.jpg	mountain	distractors	1	0.38	0	13	0	0.0
1	mountain/sun_bzjknekcztdeilft.jpg	mountain	mountain	0	0.336	0	13	1	0.0
1	distractors/sun_ayjcwoomvfczmxhx.jpg	mountain	distractors	1	0.41600000000000004	0	13	0	0.0
1	distractors/sun_bunkegtkujuqmlia.jpg	mountain	distractors	0	0.42700000000000005	0	13	0	1.0
1	mountain/sun_bkdficordegttyng.jpg	mountain	mountain	1	0.33	0	13	1	1.0
1	distractors/sun_bpsoapwdsvvtfiry.jpg	mountain	distractors	1	0.42100000000000004	0	13	0	0.0
1	mountain/sun_bfdilksxqenmlkpj.jpg	mountain	mountain	1	0.45299999999999996	0	13	1	1.0
1	distractors/sun_aitjzoacmhbishih.jpg	mountain	distractors	0	0.37200000000000005	0	13	0	1.0
1	mountain/sun_bcukmbmwnckzbqdw.jpg	mountain	mountain	1	0.326	0	13	1	1.0
1	distractors/sun_asxxlgfchcyhhjgr.jpg	mountain	distractors	1	0.34299999999999997	0	13	0	0.0
1	mountain/sun_byxoojaacqfcpmul.jpg	mountain	mountain	1	0.33299999999999996	0	13	1	1.0
1	distractors/sun_alrjvbeojdhlcprj.jpg	mountain	distractors	0	0.439	0	13	0	1.0
1	mountain/sun_bplrcpdqnxetdise.jpg	mountain	mountain	1	0.428	0	13	1	1.0
1	mountain/sun_boxfizxdmlaotdgc.jpg	mountain	mountain	1	0.473	0	13	1	1.0
1	distractors/sun_bjtyqmounopoklbq.jpg	mountain	distractors	0	0.32799999999999996	0	13	0	1.0
1	distractors/sun_bnsrnpeqactqrcuy.jpg	mountain	distractors	1	0.371	0	13	0	0.0
1	distractors/sun_airvjjkruobbrzse.jpg	mountain	distractors	0	0.402	0	13	0	1.0
1	mountain/sun_bcjgduwtivjfqszh.jpg	mountain	mountain	1	0.46799999999999997	0	13	1	1.0
1	distractors/sun_apfjiyvickxksnrj.jpg	mountain	distractors	0	0.41100000000000003	0	13	0	1.0
1	distractors/sun_ahmknkgofpwirhse.jpg	mountain	distractors	1	0.439	0	13	0	0.0
1	distractors/sun_auxuqcuubiatgqdv.jpg	mountain	distractors	0	0.401	0	13	0	1.0
1	distractors/sun_ahefdstnglssszei.jpg	mountain	distractors	0	0.392	0	14	0	1.0
1	mountain/sun_bbqhogrbuymwhahz.jpg	mountain	mountain	1	0.348	0	14	1	1.0
1	mountain/sun_areshdgkyhumlmbk.jpg	mountain	mountain	1	0.327	0	14	1	1.0
1	mountain/sun_aqohatrqqxxdtjsf.jpg	mountain	mountain	1	0.325	0	14	1	1.0
1	mountain/sun_bdpgnjzqnufekyua.jpg	mountain	mountain	1	0.303	0	14	1	1.0
1	distractors/sun_asgiiwmeccpcjcvm.jpg	mountain	distractors	1	0.49700000000000005	0	14	0	0.0
1	mountain/sun_becrhdzzqxkmkgaa.jpg	mountain	mountain	1	0.34700000000000003	0	14	1	1.0
1	distractors/sun_bpdxjhlrartckrlj.jpg	mountain	distractors	1	0.46799999999999997	0	14	0	0.0
1	mountain/sun_bqfwecjmbsunubcw.jpg	mountain	mountain	1	0.461	0	14	1	1.0
1	distractors/sun_alhlzabzhpbjptoq.jpg	mountain	distractors	1	0.48700000000000004	0	14	0	0.0
1	distractors/sun_aqtstmhxxgspchdn.jpg	mountain	distractors	1	0.40700000000000003	0	14	0	0.0
1	mountain/sun_buhtrwvgfwouvhfm.jpg	mountain	mountain	0	0.377	0	14	1	0.0
1	distractors/sun_bqweqoeukwwoszhs.jpg	mountain	distractors	1	0.4	0	14	0	0.0
1	distractors/sun_axftaijddzvbjaik.jpg	mountain	distractors	1	0.496	0	14	0	0.0
1	mountain/sun_burfcwyoovrcpdrn.jpg	mountain	mountain	0	0.34299999999999997	0	14	1	0.0
1	mountain/sun_adxyydtzunsuzicv.jpg	mountain	mountain	1	0.439	0	14	1	1.0
1	distractors/sun_aciiyxvycgsxqwvn.jpg	mountain	distractors	1	0.436	0	14	0	0.0
1	mountain/sun_bastptdxbxbeiyto.jpg	mountain	mountain	1	0.392	0	14	1	1.0
1	distractors/sun_aprhwkwtsfyfbysp.jpg	mountain	distractors	1	0.44299999999999995	0	14	0	0.0
1	mountain/sun_ajlvjxlreluvbtmn.jpg	mountain	mountain	1	0.364	0	14	1	1.0
1	mountain/sun_arbvvykzaksxipaf.jpg	mountain	mountain	0		1	14	1
1	mountain/sun_bfftwgxftpoauigc.jpg	mountain	mountain	1	0.467	0	14	1	1.0
1	distractors/sun_ajiirnivbcnyvblv.jpg	mountain	distractors	0	0.298	0	14	0	1.0
1	mountain/sun_bgktklwvkgdpralk.jpg	mountain	mountain	1	0.316	0	14	1	1.0
1	distractors/sun_agsmccrftqbdtlki.jpg	mountain	distractors	1	0.43	0	14	0	0.0
1	mountain/sun_bytollazdxbcjrmu.jpg	mountain	mountain	1	0.42100000000000004	0	14	1	1.0
1	mountain/sun_buixiuwipljtxcmn.jpg	mountain	mountain	0	0.368	0	14	1	0.0
1	mountain/sun_bjrscqqrajdmfznu.jpg	mountain	mountain	1	0.363	0	14	1	1.0
1	distractors/sun_avqhechaxpqscgiy.jpg	mountain	distractors	0	0.39399999999999996	0	14	0	1.0
1	mountain/sun_bsqtlvjboqzkvoaa.jpg	mountain	mountain	0	0.35600000000000004	0	14	1	0.0
1	mountain/sun_amgwwgdvxrfvqego.jpg	mountain	mountain	1	0.313	0	14	1	1.0
1	distractors/sun_apitcnvvhyuagysd.jpg	mountain	distractors	0		1	14	0
1	distractors/sun_bkdvbhqtrfvxwqzn.jpg	mountain	distractors	1	0.457	0	14	0	0.0
1	distractors/sun_bdmhozytufmutbsb.jpg	mountain	distractors	0		1	14	0
1	mountain/sun_asaxnblaozfpdmuu.jpg	mountain	mountain	1	0.389	0	14	1	1.0
1	mountain/sun_ahjaxarchmzdeovq.jpg	mountain	mountain	0	0.419	0	14	1	0.0
1	mountain/sun_boojlynzeoqbkmqi.jpg	mountain	mountain	0	0.419	0	14	1	0.0
1	distractors/sun_bjatknxlibxufsfs.jpg	mountain	distractors	0		1	14	0
1	mountain/sun_ackmplqlfuvemygc.jpg	mountain	mountain	1	0.37799999999999995	0	14	1	1.0
1	distractors/sun_bhdfhjaiekcwzeqy.jpg	mountain	distractors	1	0.473	0	14	0	0.0
1	distractors/sun_aveugpfwaxuzfgep.jpg	mountain	distractors	1	0.35	0	14	0	0.0
1	distractors/sun_ahduwxkimsapjqss.jpg	mountain	distractors	1	0.441	0	14	0	0.0
1	distractors/sun_bqnrbtdfzybucpdi.jpg	mountain	distractors	1	0.353	0	14	0	0.0
1	distractors/sun_ahgpuyjjaigczdjf.jpg	mountain	distractors	0	0.33899999999999997	0	14	0	1.0
1	mountain/sun_acafyovdyiwjkeaq.jpg	mountain	mountain	1	0.408	0	14	1	1.0
1	distractors/sun_awydheczfutwcrll.jpg	mountain	distractors	0	0.37799999999999995	0	14	0	1.0
1	mountain/sun_anzlqztfzpoukvlg.jpg	mountain	mountain	0	0.495	0	14	1	0.0
1	distractors/sun_ajxrzbuthgwfzqsz.jpg	mountain	distractors	1	0.467	0	14	0	0.0
1	mountain/sun_bitnxggeolezozgi.jpg	mountain	mountain	0		1	14	1
1	distractors/sun_atymnxxxucqkovtw.jpg	mountain	distractors	1	0.461	0	14	0	0.0
1	distractors/sun_berycvcbkisvibml.jpg	mountain	distractors	1	0.39399999999999996	0	14	0	0.0
1	distractors/sun_aiaieclczqrqcwad.jpg	mountain	distractors	0	0.34	0	14	0	1.0
1	mountain/sun_avfekqvbxrxydkve.jpg	mountain	mountain	1	0.33299999999999996	0	14	1	1.0
1	distractors/sun_abfnggfcmmanndgw.jpg	mountain	distractors	0		1	14	0
1	distractors/sun_aqfvjhyfqgvkdkhp.jpg	mountain	distractors	1	0.405	0	14	0	0.0
1	mountain/sun_bugjbsfiqnqcsbzf.jpg	mountain	mountain	0	0.311	0	14	1	0.0
1	distractors/sun_bemxesgdyozdgoep.jpg	mountain	distractors	0		1	15	0
1	distractors/sun_atfjmvocfgmzfqzj.jpg	mountain	distractors	1	0.39799999999999996	0	15	0	0.0
1	mountain/sun_bxwqfmwdyeshocce.jpg	mountain	mountain	1	0.284	0	15	1	1.0
1	distractors/sun_avtmqreqkvhyoead.jpg	mountain	distractors	1	0.34	0	15	0	0.0
1	mountain/sun_assticvpzkkjkxma.jpg	mountain	mountain	1	0.314	0	15	1	1.0
1	distractors/sun_ajoaxqrbxbhkfhyr.jpg	mountain	distractors	1	0.308	0	15	0	0.0
1	mountain/sun_byqdnzxdfkosqzde.jpg	mountain	mountain	1	0.26	0	15	1	1.0
1	distractors/sun_anzwfcrppmwyzvgk.jpg	mountain	distractors	0	0.33399999999999996	0	15	0	1.0
1	mountain/sun_bgcyqewfzzstlvmx.jpg	mountain	mountain	1	0.312	0	15	1	1.0
1	mountain/sun_bdoqcefwvzfyrnqn.jpg	mountain	mountain	0	0.345	0	15	1	0.0
1	mountain/sun_abxnzvhlbcxlscne.jpg	mountain	mountain	1	0.268	0	15	1	1.0
1	distractors/sun_axjxedpymqjckfbv.jpg	mountain	distractors	0		1	15	0
1	mountain/sun_alvniqjybzmbpwmb.jpg	mountain	mountain	1	0.32799999999999996	0	15	1	1.0
1	distractors/sun_adpzkiomjxauotef.jpg	mountain	distractors	0	0.402	0	15	0	1.0
1	mountain/sun_asrbynnbrgqkdaux.jpg	mountain	mountain	1	0.312	0	15	1	1.0
1	mountain/sun_aswcmcbdmvdspuij.jpg	mountain	mountain	1	0.41	0	15	1	1.0
1	mountain/sun_annakovpewljhbii.jpg	mountain	mountain	1	0.316	0	15	1	1.0
1	distractors/sun_bnjthcjspxcljmyn.jpg	mountain	distractors	1	0.452	0	15	0	0.0
1	distractors/sun_aurvnyslbtiighnt.jpg	mountain	distractors	1	0.36200000000000004	0	15	0	0.0
1	mountain/sun_arzjnkriqwsbxqvg.jpg	mountain	mountain	0	0.332	0	15	1	0.0
1	mountain/sun_bgdhyoevwvwcgaja.jpg	mountain	mountain	0	0.354	0	15	1	0.0
1	mountain/sun_atairfpicwcmswbb.jpg	mountain	mountain	1	0.292	0	15	1	1.0
1	distractors/sun_augiwpnmzxrwivst.jpg	mountain	distractors	0	0.266	0	15	0	1.0
1	distractors/sun_aimopcdnurqckhhc.jpg	mountain	distractors	1	0.371	0	15	0	0.0
1	distractors/sun_adbymuzeqfdwlerv.jpg	mountain	distractors	1	0.379	0	15	0	0.0
1	distractors/sun_akztgbltwhgthazd.jpg	mountain	distractors	1	0.364	0	15	0	0.0
1	mountain/sun_aaansjgvhbrbxvvk.jpg	mountain	mountain	1	0.359	0	15	1	1.0
1	mountain/sun_astbhoowyexkhpmc.jpg	mountain	mountain	1	0.371	0	15	1	1.0
1	distractors/sun_ahoifaghnzdyswix.jpg	mountain	distractors	1	0.461	0	15	0	0.0
1	mountain/sun_bksdtdygtdttvqaz.jpg	mountain	mountain	1	0.28300000000000003	0	15	1	1.0
1	distractors/sun_ayjlmdegljgciejk.jpg	mountain	distractors	1	0.43799999999999994	0	15	0	0.0
1	mountain/sun_bpizyuxgnkkgbhoc.jpg	mountain	mountain	1	0.41	0	15	1	1.0
1	distractors/sun_bmjohdraqdzcwrdw.jpg	mountain	distractors	1	0.40299999999999997	0	15	0	0.0
1	mountain/sun_buejjvvuuugwpibq.jpg	mountain	mountain	1	0.299	0	15	1	1.0
1	distractors/sun_btddyqxnkvhempax.jpg	mountain	distractors	1	0.441	0	15	0	0.0
1	mountain/sun_aiqsglxgsjiugchq.jpg	mountain	mountain	1	0.312	0	15	1	1.0
1	distractors/sun_bxddrqgaqzvulufw.jpg	mountain	distractors	1	0.381	0	15	0	0.0
1	distractors/sun_agjisqfvruxsrgrk.jpg	mountain	distractors	0	0.302	0	15	0	1.0
1	distractors/sun_atfudzdjdouzqtgp.jpg	mountain	distractors	0	0.278	0	15	0	1.0
1	distractors/sun_afzbxvsiqrqipbnj.jpg	mountain	distractors	1	0.439	0	15	0	0.0
1	distractors/sun_ankilqlmrmqqydbj.jpg	mountain	distractors	1	0.38	0	15	0	0.0
1	distractors/sun_ajcefsfrteafnbht.jpg	mountain	distractors	0	0.375	0	15	0	1.0
1	distractors/sun_ajiyppjjwfixgucy.jpg	mountain	distractors	0		1	15	0
1	mountain/sun_bondsaxzmdkthmdb.jpg	mountain	mountain	0		1	15	1
1	distractors/sun_ajffzfybyvbobtth.jpg	mountain	distractors	1	0.489	0	15	0	0.0
1	mountain/sun_btmpgmqlzvnsfueg.jpg	mountain	mountain	1	0.408	0	15	1	1.0
1	mountain/sun_bzacswcemrwwdbch.jpg	mountain	mountain	0	0.261	0	15	1	0.0
1	mountain/sun_brifhdkmssmnyxqp.jpg	mountain	mountain	0	0.33799999999999997	0	15	1	0.0
1	distractors/sun_aiyoznyqnlpbmopt.jpg	mountain	distractors	0	0.337	0	15	0	1.0
1	distractors/sun_azmrixjtdcdyusgh.jpg	mountain	distractors	1	0.447	0	15	0	0.0
1	mountain/sun_blpdionfrqbyrpli.jpg	mountain	mountain	1	0.495	0	15	1	1.0
1	mountain/sun_blykjgvximmjjufq.jpg	mountain	mountain	0	0.419	0	15	1	0.0
1	mountain/sun_aubmdfljefjqfdvh.jpg	mountain	mountain	1	0.442	0	15	1	1.0
1	mountain/sun_abiamzesmqmohwlz.jpg	mountain	mountain	1	0.29100000000000004	0	15	1	1.0
1	mountain/sun_byubjcjbemtoayyd.jpg	mountain	mountain	1	0.37	0	15	1	1.0
1	distractors/sun_afkiwejjphaiqzlc.jpg	mountain	distractors	0	0.33799999999999997	0	15	0	1.0
1	distractors/sun_bnilylxbzffkecsv.jpg	manmade	distractors	0		1	16	0
1	manmade/sun_asdhlcimgeqzvpfg.jpg	manmade	manmade	1	0.37	0	16	1	1.0
1	manmade/sun_aqvohvewhzqfnuqt.jpg	manmade	manmade	1	0.382	0	16	1	1.0
1	manmade/sun_buarbauorazthlne.jpg	manmade	manmade	0		1	16	1
1	manmade/sun_aeylyxyrwskdnjot.jpg	manmade	manmade	1	0.299	0	16	1	1.0
1	manmade/sun_akacctumitcjvzkn.jpg	manmade	manmade	1	0.243	0	16	1	1.0
1	manmade/sun_bznjnczxcodponxa.jpg	manmade	manmade	1	0.293	0	16	1	1.0
1	distractors/sun_avkwtglzyrwpkxsj.jpg	manmade	distractors	0	0.28300000000000003	0	16	0	1.0
1	manmade/sun_cncomxvtjerwkkus.jpg	manmade	manmade	0	0.354	0	16	1	0.0
1	distractors/sun_buzptenhhzbfkklk.jpg	manmade	distractors	1	0.42	0	16	0	0.0
1	distractors/sun_bycqplbacuzcczpa.jpg	manmade	distractors	1	0.401	0	16	0	0.0
1	distractors/sun_afjzkjcwcpdlhioc.jpg	manmade	distractors	0	0.33299999999999996	0	16	0	1.0
1	distractors/sun_atymnxxxucqkovtw.jpg	manmade	distractors	1	0.445	0	16	0	0.0
1	manmade/sun_cvxnziivpmewudbv.jpg	manmade	manmade	1	0.311	0	16	1	1.0
1	distractors/sun_aiaieclczqrqcwad.jpg	manmade	distractors	0		1	16	0
1	manmade/sun_ajawafohhivjadhj.jpg	manmade	manmade	1	0.45299999999999996	0	16	1	1.0
1	manmade/sun_ackulkbcceprdszd.jpg	manmade	manmade	1	0.308	0	16	1	1.0
1	distractors/sun_alhlzabzhpbjptoq.jpg	manmade	distractors	1	0.455	0	16	0	0.0
1	manmade/sun_ahskkxtmgjwwcftl.jpg	manmade	manmade	1	0.345	0	16	1	1.0
1	distractors/sun_atrzacrppbrmmpaj.jpg	manmade	distractors	1	0.35200000000000004	0	16	0	0.0
1	distractors/sun_agcdswatrpiarkpi.jpg	manmade	distractors	1	0.369	0	16	0	0.0
1	distractors/sun_acbeypdvskqxwbrf.jpg	manmade	distractors	1	0.342	0	16	0	0.0
1	manmade/sun_cjvyurysfztucsmm.jpg	manmade	manmade	0		1	16	1
1	distractors/sun_anmikgydcgeanztc.jpg	manmade	distractors	0		1	16	0
1	distractors/sun_asxxlgfchcyhhjgr.jpg	manmade	distractors	0	0.359	0	16	0	1.0
1	distractors/sun_awsubnvfvpmcuimo.jpg	manmade	distractors	1	0.363	0	16	0	0.0
1	manmade/sun_ateeducufjdaxjgm.jpg	manmade	manmade	1	0.348	0	16	1	1.0
1	distractors/sun_bjtyqmounopoklbq.jpg	manmade	distractors	1	0.36200000000000004	0	16	0	0.0
1	distractors/sun_bqolnjttccpgzecb.jpg	manmade	distractors	1	0.32799999999999996	0	16	0	0.0
1	distractors/sun_aeaqfuuzsgzdsjse.jpg	manmade	distractors	1	0.299	0	16	0	0.0
1	distractors/sun_ajoaxqrbxbhkfhyr.jpg	manmade	distractors	1	0.325	0	16	0	0.0
1	manmade/sun_attcfhoxjvgyxxtv.jpg	manmade	manmade	1	0.27399999999999997	0	16	1	1.0
1	distractors/sun_ardyexiofouyrxkf.jpg	manmade	distractors	1	0.373	0	16	0	0.0
1	distractors/sun_anytotdzuqbvmbmr.jpg	manmade	distractors	1	0.317	0	16	0	0.0
1	manmade/sun_corntiuwysnjioic.jpg	manmade	manmade	0	0.45299999999999996	0	16	1	0.0
1	distractors/sun_agjisqfvruxsrgrk.jpg	manmade	distractors	1	0.41	0	16	0	0.0
1	distractors/sun_bcmhdbzhuexunnaq.jpg	manmade	distractors	1	0.39799999999999996	0	16	0	0.0
1	distractors/sun_bpsoapwdsvvtfiry.jpg	manmade	distractors	1	0.312	0	16	0	0.0
1	distractors/sun_augoinvsfuditcjb.jpg	manmade	distractors	1	0.379	0	16	0	0.0
1	manmade/sun_bpxqyvqzedbqpjyu.jpg	manmade	manmade	1	0.348	0	16	1	1.0
1	manmade/sun_amzhpphrbjhjowic.jpg	manmade	manmade	0	0.373	0	16	1	0.0
1	manmade/sun_aorayvdelbxfrvuv.jpg	manmade	manmade	1	0.405	0	16	1	1.0
1	manmade/sun_amydaucmamwcjlaq.jpg	manmade	manmade	1	0.29600000000000004	0	16	1	1.0
1	manmade/sun_avitjayzqkvfudho.jpg	manmade	manmade	1	0.354	0	16	1	1.0
1	manmade/sun_aoswygjubczrljdu.jpg	manmade	manmade	1	0.316	0	16	1	1.0
1	distractors/sun_anjrlspuunbskjle.jpg	manmade	distractors	0	0.271	0	16	0	1.0
1	distractors/sun_aidnbwwhzthunajp.jpg	manmade	distractors	1	0.361	0	16	0	0.0
1	manmade/sun_agyeeljqboaflujf.jpg	manmade	manmade	1	0.32899999999999996	0	16	1	1.0
1	manmade/sun_aoprgkgmjachnpah.jpg	manmade	manmade	0	0.34600000000000003	0	16	1	0.0
1	distractors/sun_ayjawvchtceoywfv.jpg	manmade	distractors	0	0.293	0	16	0	1.0
1	manmade/sun_acwtyoxwolkzmmwq.jpg	manmade	manmade	0		1	16	1
1	manmade/sun_aiigbagssvrypvqx.jpg	manmade	manmade	0	0.43200000000000005	0	16	1	0.0
1	manmade/sun_admhozytufmutbsb.jpg	manmade	manmade	1	0.37799999999999995	0	16	1	1.0
1	manmade/sun_abebnbxoqajwwzgn.jpg	manmade	manmade	1	0.298	0	16	1	1.0
1	manmade/sun_amohvnkrbmvwutfv.jpg	manmade	manmade	1	0.353	0	16	1	1.0
1	distractors/sun_awydheczfutwcrll.jpg	manmade	distractors	0		1	16	0
1	manmade/sun_bdxgztesnsoefwfy.jpg	manmade	manmade	1	0.413	0	17	1	1.0
1	manmade/sun_aidgpupkpbnajhve.jpg	manmade	manmade	0	0.342	0	17	1	0.0
1	distractors/sun_banptmsknhirrzed.jpg	manmade	distractors	0	0.325	0	17	0	1.0
1	manmade/sun_brpfkqodeakmerad.jpg	manmade	manmade	0	0.408	0	17	1	0.0
1	distractors/sun_bqweqoeukwwoszhs.jpg	manmade	distractors	1	0.374	0	17	0	0.0
1	distractors/sun_blafshlvrrqxehon.jpg	manmade	distractors	0	0.36200000000000004	0	17	0	1.0
1	distractors/sun_afcvzwxgoavziolx.jpg	manmade	distractors	1	0.379	0	17	0	0.0
1	distractors/sun_akztgbltwhgthazd.jpg	manmade	distractors	1	0.36200000000000004	0	17	0	0.0
1	manmade/sun_aeqqcdlelfmrknmh.jpg	manmade	manmade	1	0.436	0	17	1	1.0
1	distractors/sun_bstgdhvmfotsstlf.jpg	manmade	distractors	0		1	17	0
1	distractors/sun_aprhwkwtsfyfbysp.jpg	manmade	distractors	0	0.39899999999999997	0	17	0	1.0
1	distractors/sun_adbymuzeqfdwlerv.jpg	manmade	distractors	1	0.325	0	17	0	0.0
1	manmade/sun_acceqbhowpvffuxo.jpg	manmade	manmade	0		1	17	1
1	distractors/sun_bgajyjtnvisnmrfr.jpg	manmade	distractors	1	0.385	0	17	0	0.0
1	manmade/sun_apnhrqhrxxxatvfd.jpg	manmade	manmade	0	0.39399999999999996	0	17	1	0.0
1	manmade/sun_afeentetqvyctpiu.jpg	manmade	manmade	1	0.445	0	17	1	1.0
1	manmade/sun_bwbdnqwzjqjvwodk.jpg	manmade	manmade	1	0.469	0	17	1	1.0
1	distractors/sun_azaffdkhkudhguwj.jpg	manmade	distractors	1	0.39899999999999997	0	17	0	0.0
1	manmade/sun_apbsisgtmlgupziq.jpg	manmade	manmade	1	0.358	0	17	1	1.0
1	distractors/sun_bygjynspaxnvwvyk.jpg	manmade	distractors	1	0.373	0	17	0	0.0
1	manmade/sun_cfsknrqkwoyyclpl.jpg	manmade	manmade	1	0.358	0	17	1	1.0
1	manmade/sun_abjehdgjnkljkvds.jpg	manmade	manmade	1	0.302	0	17	1	1.0
1	manmade/sun_alixdbyykhmtjluj.jpg	manmade	manmade	0	0.366	0	17	1	0.0
1	manmade/sun_clnxwdmkygieuoxr.jpg	manmade	manmade	1	0.309	0	17	1	1.0
1	distractors/sun_bemxesgdyozdgoep.jpg	manmade	distractors	1	0.396	0	17	0	0.0
1	distractors/sun_awzftpenpoxjfpgo.jpg	manmade	distractors	0	0.42200000000000004	0	17	0	1.0
1	distractors/sun_anszgqcnuznkbtrw.jpg	manmade	distractors	1	0.42700000000000005	0	17	0	0.0
1	distractors/sun_algdukwqozorymvg.jpg	manmade	distractors	1	0.355	0	17	0	0.0
1	distractors/sun_aqqowpjppnulcsgu.jpg	manmade	distractors	1	0.387	0	17	0	0.0
1	manmade/sun_bsixzkfeuvglcwqt.jpg	manmade	manmade	0	0.353	0	17	1	0.0
1	distractors/sun_ahduwxkimsapjqss.jpg	manmade	distractors	0		1	17	0
1	manmade/sun_bvnjfnhbcbkdlxjd.jpg	manmade	manmade	0		1	17	1
1	distractors/sun_aektukdkdwkumxaa.jpg	manmade	distractors	1	0.364	0	17	0	0.0
1	manmade/sun_amhpmxgryiirydws.jpg	manmade	manmade	0	0.37	0	17	1	0.0
1	distractors/sun_axnrcihhrnmogphy.jpg	manmade	distractors	1	0.431	0	17	0	0.0
1	manmade/sun_ammvsynuutpvhmin.jpg	manmade	manmade	0		1	17	1
1	distractors/sun_ajqbiwzgviedhick.jpg	manmade	distractors	0		1	17	0
1	distractors/sun_bfooqtjmzlsfcazl.jpg	manmade	distractors	0	0.43	0	17	0	1.0
1	manmade/sun_arsbgwgvkjendjag.jpg	manmade	manmade	1	0.38	0	17	1	1.0
1	manmade/sun_ahtofdcxqibektxf.jpg	manmade	manmade	1	0.461	0	17	1	1.0
1	distractors/sun_aitjzoacmhbishih.jpg	manmade	distractors	0		1	17	0
1	manmade/sun_btjsunqjzidsxigt.jpg	manmade	manmade	1	0.485	0	17	1	1.0
1	manmade/sun_acqdscmkxnrfnnod.jpg	manmade	manmade	0	0.39	0	17	1	0.0
1	manmade/sun_axnvpibdstrpttgx.jpg	manmade	manmade	1	0.289	0	17	1	1.0
1	distractors/sun_bqlegrhxizosflss.jpg	manmade	distractors	1	0.389	0	17	0	0.0
1	distractors/sun_bhdfhjaiekcwzeqy.jpg	manmade	distractors	1	0.49	0	17	0	0.0
1	distractors/sun_bevuftvyfpanmmab.jpg	manmade	distractors	1	0.33	0	17	0	0.0
1	manmade/sun_cjkzscnrnuhtdpxu.jpg	manmade	manmade	1	0.27899999999999997	0	17	1	1.0
1	manmade/sun_amdgyumjveflzywh.jpg	manmade	manmade	1	0.264	0	17	1	1.0
1	distractors/sun_bbcfpwlpolnutyju.jpg	manmade	distractors	0	0.33799999999999997	0	17	0	1.0
1	manmade/sun_aaljqlfhwfnxwyek.jpg	manmade	manmade	1	0.26	0	17	1	1.0
1	distractors/sun_avznrdbkptmkhoco.jpg	manmade	distractors	1	0.307	0	17	0	0.0
1	distractors/sun_bunkegtkujuqmlia.jpg	manmade	distractors	0	0.41	0	17	0	1.0
1	manmade/sun_azqubrfkwhnjyjfh.jpg	manmade	manmade	1	0.364	0	17	1	1.0
1	manmade/sun_cawgeeaxkrhuqbcp.jpg	manmade	manmade	1	0.363	0	17	1	1.0
1	manmade/sun_ajioazwnquwdjbfv.jpg	manmade	manmade	1	0.361	0	17	1	1.0
1	manmade/sun_aehqbvxyjluttouv.jpg	manmade	manmade	1	0.46399999999999997	0	18	1	1.0
1	distractors/sun_atfudzdjdouzqtgp.jpg	manmade	distractors	1	0.369	0	18	0	0.0
1	manmade/sun_bbqdspsppdvoszdf.jpg	manmade	manmade	0	0.302	0	18	1	0.0
1	manmade/sun_bnvhscwialmdmgjk.jpg	manmade	manmade	1	0.363	0	18	1	1.0
1	distractors/sun_aafqfjpechscyidz.jpg	manmade	distractors	1	0.423	0	18	0	0.0
1	distractors/sun_anrxdhkvwehbpyzj.jpg	manmade	distractors	1	0.389	0	18	0	0.0
1	manmade/sun_ahmjiocizjmnwnyy.jpg	manmade	manmade	0	0.405	0	18	1	0.0
1	manmade/sun_atvrshosypkbyjdr.jpg	manmade	manmade	0	0.35700000000000004	0	18	1	0.0
1	distractors/sun_agsmccrftqbdtlki.jpg	manmade	distractors	1	0.41	0	18	0	0.0
1	distractors/sun_bqnrbtdfzybucpdi.jpg	manmade	distractors	1	0.45	0	18	0	0.0
1	distractors/sun_ajimwvkdjgajtcal.jpg	manmade	distractors	1	0.308	0	18	0	0.0
1	distractors/sun_afzbxvsiqrqipbnj.jpg	manmade	distractors	1	0.324	0	18	0	0.0
1	manmade/sun_abiamrfwjrqdfdub.jpg	manmade	manmade	1	0.391	0	18	1	1.0
1	manmade/sun_aftegwimumrzrpbi.jpg	manmade	manmade	1	0.311	0	18	1	1.0
1	distractors/sun_atuqtilisvvhpouh.jpg	manmade	distractors	1	0.377	0	18	0	0.0
1	distractors/sun_apitcnvvhyuagysd.jpg	manmade	distractors	0	0.337	0	18	0	1.0
1	manmade/sun_adsriuscubkvzrmt.jpg	manmade	manmade	1	0.345	0	18	1	1.0
1	distractors/sun_augiwpnmzxrwivst.jpg	manmade	distractors	0		1	18	0
1	manmade/sun_cgzhrmwksxudsvxa.jpg	manmade	manmade	1	0.4	0	18	1	1.0
1	manmade/sun_afqxfuawgevhqdvl.jpg	manmade	manmade	1	0.34700000000000003	0	18	1	1.0
1	distractors/sun_ahmpirkwazbwwjyb.jpg	manmade	distractors	1	0.401	0	18	0	0.0
1	manmade/sun_agzxiysjxogadhxu.jpg	manmade	manmade	1	0.418	0	18	1	1.0
1	distractors/sun_apfjiyvickxksnrj.jpg	manmade	distractors	1	0.40299999999999997	0	18	0	0.0
1	distractors/sun_bzfwfmwxrwsgzgbj.jpg	manmade	distractors	1	0.377	0	18	0	0.0
1	distractors/sun_ayjcwoomvfczmxhx.jpg	manmade	distractors	1	0.332	0	18	0	0.0
1	distractors/sun_adisnwnamzcufwli.jpg	manmade	distractors	1	0.353	0	18	0	0.0
1	manmade/sun_cspqruenayzoyyhr.jpg	manmade	manmade	1	0.491	0	18	1	1.0
1	distractors/sun_atfjmvocfgmzfqzj.jpg	manmade	distractors	1	0.326	0	18	0	0.0
1	manmade/sun_arppjomvioyyqbdz.jpg	manmade	manmade	0	0.35100000000000003	0	18	1	0.0
1	distractors/sun_ajcefsfrteafnbht.jpg	manmade	distractors	0	0.32299999999999995	0	18	0	1.0
1	distractors/sun_beeglwtksidhhvmn.jpg	manmade	distractors	1	0.47100000000000003	0	18	0	0.0
1	manmade/sun_csayypzgtjqrmekd.jpg	manmade	manmade	1	0.37200000000000005	0	18	1	1.0
1	manmade/sun_aclnphgtvvcsulcu.jpg	manmade	manmade	1	0.369	0	18	1	1.0
1	manmade/sun_abybmtflybkguzxc.jpg	manmade	manmade	1	0.442	0	18	1	1.0
1	distractors/sun_bnvjjlyzatkvovei.jpg	manmade	distractors	1	0.299	0	18	0	0.0
1	manmade/sun_abocankvbtvjhbll.jpg	manmade	manmade	1	0.273	0	18	1	1.0
1	distractors/sun_baiqcjaunzuqiswb.jpg	manmade	distractors	1	0.317	0	18	0	0.0
1	manmade/sun_afmuffrhpzgdlire.jpg	manmade	manmade	1	0.342	0	18	1	1.0
1	distractors/sun_blqtgeertiozjyij.jpg	manmade	distractors	0	0.369	0	18	0	1.0
1	manmade/sun_aeltaisceqxdsocz.jpg	manmade	manmade	1	0.342	0	18	1	1.0
1	distractors/sun_asgiiwmeccpcjcvm.jpg	manmade	distractors	1	0.423	0	18	0	0.0
1	manmade/sun_ajvimqjtxzwxbvfx.jpg	manmade	manmade	1	0.278	0	18	1	1.0
1	manmade/sun_ajwwjykurzffwozr.jpg	manmade	manmade	1	0.331	0	18	1	1.0
1	distractors/sun_bvcxnxfsrravibcp.jpg	manmade	distractors	1	0.45399999999999996	0	18	0	0.0
1	manmade/sun_cdgwfmfxxpmyczmz.jpg	manmade	manmade	0	0.413	0	18	1	0.0
1	distractors/sun_ajxrzbuthgwfzqsz.jpg	manmade	distractors	1	0.298	0	18	0	0.0
1	manmade/sun_awnhtiakwdrjndrf.jpg	manmade	manmade	1	0.327	0	18	1	1.0
1	manmade/sun_azexzuvorpvxvwyk.jpg	manmade	manmade	1	0.34	0	18	1	1.0
1	manmade/sun_bmkghloqmwrfybat.jpg	manmade	manmade	0	0.28800000000000003	0	18	1	0.0
1	distractors/sun_asvbibhfjlymumqc.jpg	manmade	distractors	1	0.386	0	18	0	0.0
1	manmade/sun_beuuurwrpnxmlegj.jpg	manmade	manmade	1	0.36700000000000005	0	18	1	1.0
1	manmade/sun_bmirhysvkvqwdzbn.jpg	manmade	manmade	1	0.285	0	18	1	1.0
1	manmade/sun_buvvtwyqukxhhcbk.jpg	manmade	manmade	1	0.27899999999999997	0	18	1	1.0
1	distractors/sun_aveugpfwaxuzfgep.jpg	manmade	distractors	1	0.382	0	18	0	0.0
1	distractors/sun_acmarkoveteospgp.jpg	manmade	distractors	1	0.305	0	18	0	0.0
1	distractors/sun_bxrzqybxvploelui.jpg	manmade	distractors	0	0.285	0	18	0	1.0
10	mountain/sun_aqmjpoxtywloimev.jpg	mountain	mountain	1	0.44	0	1	1	1.0
10	distractors/sun_airvjjkruobbrzse.jpg	mountain	distractors	0	0.303	0	1	0	1.0
10	mountain/sun_boojlynzeoqbkmqi.jpg	mountain	mountain	1	0.295	0	1	1	1.0
10	mountain/sun_ayddqyknntpvisuy.jpg	mountain	mountain	1	0.305	0	1	1	1.0
10	mountain/sun_aukksukpanjukfyr.jpg	mountain	mountain	1	0.325	0	1	1	1.0
10	distractors/sun_anjrlspuunbskjle.jpg	mountain	distractors	0	0.306	0	1	0	1.0
10	distractors/sun_aqqowpjppnulcsgu.jpg	mountain	distractors	0	0.345	0	1	0	1.0
10	distractors/sun_aylemzaznkymtixs.jpg	mountain	distractors	1	0.48700000000000004	0	1	0	0.0
10	distractors/sun_ardyexiofouyrxkf.jpg	mountain	distractors	1	0.475	0	1	0	0.0
10	distractors/sun_aeaqfuuzsgzdsjse.jpg	mountain	distractors	1	0.375	0	1	0	0.0
10	distractors/sun_akwybalthkwcfjub.jpg	mountain	distractors	1	0.462	0	1	0	0.0
10	mountain/sun_arzjnkriqwsbxqvg.jpg	mountain	mountain	1	0.32299999999999995	0	1	1	1.0
10	mountain/sun_bcjgduwtivjfqszh.jpg	mountain	mountain	1	0.341	0	1	1	1.0
10	distractors/sun_bqfgezskcdsbpzwm.jpg	mountain	distractors	1	0.42100000000000004	0	1	0	0.0
10	distractors/sun_ayrkwygmtklbvose.jpg	mountain	distractors	1	0.379	0	1	0	0.0
10	mountain/sun_bkjbcqikzkwiuhjz.jpg	mountain	mountain	0	0.307	0	1	1	0.0
10	distractors/sun_axudsnnfqxisszld.jpg	mountain	distractors	0		1	1	0
10	mountain/sun_bugelpomgvtnstvi.jpg	mountain	mountain	1	0.39	0	1	1	1.0
10	mountain/sun_bmnzuqqsdyevglhx.jpg	mountain	mountain	0	0.34700000000000003	0	1	1	0.0
10	mountain/sun_bgdhyoevwvwcgaja.jpg	mountain	mountain	0		1	1	1
10	distractors/sun_abfnggfcmmanndgw.jpg	mountain	distractors	0	0.38799999999999996	0	1	0	1.0
10	mountain/sun_bzlmgeqekovfaecg.jpg	mountain	mountain	1	0.257	0	1	1	1.0
10	distractors/sun_bowdseeeumwhgfyw.jpg	mountain	distractors	1	0.41200000000000003	0	1	0	0.0
10	distractors/sun_ajxrzbuthgwfzqsz.jpg	mountain	distractors	0	0.41600000000000004	0	1	0	1.0
10	distractors/sun_atfjmvocfgmzfqzj.jpg	mountain	distractors	1	0.42200000000000004	0	1	0	0.0
10	mountain/sun_bkdficordegttyng.jpg	mountain	mountain	1	0.42200000000000004	0	1	1	1.0
10	distractors/sun_bycqplbacuzcczpa.jpg	mountain	distractors	1	0.496	0	1	0	0.0
10	distractors/sun_ahnnnmecbfrwwkev.jpg	mountain	distractors	1	0.364	0	1	0	0.0
10	distractors/sun_bemxesgdyozdgoep.jpg	mountain	distractors	1	0.332	0	1	0	0.0
10	mountain/sun_axirlrivwimqeruh.jpg	mountain	mountain	1	0.3	0	1	1	1.0
10	mountain/sun_bzwatwrprcgcszoi.jpg	mountain	mountain	1	0.29	0	1	1	1.0
10	distractors/sun_buyxrrfkcumlppcz.jpg	mountain	distractors	1	0.494	0	1	0	0.0
10	mountain/sun_byvlehnquecatash.jpg	mountain	mountain	1	0.494	0	1	1	1.0
10	distractors/sun_atuqhiqziwvmjkwu.jpg	mountain	distractors	0		1	1	0
10	mountain/sun_bdpgnjzqnufekyua.jpg	mountain	mountain	0		1	1	1
10	mountain/sun_bdzzxfsxraioeogr.jpg	mountain	mountain	1	0.28800000000000003	0	1	1	1.0
10	mountain/sun_acoknuwrhmxectlc.jpg	mountain	mountain	1	0.239	0	1	1	1.0
10	distractors/sun_bvcxnxfsrravibcp.jpg	mountain	distractors	1	0.23600000000000002	0	1	0	0.0
10	distractors/sun_bqolnjttccpgzecb.jpg	mountain	distractors	1	0.36200000000000004	0	1	0	0.0
10	distractors/sun_avkwtglzyrwpkxsj.jpg	mountain	distractors	1	0.215	0	1	0	0.0
10	distractors/sun_aidnbwwhzthunajp.jpg	mountain	distractors	0	0.376	0	1	0	1.0
10	mountain/sun_acafyovdyiwjkeaq.jpg	mountain	mountain	1	0.226	0	1	1	1.0
10	mountain/sun_bzplwawvchojcdvd.jpg	mountain	mountain	1	0.255	0	1	1	1.0
10	distractors/sun_awydheczfutwcrll.jpg	mountain	distractors	0	0.24600000000000002	0	1	0	1.0
10	mountain/sun_avfekqvbxrxydkve.jpg	mountain	mountain	1	0.336	0	1	1	1.0
10	mountain/sun_btwgpobzsuygnxzs.jpg	mountain	mountain	1	0.35200000000000004	0	1	1	1.0
10	mountain/sun_amonjxnqcemcyuwg.jpg	mountain	mountain	1	0.267	0	1	1	1.0
10	distractors/sun_aguloddskpsofhlz.jpg	mountain	distractors	1	0.316	0	1	0	0.0
10	distractors/sun_atrtahtekvvwmisv.jpg	mountain	distractors	1	0.324	0	1	0	0.0
10	mountain/sun_atwenjbmbsprzkob.jpg	mountain	mountain	0	0.247	0	1	1	0.0
10	distractors/sun_agsmccrftqbdtlki.jpg	mountain	distractors	1	0.38799999999999996	0	1	0	0.0
10	mountain/sun_aygxcdsfxwzlkiyt.jpg	mountain	mountain	1	0.24	0	1	1	1.0
10	mountain/sun_bxyupqrvntemkrck.jpg	mountain	mountain	1	0.244	0	1	1	1.0
10	distractors/sun_afjzkjcwcpdlhioc.jpg	mountain	distractors	0	0.242	0	1	0	1.0
10	mountain/sun_avljvspqhsenawjt.jpg	mountain	mountain	1	0.268	0	1	1	1.0
10	mountain/sun_adxyydtzunsuzicv.jpg	mountain	mountain	0	0.308	0	1	1	0.0
10	mountain/sun_bytollazdxbcjrmu.jpg	mountain	mountain	1	0.35700000000000004	0	2	1	1.0
10	mountain/sun_amgwwgdvxrfvqego.jpg	mountain	mountain	1	0.27899999999999997	0	2	1	1.0
10	distractors/sun_ajiyppjjwfixgucy.jpg	mountain	distractors	0	0.418	0	2	0	1.0
10	mountain/sun_ackmplqlfuvemygc.jpg	mountain	mountain	1	0.20600000000000002	0	2	1	1.0
10	mountain/sun_btradsjnczruklid.jpg	mountain	mountain	1	0.302	0	2	1	1.0
10	distractors/sun_blafshlvrrqxehon.jpg	mountain	distractors	0	0.35	0	2	0	1.0
10	distractors/sun_anapmxxfogibkfhg.jpg	mountain	distractors	0	0.22699999999999998	0	2	0	1.0
10	mountain/sun_asrbynnbrgqkdaux.jpg	mountain	mountain	1	0.213	0	2	1	1.0
10	distractors/sun_adbvgdvgnfrpaesc.jpg	mountain	distractors	0	0.193	0	2	0	1.0
10	mountain/sun_bsqtlvjboqzkvoaa.jpg	mountain	mountain	1	0.33899999999999997	0	2	1	1.0
10	mountain/sun_bzacswcemrwwdbch.jpg	mountain	mountain	0	0.3	0	2	1	0.0
10	mountain/sun_buixiuwipljtxcmn.jpg	mountain	mountain	1	0.33899999999999997	0	2	1	1.0
10	mountain/sun_bzjpppiitxnzegpc.jpg	mountain	mountain	1	0.34299999999999997	0	2	1	1.0
10	distractors/sun_bkdvbhqtrfvxwqzn.jpg	mountain	distractors	1	0.37200000000000005	0	2	0	0.0
10	distractors/sun_bcmhdbzhuexunnaq.jpg	mountain	distractors	1	0.491	0	2	0	0.0
10	mountain/sun_asiooggdrtylnfrm.jpg	mountain	mountain	1	0.38799999999999996	0	2	1	1.0
10	mountain/sun_bborecgqjohlwwgn.jpg	mountain	mountain	1	0.308	0	2	1	1.0
10	mountain/sun_astbhoowyexkhpmc.jpg	mountain	mountain	1	0.354	0	2	1	1.0
10	mountain/sun_aalizhzvynldxzuz.jpg	mountain	mountain	1	0.26899999999999996	0	2	1	1.0
10	distractors/sun_akztgbltwhgthazd.jpg	mountain	distractors	0		1	2	0
10	mountain/sun_asrritnyvlmvniaq.jpg	mountain	mountain	1	0.33	0	2	1	1.0
10	distractors/sun_awzftpenpoxjfpgo.jpg	mountain	distractors	0	0.222	0	2	0	1.0
10	distractors/sun_bnjthcjspxcljmyn.jpg	mountain	distractors	0	0.21600000000000003	0	2	0	1.0
10	mountain/sun_abiamzesmqmohwlz.jpg	mountain	mountain	0	0.32	0	2	1	0.0
10	distractors/sun_alhlzabzhpbjptoq.jpg	mountain	distractors	0	0.335	0	2	0	1.0
10	distractors/sun_atfudzdjdouzqtgp.jpg	mountain	distractors	1	0.41200000000000003	0	2	0	0.0
10	distractors/sun_baiqcjaunzuqiswb.jpg	mountain	distractors	1	0.44	0	2	0	0.0
10	mountain/sun_ajlvjxlreluvbtmn.jpg	mountain	mountain	0	0.262	0	2	1	0.0
10	distractors/sun_aqayuaukrwblozur.jpg	mountain	distractors	0	0.281	0	2	0	1.0
10	distractors/sun_bqweqoeukwwoszhs.jpg	mountain	distractors	0	0.212	0	2	0	1.0
10	mountain/sun_bsdrozaxqrkniyax.jpg	mountain	mountain	1	0.382	0	2	1	1.0
10	mountain/sun_alvniqjybzmbpwmb.jpg	mountain	mountain	1	0.182	0	2	1	1.0
10	distractors/sun_asgiiwmeccpcjcvm.jpg	mountain	distractors	0	0.375	0	2	0	1.0
10	mountain/sun_arbvvykzaksxipaf.jpg	mountain	mountain	1	0.247	0	2	1	1.0
10	distractors/sun_bnilylxbzffkecsv.jpg	mountain	distractors	0	0.255	0	2	0	1.0
10	distractors/sun_acjqncggggexcgwv.jpg	mountain	distractors	0	0.295	0	2	0	1.0
10	distractors/sun_asxxlgfchcyhhjgr.jpg	mountain	distractors	0	0.18899999999999997	0	2	0	1.0
10	distractors/sun_ahmknkgofpwirhse.jpg	mountain	distractors	1	0.345	0	2	0	0.0
10	mountain/sun_awixcywfeuqrsqoe.jpg	mountain	mountain	1	0.414	0	2	1	1.0
10	distractors/sun_amizpazzogtrkgul.jpg	mountain	distractors	1	0.275	0	2	0	0.0
10	mountain/sun_burfcwyoovrcpdrn.jpg	mountain	mountain	1	0.41	0	2	1	1.0
10	mountain/sun_bugjbsfiqnqcsbzf.jpg	mountain	mountain	1	0.22899999999999998	0	2	1	1.0
10	distractors/sun_bzfwfmwxrwsgzgbj.jpg	mountain	distractors	0	0.28600000000000003	0	2	0	1.0
10	distractors/sun_acjrqjiqihzskbzu.jpg	mountain	distractors	0	0.205	0	2	0	1.0
10	distractors/sun_aektukdkdwkumxaa.jpg	mountain	distractors	1	0.237	0	2	0	0.0
10	mountain/sun_bizhcdzjpnsmjycf.jpg	mountain	mountain	0	0.183	0	2	1	0.0
10	mountain/sun_bjrscqqrajdmfznu.jpg	mountain	mountain	1	0.257	0	2	1	1.0
10	mountain/sun_bfftwgxftpoauigc.jpg	mountain	mountain	1	0.174	0	2	1	1.0
10	distractors/sun_afzbxvsiqrqipbnj.jpg	mountain	distractors	0	0.213	0	2	0	1.0
10	mountain/sun_blpdionfrqbyrpli.jpg	mountain	mountain	1	0.21600000000000003	0	2	1	1.0
10	distractors/sun_aciiyxvycgsxqwvn.jpg	mountain	distractors	0	0.22699999999999998	0	2	0	1.0
10	distractors/sun_bqnrbtdfzybucpdi.jpg	mountain	distractors	0	0.244	0	2	0	1.0
10	mountain/sun_azlundxtkmptuwof.jpg	mountain	mountain	1	0.231	0	2	1	1.0
10	mountain/sun_auoyngffzelmxues.jpg	mountain	mountain	1	0.384	0	2	1	1.0
10	distractors/sun_aurvnyslbtiighnt.jpg	mountain	distractors	0	0.157	0	2	0	1.0
10	distractors/sun_bfooqtjmzlsfcazl.jpg	mountain	distractors	0	0.225	0	2	0	1.0
10	distractors/sun_ahgpuyjjaigczdjf.jpg	mountain	distractors	0	0.35700000000000004	0	3	0	1.0
10	distractors/sun_apitcnvvhyuagysd.jpg	mountain	distractors	0	0.249	0	3	0	1.0
10	mountain/sun_bxdylvbduzbijgpd.jpg	mountain	mountain	1	0.306	0	3	1	1.0
10	distractors/sun_atymnxxxucqkovtw.jpg	mountain	distractors	1	0.304	0	3	0	0.0
10	distractors/sun_auxuqcuubiatgqdv.jpg	mountain	distractors	0	0.188	0	3	0	1.0
10	mountain/sun_aiignuvosaebsxwy.jpg	mountain	mountain	1	0.32	0	3	1	1.0
10	distractors/sun_aafqfjpechscyidz.jpg	mountain	distractors	0	0.183	0	3	0	1.0
10	mountain/sun_bgktklwvkgdpralk.jpg	mountain	mountain	1	0.21	0	3	1	1.0
10	distractors/sun_aveugpfwaxuzfgep.jpg	mountain	distractors	0	0.409	0	3	0	1.0
10	mountain/sun_buejjvvuuugwpibq.jpg	mountain	mountain	1	0.165	0	3	1	1.0
10	mountain/sun_bomstjjjfbpqeacw.jpg	mountain	mountain	1	0.192	0	3	1	1.0
10	mountain/sun_bndtjfrruqknpglo.jpg	mountain	mountain	1	0.154	0	3	1	1.0
10	distractors/sun_avbgmzkddrqmnytb.jpg	mountain	distractors	0	0.272	0	3	0	1.0
10	mountain/sun_bwizjjldxbyslgta.jpg	mountain	mountain	1	0.222	0	3	1	1.0
10	mountain/sun_baauorhfyjbbgqkx.jpg	mountain	mountain	1	0.195	0	3	1	1.0
10	mountain/sun_bpizyuxgnkkgbhoc.jpg	mountain	mountain	1	0.218	0	3	1	1.0
10	mountain/sun_bapmctishqwpgofk.jpg	mountain	mountain	1	0.168	0	3	1	1.0
10	distractors/sun_bunkegtkujuqmlia.jpg	mountain	distractors	1	0.298	0	3	0	0.0
10	distractors/sun_axjxedpymqjckfbv.jpg	mountain	distractors	0	0.36	0	3	0	1.0
10	distractors/sun_agjisqfvruxsrgrk.jpg	mountain	distractors	0	0.287	0	3	0	1.0
10	mountain/sun_bitnxggeolezozgi.jpg	mountain	mountain	0	0.282	0	3	1	0.0
10	distractors/sun_ahduwxkimsapjqss.jpg	mountain	distractors	0	0.37200000000000005	0	3	0	1.0
10	mountain/sun_amnrgzukienrhagm.jpg	mountain	mountain	1	0.18600000000000003	0	3	1	1.0
10	distractors/sun_aidplucywvrmopnt.jpg	mountain	distractors	0	0.225	0	3	0	1.0
10	mountain/sun_bplrcpdqnxetdise.jpg	mountain	mountain	1	0.263	0	3	1	1.0
10	distractors/sun_bhdfhjaiekcwzeqy.jpg	mountain	distractors	1	0.318	0	3	0	0.0
10	mountain/sun_bjeyfjgghapnpute.jpg	mountain	mountain	1	0.196	0	3	1	1.0
10	distractors/sun_azmrixjtdcdyusgh.jpg	mountain	distractors	0	0.21600000000000003	0	3	0	1.0
10	distractors/sun_ahoifaghnzdyswix.jpg	mountain	distractors	0	0.191	0	3	0	1.0
10	distractors/sun_avtmqreqkvhyoead.jpg	mountain	distractors	1	0.36200000000000004	0	3	0	0.0
10	mountain/sun_bnlulocdqopoojpi.jpg	mountain	mountain	1	0.24600000000000002	0	3	1	1.0
10	distractors/sun_bqlegrhxizosflss.jpg	mountain	distractors	0	0.38299999999999995	0	3	0	1.0
10	distractors/sun_aimopcdnurqckhhc.jpg	mountain	distractors	1	0.278	0	3	0	0.0
10	distractors/sun_bnsrnpeqactqrcuy.jpg	mountain	distractors	0	0.26	0	3	0	1.0
10	mountain/sun_bshankmatsprclcm.jpg	mountain	mountain	1	0.364	0	3	1	1.0
10	mountain/sun_bvshywtmlenkoyss.jpg	mountain	mountain	0	0.275	0	3	1	0.0
10	mountain/sun_afpctspaexlggfuy.jpg	mountain	mountain	1	0.48700000000000004	0	3	1	1.0
10	mountain/sun_buhtrwvgfwouvhfm.jpg	mountain	mountain	1	0.253	0	3	1	1.0
10	mountain/sun_bvpnrdniikanjefx.jpg	mountain	mountain	1	0.218	0	3	1	1.0
10	distractors/sun_bzwvwummedwmxdqe.jpg	mountain	distractors	0	0.245	0	3	0	1.0
10	distractors/sun_ayqnmskmllyslrle.jpg	mountain	distractors	0	0.37200000000000005	0	3	0	1.0
10	mountain/sun_bxoigjlwlboezeqx.jpg	mountain	mountain	1	0.321	0	3	1	1.0
10	distractors/sun_ajllibacwhvzzbjn.jpg	mountain	distractors	0		1	3	0
10	mountain/sun_becrhdzzqxkmkgaa.jpg	mountain	mountain	1	0.37799999999999995	0	3	1	1.0
10	mountain/sun_aovrunodspebtbxp.jpg	mountain	mountain	1	0.275	0	3	1	1.0
10	distractors/sun_awsubnvfvpmcuimo.jpg	mountain	distractors	0	0.29100000000000004	0	3	0	1.0
10	distractors/sun_aoaxpgjkyahxzscd.jpg	mountain	distractors	1	0.429	0	3	0	0.0
10	distractors/sun_anmikgydcgeanztc.jpg	mountain	distractors	0	0.17300000000000001	0	3	0	1.0
10	distractors/sun_bstgdhvmfotsstlf.jpg	mountain	distractors	0	0.24100000000000002	0	3	0	1.0
10	mountain/sun_amjovhpqsygljfyn.jpg	mountain	mountain	1	0.363	0	3	1	1.0
10	mountain/sun_baxfjkdosftycscz.jpg	mountain	mountain	1	0.37200000000000005	0	3	1	1.0
10	mountain/sun_annakovpewljhbii.jpg	mountain	mountain	1	0.28600000000000003	0	3	1	1.0
10	mountain/sun_bhjtupyqwooqccwq.jpg	mountain	mountain	1	0.285	0	3	1	1.0
10	distractors/sun_ayjcwoomvfczmxhx.jpg	mountain	distractors	1	0.297	0	3	0	0.0
10	distractors/sun_adpzkiomjxauotef.jpg	mountain	distractors	0	0.221	0	3	0	1.0
10	mountain/sun_bdoqcefwvzfyrnqn.jpg	mountain	mountain	1	0.415	0	3	1	1.0
10	distractors/sun_airvjjkruobbrzse.jpg	manmade	distractors	1	0.475	0	4	0	0.0
10	manmade/sun_bejktkrdtjvdxhpz.jpg	manmade	manmade	0	0.449	0	4	1	0.0
10	distractors/sun_bqlegrhxizosflss.jpg	manmade	distractors	0		1	4	0
10	manmade/sun_abdhdxdtbbhfknmg.jpg	manmade	manmade	1	0.426	0	4	1	1.0
10	manmade/sun_azqubrfkwhnjyjfh.jpg	manmade	manmade	0		1	4	1
10	manmade/sun_aahjxerueriqsmoe.jpg	manmade	manmade	1	0.498	0	4	1	1.0
10	distractors/sun_aldmefuypofwjjoo.jpg	manmade	distractors	1	0.435	0	4	0	0.0
10	distractors/sun_bjtyqmounopoklbq.jpg	manmade	distractors	0	0.244	0	4	0	1.0
10	manmade/sun_aqvohvewhzqfnuqt.jpg	manmade	manmade	1	0.38799999999999996	0	4	1	1.0
10	manmade/sun_amqwpntbaemcrxec.jpg	manmade	manmade	1	0.377	0	4	1	1.0
10	manmade/sun_abocankvbtvjhbll.jpg	manmade	manmade	1	0.27399999999999997	0	4	1	1.0
10	distractors/sun_berycvcbkisvibml.jpg	manmade	distractors	1	0.39399999999999996	0	4	0	0.0
10	distractors/sun_aitgdfoepkcgqpkg.jpg	manmade	distractors	0	0.154	0	4	0	1.0
10	distractors/sun_aektukdkdwkumxaa.jpg	manmade	distractors	0	0.24600000000000002	0	4	0	1.0
10	manmade/sun_buarbauorazthlne.jpg	manmade	manmade	1	0.272	0	4	1	1.0
10	distractors/sun_bfncngpmslfxssqc.jpg	manmade	distractors	0	0.251	0	4	0	1.0
10	manmade/sun_ahskkxtmgjwwcftl.jpg	manmade	manmade	1	0.342	0	4	1	1.0
10	manmade/sun_afncngpmslfxssqc.jpg	manmade	manmade	1	0.29100000000000004	0	4	1	1.0
10	distractors/sun_ajcefsfrteafnbht.jpg	manmade	distractors	1	0.47100000000000003	0	4	0	0.0
10	manmade/sun_cspqruenayzoyyhr.jpg	manmade	manmade	1	0.245	0	4	1	1.0
10	distractors/sun_azmrixjtdcdyusgh.jpg	manmade	distractors	1	0.345	0	4	0	0.0
10	distractors/sun_adisnwnamzcufwli.jpg	manmade	distractors	0		1	4	0
10	distractors/sun_blafshlvrrqxehon.jpg	manmade	distractors	1	0.385	0	4	0	0.0
10	distractors/sun_aqtstmhxxgspchdn.jpg	manmade	distractors	0	0.235	0	4	0	1.0
10	distractors/sun_asvbibhfjlymumqc.jpg	manmade	distractors	0	0.34700000000000003	0	4	0	1.0
10	manmade/sun_cjkzscnrnuhtdpxu.jpg	manmade	manmade	1	0.298	0	4	1	1.0
10	distractors/sun_atymnxxxucqkovtw.jpg	manmade	distractors	1	0.379	0	4	0	0.0
10	manmade/sun_csayypzgtjqrmekd.jpg	manmade	manmade	1	0.319	0	4	1	1.0
10	manmade/sun_aehqbvxyjluttouv.jpg	manmade	manmade	0	0.396	0	4	1	0.0
10	manmade/sun_afqxfuawgevhqdvl.jpg	manmade	manmade	0		1	4	1
10	manmade/sun_avnazusqnjsyuwzx.jpg	manmade	manmade	1	0.49	0	4	1	1.0
10	distractors/sun_axftaijddzvbjaik.jpg	manmade	distractors	1	0.40399999999999997	0	4	0	0.0
10	distractors/sun_afzbxvsiqrqipbnj.jpg	manmade	distractors	1	0.32899999999999996	0	4	0	0.0
10	manmade/sun_bjqragpyjjntnktx.jpg	manmade	manmade	1	0.39799999999999996	0	4	1	1.0
10	distractors/sun_aidnbwwhzthunajp.jpg	manmade	distractors	0	0.37	0	4	0	1.0
10	distractors/sun_afjzkjcwcpdlhioc.jpg	manmade	distractors	1	0.43	0	4	0	0.0
10	manmade/sun_ahtofdcxqibektxf.jpg	manmade	manmade	1	0.389	0	4	1	1.0
10	manmade/sun_amzhpphrbjhjowic.jpg	manmade	manmade	1	0.409	0	4	1	1.0
10	distractors/sun_aqhenwkqbbvrroie.jpg	manmade	distractors	1	0.449	0	4	0	0.0
10	distractors/sun_aoaxpgjkyahxzscd.jpg	manmade	distractors	0		1	4	0
10	distractors/sun_avznrdbkptmkhoco.jpg	manmade	distractors	1	0.348	0	4	0	0.0
10	manmade/sun_abezumtdbdthehcc.jpg	manmade	manmade	0	0.371	0	4	1	0.0
10	distractors/sun_algdukwqozorymvg.jpg	manmade	distractors	1	0.368	0	4	0	0.0
10	manmade/sun_aaljqlfhwfnxwyek.jpg	manmade	manmade	1	0.349	0	4	1	1.0
10	manmade/sun_ankijbdajssgvnme.jpg	manmade	manmade	1	0.498	0	4	1	1.0
10	distractors/sun_aitjzoacmhbishih.jpg	manmade	distractors	1	0.342	0	4	0	0.0
10	manmade/sun_ackulkbcceprdszd.jpg	manmade	manmade	1	0.35600000000000004	0	4	1	1.0
10	manmade/sun_buvvtwyqukxhhcbk.jpg	manmade	manmade	0	0.231	0	4	1	0.0
10	distractors/sun_ahnnnmecbfrwwkev.jpg	manmade	distractors	1	0.349	0	4	0	0.0
10	manmade/sun_boeqjcuhmxrqmevn.jpg	manmade	manmade	1	0.243	0	4	1	1.0
10	manmade/sun_aicxdzvryohplgvh.jpg	manmade	manmade	1	0.474	0	4	1	1.0
10	manmade/sun_avitjayzqkvfudho.jpg	manmade	manmade	0	0.244	0	4	1	0.0
10	manmade/sun_aofrpubdpojtpfzi.jpg	manmade	manmade	0	0.273	0	4	1	0.0
10	distractors/sun_bevuftvyfpanmmab.jpg	manmade	distractors	1	0.436	0	4	0	0.0
10	distractors/sun_agcdswatrpiarkpi.jpg	manmade	distractors	1	0.419	0	4	0	0.0
10	distractors/sun_bjatknxlibxufsfs.jpg	manmade	distractors	0	0.287	0	4	0	1.0
10	manmade/sun_agyeeljqboaflujf.jpg	manmade	manmade	1	0.449	0	5	1	1.0
10	manmade/sun_ajrjfnwljrmobynt.jpg	manmade	manmade	1	0.349	0	5	1	1.0
10	manmade/sun_bbqdspsppdvoszdf.jpg	manmade	manmade	1	0.461	0	5	1	1.0
10	manmade/sun_abjehdgjnkljkvds.jpg	manmade	manmade	1	0.40399999999999997	0	5	1	1.0
10	distractors/sun_ahmpirkwazbwwjyb.jpg	manmade	distractors	1	0.33	0	5	0	0.0
10	distractors/sun_ayjawvchtceoywfv.jpg	manmade	distractors	1	0.35	0	5	0	0.0
10	distractors/sun_aqczphhiyvrfemdu.jpg	manmade	distractors	1	0.364	0	5	0	0.0
10	manmade/sun_alixdbyykhmtjluj.jpg	manmade	manmade	1	0.36700000000000005	0	5	1	1.0
10	manmade/sun_cktkwrzaxtxhqwjp.jpg	manmade	manmade	0		1	5	1
10	manmade/sun_alyydilsbbceucjh.jpg	manmade	manmade	0		1	5	1
10	distractors/sun_avbgmzkddrqmnytb.jpg	manmade	distractors	0	0.287	0	5	0	1.0
10	manmade/sun_cncomxvtjerwkkus.jpg	manmade	manmade	1	0.32299999999999995	0	5	1	1.0
10	distractors/sun_adshfhogilgsdlis.jpg	manmade	distractors	1	0.441	0	5	0	0.0
10	manmade/sun_bznjnczxcodponxa.jpg	manmade	manmade	1	0.36	0	5	1	1.0
10	manmade/sun_ateeducufjdaxjgm.jpg	manmade	manmade	1	0.34	0	5	1	1.0
10	distractors/sun_bxddrqgaqzvulufw.jpg	manmade	distractors	1	0.35100000000000003	0	5	0	0.0
10	distractors/sun_aafqfjpechscyidz.jpg	manmade	distractors	1	0.341	0	5	0	0.0
10	manmade/sun_aoswygjubczrljdu.jpg	manmade	manmade	0	0.299	0	5	1	0.0
10	distractors/sun_aciiyxvycgsxqwvn.jpg	manmade	distractors	1	0.415	0	5	0	0.0
10	manmade/sun_awcurrikaapbcdqt.jpg	manmade	manmade	1	0.374	0	5	1	1.0
10	distractors/sun_buyxrrfkcumlppcz.jpg	manmade	distractors	0	0.281	0	5	0	1.0
10	distractors/sun_aylemzaznkymtixs.jpg	manmade	distractors	1	0.371	0	5	0	0.0
10	manmade/sun_aesfgkvvkmmdtntg.jpg	manmade	manmade	1	0.32899999999999996	0	5	1	1.0
10	distractors/sun_bumztqzoryitqacu.jpg	manmade	distractors	1	0.327	0	5	0	0.0
10	distractors/sun_beeglwtksidhhvmn.jpg	manmade	distractors	1	0.469	0	5	0	0.0
10	manmade/sun_aoprgkgmjachnpah.jpg	manmade	manmade	1	0.493	0	5	1	1.0
10	distractors/sun_akwybalthkwcfjub.jpg	manmade	distractors	0	0.355	0	5	0	1.0
10	distractors/sun_bqweqoeukwwoszhs.jpg	manmade	distractors	1	0.369	0	5	0	0.0
10	distractors/sun_bolyhmilavyfmbum.jpg	manmade	distractors	1	0.331	0	5	0	0.0
10	manmade/sun_abebnbxoqajwwzgn.jpg	manmade	manmade	0	0.298	0	5	1	0.0
10	distractors/sun_ajqbiwzgviedhick.jpg	manmade	distractors	1	0.413	0	5	0	0.0
10	distractors/sun_arozwnyttgywehlx.jpg	manmade	distractors	1	0.41700000000000004	0	5	0	0.0
10	distractors/sun_akztgbltwhgthazd.jpg	manmade	distractors	0	0.341	0	5	0	1.0
10	manmade/sun_atcrbsgaqnawjgum.jpg	manmade	manmade	1	0.344	0	5	1	1.0
10	manmade/sun_bvfukoqgmpwyffkc.jpg	manmade	manmade	1	0.37799999999999995	0	5	1	1.0
10	distractors/sun_ardyexiofouyrxkf.jpg	manmade	distractors	1	0.45399999999999996	0	5	0	0.0
10	manmade/sun_atuwoeepjptzuezc.jpg	manmade	manmade	1	0.48	0	5	1	1.0
10	distractors/sun_bfooqtjmzlsfcazl.jpg	manmade	distractors	1	0.45799999999999996	0	5	0	0.0
10	manmade/sun_azkaprapecduubbe.jpg	manmade	manmade	0		1	5	1
10	manmade/sun_abiamrfwjrqdfdub.jpg	manmade	manmade	1	0.32	0	5	1	1.0
10	distractors/sun_axjgdcumguyohyke.jpg	manmade	distractors	1	0.33799999999999997	0	5	0	0.0
10	manmade/sun_ajpiotkhfmqnhjvy.jpg	manmade	manmade	0		1	5	1
10	distractors/sun_alrjvbeojdhlcprj.jpg	manmade	distractors	0	0.38299999999999995	0	5	0	1.0
10	distractors/sun_anapmxxfogibkfhg.jpg	manmade	distractors	0	0.303	0	5	0	1.0
10	distractors/sun_adbymuzeqfdwlerv.jpg	manmade	distractors	1	0.405	0	5	0	0.0
10	manmade/sun_ajwwjykurzffwozr.jpg	manmade	manmade	1	0.38	0	5	1	1.0
10	manmade/sun_avlmngkcbzfwjxcc.jpg	manmade	manmade	0		1	5	1
10	manmade/sun_adtgmeugkfgabckc.jpg	manmade	manmade	1	0.307	0	5	1	1.0
10	distractors/sun_buzptenhhzbfkklk.jpg	manmade	distractors	0	0.308	0	5	0	1.0
10	manmade/sun_avlepynawqxjvfqe.jpg	manmade	manmade	1	0.322	0	5	1	1.0
10	manmade/sun_cqlyglponxxlnlqe.jpg	manmade	manmade	0	0.395	0	5	1	0.0
10	manmade/sun_adsriuscubkvzrmt.jpg	manmade	manmade	1	0.327	0	5	1	1.0
10	distractors/sun_banptmsknhirrzed.jpg	manmade	distractors	0	0.28600000000000003	0	5	0	1.0
10	distractors/sun_ajffzfybyvbobtth.jpg	manmade	distractors	0	0.335	0	5	0	1.0
10	distractors/sun_aimopcdnurqckhhc.jpg	manmade	distractors	0	0.44	0	5	0	1.0
10	manmade/sun_avabuhqdwxhkrdzh.jpg	manmade	manmade	1	0.38	0	5	1	1.0
10	distractors/sun_bycqplbacuzcczpa.jpg	manmade	distractors	0		1	6	0
10	distractors/sun_awydheczfutwcrll.jpg	manmade	distractors	1	0.289	0	6	0	0.0
10	distractors/sun_apfjiyvickxksnrj.jpg	manmade	distractors	0	0.451	0	6	0	1.0
10	distractors/sun_aprhwkwtsfyfbysp.jpg	manmade	distractors	0	0.327	0	6	0	1.0
10	distractors/sun_bfpcazteuhfurzuu.jpg	manmade	distractors	1	0.47100000000000003	0	6	0	0.0
10	distractors/sun_ajiyppjjwfixgucy.jpg	manmade	distractors	1	0.36200000000000004	0	6	0	0.0
10	distractors/sun_bnjthcjspxcljmyn.jpg	manmade	distractors	1	0.33399999999999996	0	6	0	0.0
10	manmade/sun_cpafuicuuiugdpsi.jpg	manmade	manmade	0	0.341	0	6	1	0.0
10	manmade/sun_beuuurwrpnxmlegj.jpg	manmade	manmade	0		1	6	1
10	manmade/sun_cbjrcirkusditiep.jpg	manmade	manmade	1	0.469	0	6	1	1.0
10	manmade/sun_anbkwvqgzmqvgvdr.jpg	manmade	manmade	1	0.39	0	6	1	1.0
10	distractors/sun_azaffdkhkudhguwj.jpg	manmade	distractors	1	0.42200000000000004	0	6	0	0.0
10	manmade/sun_cgyxcwwujxgcxnvm.jpg	manmade	manmade	1	0.457	0	6	1	1.0
10	manmade/sun_aftegwimumrzrpbi.jpg	manmade	manmade	1	0.373	0	6	1	1.0
10	manmade/sun_aeylyxyrwskdnjot.jpg	manmade	manmade	0		1	6	1
10	manmade/sun_abrvbixudetqxzgj.jpg	manmade	manmade	1	0.317	0	6	1	1.0
10	manmade/sun_bmkghloqmwrfybat.jpg	manmade	manmade	1	0.355	0	6	1	1.0
10	distractors/sun_atfudzdjdouzqtgp.jpg	manmade	distractors	0		1	6	0
10	manmade/sun_accvrsqmfcigfluj.jpg	manmade	manmade	1	0.419	0	6	1	1.0
10	manmade/sun_bhqfcatelqfnwpqv.jpg	manmade	manmade	1	0.313	0	6	1	1.0
10	distractors/sun_ayrkwygmtklbvose.jpg	manmade	distractors	1	0.321	0	6	0	0.0
10	distractors/sun_bnilylxbzffkecsv.jpg	manmade	distractors	0	0.239	0	6	0	1.0
10	manmade/sun_arravhdhihnuipof.jpg	manmade	manmade	1	0.23600000000000002	0	6	1	1.0
10	manmade/sun_amydaucmamwcjlaq.jpg	manmade	manmade	1	0.297	0	6	1	1.0
10	distractors/sun_atfjmvocfgmzfqzj.jpg	manmade	distractors	0	0.22699999999999998	0	6	0	1.0
10	manmade/sun_ajfyccwtcpsmxchp.jpg	manmade	manmade	1	0.251	0	6	1	1.0
10	manmade/sun_bdxgztesnsoefwfy.jpg	manmade	manmade	1	0.35	0	6	1	1.0
10	manmade/sun_acceqbhowpvffuxo.jpg	manmade	manmade	1	0.45799999999999996	0	6	1	1.0
10	distractors/sun_bkdvbhqtrfvxwqzn.jpg	manmade	distractors	0	0.27	0	6	0	1.0
10	distractors/sun_avkwtglzyrwpkxsj.jpg	manmade	distractors	0	0.34600000000000003	0	6	0	1.0
10	distractors/sun_acbeypdvskqxwbrf.jpg	manmade	distractors	1	0.32299999999999995	0	6	0	0.0
10	manmade/sun_ajvimqjtxzwxbvfx.jpg	manmade	manmade	1	0.361	0	6	1	1.0
10	manmade/sun_admhozytufmutbsb.jpg	manmade	manmade	0	0.382	0	6	1	0.0
10	manmade/sun_cdpmxjndfnecuyjq.jpg	manmade	manmade	0		1	6	1
10	manmade/sun_aclnphgtvvcsulcu.jpg	manmade	manmade	1	0.317	0	6	1	1.0
10	distractors/sun_anzwfcrppmwyzvgk.jpg	manmade	distractors	0	0.325	0	6	0	1.0
10	distractors/sun_bmjohdraqdzcwrdw.jpg	manmade	distractors	1	0.308	0	6	0	0.0
10	distractors/sun_awsubnvfvpmcuimo.jpg	manmade	distractors	0	0.32299999999999995	0	6	0	1.0
10	manmade/sun_ammdullylnuizbqa.jpg	manmade	manmade	1	0.36700000000000005	0	6	1	1.0
10	manmade/sun_amwsbmvyxyeelkhc.jpg	manmade	manmade	1	0.34600000000000003	0	6	1	1.0
10	manmade/sun_actfqcuadofrgkpf.jpg	manmade	manmade	1	0.35100000000000003	0	6	1	1.0
10	manmade/sun_bfmcmkhjewqztjfs.jpg	manmade	manmade	1	0.349	0	6	1	1.0
10	manmade/sun_afcfzbzkktggqxgi.jpg	manmade	manmade	1	0.387	0	6	1	1.0
10	manmade/sun_ayaomujzrgiicaow.jpg	manmade	manmade	1	0.321	0	6	1	1.0
10	distractors/sun_bvcxnxfsrravibcp.jpg	manmade	distractors	0	0.312	0	6	0	1.0
10	distractors/sun_atuqtilisvvhpouh.jpg	manmade	distractors	0	0.353	0	6	0	1.0
10	distractors/sun_adpzkiomjxauotef.jpg	manmade	distractors	1	0.309	0	6	0	0.0
10	distractors/sun_ayjlmdegljgciejk.jpg	manmade	distractors	1	0.368	0	6	0	0.0
10	distractors/sun_aoxifhlwlcwmlonz.jpg	manmade	distractors	1	0.298	0	6	0	0.0
10	distractors/sun_bgajyjtnvisnmrfr.jpg	manmade	distractors	1	0.332	0	6	0	0.0
10	distractors/sun_azcgmfeqzavjoclq.jpg	manmade	distractors	1	0.45	0	6	0	0.0
10	manmade/sun_agzxiysjxogadhxu.jpg	manmade	manmade	1	0.265	0	6	1	1.0
10	distractors/sun_aghgnaxbqsiwukrq.jpg	manmade	distractors	1	0.436	0	6	0	0.0
10	distractors/sun_anrxdhkvwehbpyzj.jpg	manmade	distractors	0	0.191	0	6	0	1.0
10	manmade/sun_auvwrvugmoijpxdq.jpg	manmade	manmade	1	0.39	0	6	1	1.0
10	distractors/sun_aeaqfuuzsgzdsjse.jpg	manmade	distractors	1	0.474	0	6	0	0.0
10	forest/sun_ajhkipntabiocxbk.jpg	forest	forest	1	0.349	0	7	1	1.0
10	forest/sun_avmfixeqhiruqzqb.jpg	forest	forest	1	0.335	0	7	1	1.0
10	distractors/sun_bbcfpwlpolnutyju.jpg	forest	distractors	0	0.332	0	7	0	1.0
10	distractors/sun_ajiyppjjwfixgucy.jpg	forest	distractors	1	0.391	0	7	0	0.0
10	forest/sun_asdzqqddxsudbfbx.jpg	forest	forest	1	0.28300000000000003	0	7	1	1.0
10	distractors/sun_ayjawvchtceoywfv.jpg	forest	distractors	1	0.41700000000000004	0	7	0	0.0
10	distractors/sun_berycvcbkisvibml.jpg	forest	distractors	0	0.223	0	7	0	1.0
10	forest/sun_aunmoitqcbqjykwe.jpg	forest	forest	1	0.441	0	7	1	1.0
10	forest/sun_ahlzgjopixjmcqqx.jpg	forest	forest	1	0.332	0	7	1	1.0
10	distractors/sun_aiyoznyqnlpbmopt.jpg	forest	distractors	0	0.3	0	7	0	1.0
10	forest/sun_ahmeqpyqgsmxzige.jpg	forest	forest	1	0.322	0	7	1	1.0
10	forest/sun_abylkkpaudaxysxg.jpg	forest	forest	1	0.402	0	7	1	1.0
10	forest/sun_aghvqopyxiqrebgw.jpg	forest	forest	1	0.332	0	7	1	1.0
10	forest/sun_bzmcrajkmjnqkfey.jpg	forest	forest	1	0.35100000000000003	0	7	1	1.0
10	distractors/sun_aafqfjpechscyidz.jpg	forest	distractors	0	0.28	0	7	0	1.0
10	forest/sun_aqxqzdeqnlrkfuhn.jpg	forest	forest	1	0.294	0	7	1	1.0
10	distractors/sun_aidplucywvrmopnt.jpg	forest	distractors	1	0.376	0	7	0	0.0
10	forest/sun_aquooyehnlaehzjy.jpg	forest	forest	1	0.273	0	7	1	1.0
10	forest/sun_adaudabdwnzkdglq.jpg	forest	forest	1	0.278	0	7	1	1.0
10	distractors/sun_ahizxokgxdgdlybq.jpg	forest	distractors	1	0.496	0	7	0	0.0
10	distractors/sun_aprhwkwtsfyfbysp.jpg	forest	distractors	1	0.389	0	7	0	0.0
10	distractors/sun_bemxesgdyozdgoep.jpg	forest	distractors	1	0.435	0	7	0	0.0
10	distractors/sun_aektukdkdwkumxaa.jpg	forest	distractors	1	0.266	0	7	0	0.0
10	distractors/sun_atfudzdjdouzqtgp.jpg	forest	distractors	1	0.354	0	7	0	0.0
10	distractors/sun_bhdfhjaiekcwzeqy.jpg	forest	distractors	0		1	7	0
10	distractors/sun_ahefdstnglssszei.jpg	forest	distractors	0	0.41100000000000003	0	7	0	1.0
10	distractors/sun_ajiirnivbcnyvblv.jpg	forest	distractors	1	0.382	0	7	0	0.0
10	distractors/sun_burhkixkqscjslpf.jpg	forest	distractors	0	0.45	0	7	0	1.0
10	forest/sun_abwzwwgtobpmbspv.jpg	forest	forest	1	0.332	0	7	1	1.0
10	forest/sun_aygxxhuxqitphlnp.jpg	forest	forest	1	0.3	0	7	1	1.0
10	distractors/sun_blafshlvrrqxehon.jpg	forest	distractors	0	0.322	0	7	0	1.0
10	distractors/sun_adbvgdvgnfrpaesc.jpg	forest	distractors	1	0.39899999999999997	0	7	0	0.0
10	distractors/sun_ahoifaghnzdyswix.jpg	forest	distractors	1	0.43799999999999994	0	7	0	0.0
10	forest/sun_apxjbgdompbuojcs.jpg	forest	forest	0	0.33399999999999996	0	7	1	0.0
10	distractors/sun_awpggmbfogeklmjs.jpg	forest	distractors	1	0.414	0	7	0	0.0
10	distractors/sun_bqweqoeukwwoszhs.jpg	forest	distractors	1	0.32	0	7	0	0.0
10	forest/sun_amyhfuvsbaizwnwy.jpg	forest	forest	1	0.26	0	7	1	1.0
10	distractors/sun_aiaieclczqrqcwad.jpg	forest	distractors	1	0.47200000000000003	0	7	0	0.0
10	distractors/sun_aqayuaukrwblozur.jpg	forest	distractors	1	0.408	0	7	0	0.0
10	forest/sun_aqrbxrdnrybqzszw.jpg	forest	forest	0	0.342	0	7	1	0.0
10	forest/sun_acpjjvalznkiewzl.jpg	forest	forest	1	0.276	0	7	1	1.0
10	forest/sun_acrabuysavihhrfq.jpg	forest	forest	1	0.35600000000000004	0	7	1	1.0
10	distractors/sun_ayqnmskmllyslrle.jpg	forest	distractors	1	0.316	0	7	0	0.0
10	distractors/sun_afjzkjcwcpdlhioc.jpg	forest	distractors	0	0.267	0	7	0	1.0
10	forest/sun_amfhxfakcdckrjul.jpg	forest	forest	1	0.303	0	7	1	1.0
10	forest/sun_asqpahuftbizywcr.jpg	forest	forest	0	0.406	0	7	1	0.0
10	forest/sun_alegcbhcihoqpqly.jpg	forest	forest	1	0.272	0	7	1	1.0
10	distractors/sun_aktzsxvbhnvkiool.jpg	forest	distractors	0	0.244	0	7	0	1.0
10	forest/sun_amvokemrztbrgqth.jpg	forest	forest	1	0.38	0	7	1	1.0
10	distractors/sun_ajqbiwzgviedhick.jpg	forest	distractors	1	0.494	0	7	0	0.0
10	forest/sun_adpgrybewrpybgau.jpg	forest	forest	1	0.419	0	7	1	1.0
10	distractors/sun_acbeypdvskqxwbrf.jpg	forest	distractors	1	0.46799999999999997	0	7	0	0.0
10	forest/sun_awvhreddaxrljuyh.jpg	forest	forest	1	0.37799999999999995	0	7	1	1.0
10	forest/sun_bgrrrlvcogamhmnf.jpg	forest	forest	1	0.381	0	7	1	1.0
10	forest/sun_aaulapocjffusovo.jpg	forest	forest	0	0.41700000000000004	0	7	1	0.0
10	forest/sun_amvmlilywpagjalf.jpg	forest	forest	1	0.34600000000000003	0	7	1	1.0
10	distractors/sun_bvcxnxfsrravibcp.jpg	forest	distractors	0		1	8	0
10	distractors/sun_akztgbltwhgthazd.jpg	forest	distractors	1	0.382	0	8	0	0.0
10	forest/sun_acldfctnbrisxzjh.jpg	forest	forest	1	0.303	0	8	1	1.0
10	forest/sun_apfxmcvujzcxypuq.jpg	forest	forest	1	0.244	0	8	1	1.0
10	distractors/sun_bzwvwummedwmxdqe.jpg	forest	distractors	1	0.366	0	8	0	0.0
10	distractors/sun_atymnxxxucqkovtw.jpg	forest	distractors	0	0.247	0	8	0	1.0
10	forest/sun_aobwwebwugydafig.jpg	forest	forest	1	0.2	0	8	1	1.0
10	distractors/sun_avqhechaxpqscgiy.jpg	forest	distractors	0	0.215	0	8	0	1.0
10	distractors/sun_azaffdkhkudhguwj.jpg	forest	distractors	1	0.368	0	8	0	0.0
10	forest/sun_aligjvfcapwmhfbl.jpg	forest	forest	1	0.321	0	8	1	1.0
10	distractors/sun_bstgdhvmfotsstlf.jpg	forest	distractors	0	0.29100000000000004	0	8	0	1.0
10	distractors/sun_ahmpirkwazbwwjyb.jpg	forest	distractors	0	0.23600000000000002	0	8	0	1.0
10	distractors/sun_axnrcihhrnmogphy.jpg	forest	distractors	0	0.299	0	8	0	1.0
10	forest/sun_akskhwxoxcmihocn.jpg	forest	forest	1	0.302	0	8	1	1.0
10	forest/sun_buiraamdmgyhbuwi.jpg	forest	forest	1	0.413	0	8	1	1.0
10	forest/sun_acxtlssrlfsryvac.jpg	forest	forest	1	0.293	0	8	1	1.0
10	forest/sun_ajgxbesgeiwalpxd.jpg	forest	forest	1	0.284	0	8	1	1.0
10	distractors/sun_ajimwvkdjgajtcal.jpg	forest	distractors	0	0.304	0	8	0	1.0
10	distractors/sun_azmgkgjkjadfnehg.jpg	forest	distractors	1	0.40399999999999997	0	8	0	0.0
10	distractors/sun_bnjthcjspxcljmyn.jpg	forest	distractors	1	0.374	0	8	0	0.0
10	forest/sun_asackylcuprrxnkr.jpg	forest	forest	1	0.214	0	8	1	1.0
10	forest/sun_asjcajxcngqwqinm.jpg	forest	forest	1	0.344	0	8	1	1.0
10	forest/sun_abvrazjxgpqhvszy.jpg	forest	forest	1	0.258	0	8	1	1.0
10	forest/sun_askfcnqiiahxdxgl.jpg	forest	forest	1	0.287	0	8	1	1.0
10	forest/sun_accvpoocavlmmbwm.jpg	forest	forest	1	0.273	0	8	1	1.0
10	distractors/sun_acjqncggggexcgwv.jpg	forest	distractors	0	0.324	0	8	0	1.0
10	distractors/sun_aylemzaznkymtixs.jpg	forest	distractors	1	0.34600000000000003	0	8	0	0.0
10	distractors/sun_aitgdfoepkcgqpkg.jpg	forest	distractors	1	0.325	0	8	0	0.0
10	distractors/sun_bjatknxlibxufsfs.jpg	forest	distractors	0	0.46399999999999997	0	8	0	1.0
10	forest/sun_beibfzvckgkmxyrr.jpg	forest	forest	1	0.254	0	8	1	1.0
10	forest/sun_adkeovalbkluzeri.jpg	forest	forest	1	0.42	0	8	1	1.0
10	distractors/sun_anytotdzuqbvmbmr.jpg	forest	distractors	1	0.426	0	8	0	0.0
10	distractors/sun_atrzacrppbrmmpaj.jpg	forest	distractors	1	0.34299999999999997	0	8	0	0.0
10	distractors/sun_buzptenhhzbfkklk.jpg	forest	distractors	1	0.418	0	8	0	0.0
10	distractors/sun_beeglwtksidhhvmn.jpg	forest	distractors	0	0.47700000000000004	0	8	0	1.0
10	forest/sun_awbbzcefggyipqnh.jpg	forest	forest	1	0.281	0	8	1	1.0
10	distractors/sun_aguloddskpsofhlz.jpg	forest	distractors	0	0.35600000000000004	0	8	0	1.0
10	forest/sun_amxmeloecmfxbudn.jpg	forest	forest	1	0.354	0	8	1	1.0
10	distractors/sun_ahduwxkimsapjqss.jpg	forest	distractors	1	0.40299999999999997	0	8	0	0.0
10	distractors/sun_awydheczfutwcrll.jpg	forest	distractors	1	0.406	0	8	0	0.0
10	forest/sun_aoxcokmtmetodlyb.jpg	forest	forest	1	0.467	0	8	1	1.0
10	distractors/sun_ayjlmdegljgciejk.jpg	forest	distractors	1	0.414	0	8	0	0.0
10	distractors/sun_bjtyqmounopoklbq.jpg	forest	distractors	0	0.392	0	8	0	1.0
10	distractors/sun_adpzkiomjxauotef.jpg	forest	distractors	0	0.311	0	8	0	1.0
10	forest/sun_appdxodxccahvzel.jpg	forest	forest	1	0.299	0	8	1	1.0
10	forest/sun_akgfkmlmfwvdyygs.jpg	forest	forest	1	0.396	0	8	1	1.0
10	distractors/sun_asxxlgfchcyhhjgr.jpg	forest	distractors	1	0.282	0	8	0	0.0
10	forest/sun_avpevikkkenpiuou.jpg	forest	forest	1	0.491	0	8	1	1.0
10	forest/sun_abhebbmkwmrgstyo.jpg	forest	forest	1	0.29100000000000004	0	8	1	1.0
10	forest/sun_apejgjnijgranuum.jpg	forest	forest	1	0.315	0	8	1	1.0
10	forest/sun_areqjhlzczhrspvo.jpg	forest	forest	1	0.281	0	8	1	1.0
10	forest/sun_axyhaszxgtgdrccc.jpg	forest	forest	1	0.373	0	8	1	1.0
10	forest/sun_asxmhzsrydpkrzqp.jpg	forest	forest	1	0.31	0	8	1	1.0
10	forest/sun_atlxncsxfmqwisuw.jpg	forest	forest	1	0.337	0	8	1	1.0
10	distractors/sun_bfpcazteuhfurzuu.jpg	forest	distractors	0	0.33299999999999996	0	8	0	1.0
10	forest/sun_bagsnphdxapdperf.jpg	forest	forest	1	0.28600000000000003	0	8	1	1.0
10	distractors/sun_afkiwejjphaiqzlc.jpg	forest	distractors	0	0.41200000000000003	0	9	0	1.0
10	distractors/sun_afzbxvsiqrqipbnj.jpg	forest	distractors	1	0.495	0	9	0	0.0
10	distractors/sun_atfjmvocfgmzfqzj.jpg	forest	distractors	0		1	9	0
10	distractors/sun_aqczphhiyvrfemdu.jpg	forest	distractors	1	0.39299999999999996	0	9	0	0.0
10	distractors/sun_bnilylxbzffkecsv.jpg	forest	distractors	1	0.264	0	9	0	0.0
10	distractors/sun_airvjjkruobbrzse.jpg	forest	distractors	1	0.281	0	9	0	0.0
10	distractors/sun_axjxedpymqjckfbv.jpg	forest	distractors	0	0.318	0	9	0	1.0
10	forest/sun_apwyvobypzhhernb.jpg	forest	forest	1	0.332	0	9	1	1.0
10	distractors/sun_anszgqcnuznkbtrw.jpg	forest	distractors	1	0.42	0	9	0	0.0
10	distractors/sun_avbgmzkddrqmnytb.jpg	forest	distractors	0	0.32	0	9	0	1.0
10	forest/sun_boakpjsofzyrojia.jpg	forest	forest	1	0.336	0	9	1	1.0
10	forest/sun_affmpemhrtxghumz.jpg	forest	forest	1	0.43	0	9	1	1.0
10	distractors/sun_aqhenwkqbbvrroie.jpg	forest	distractors	1	0.366	0	9	0	0.0
10	distractors/sun_bygjynspaxnvwvyk.jpg	forest	distractors	1	0.37200000000000005	0	9	0	0.0
10	distractors/sun_aqtstmhxxgspchdn.jpg	forest	distractors	1	0.41100000000000003	0	9	0	0.0
10	forest/sun_bkueaxewlzijtzmy.jpg	forest	forest	0	0.384	0	9	1	0.0
10	distractors/sun_asvbibhfjlymumqc.jpg	forest	distractors	1	0.38299999999999995	0	9	0	0.0
10	distractors/sun_atuqhiqziwvmjkwu.jpg	forest	distractors	1	0.342	0	9	0	0.0
10	forest/sun_asjvysmekmotzxsp.jpg	forest	forest	1	0.284	0	9	1	1.0
10	forest/sun_aedivikatxmpaaqj.jpg	forest	forest	1	0.332	0	9	1	1.0
10	distractors/sun_bevuftvyfpanmmab.jpg	forest	distractors	0	0.316	0	9	0	1.0
10	forest/sun_aofddvhkjfdagokt.jpg	forest	forest	1	0.382	0	9	1	1.0
10	forest/sun_asucsgijickcsuyh.jpg	forest	forest	1	0.493	0	9	1	1.0
10	forest/sun_acehnjqlajfvhqkc.jpg	forest	forest	1	0.36200000000000004	0	9	1	1.0
10	forest/sun_altvcbzyksgkzaif.jpg	forest	forest	1	0.358	0	9	1	1.0
10	forest/sun_ayxydqwqrlqujxfz.jpg	forest	forest	1	0.473	0	9	1	1.0
10	distractors/sun_awsubnvfvpmcuimo.jpg	forest	distractors	1	0.317	0	9	0	0.0
10	distractors/sun_banptmsknhirrzed.jpg	forest	distractors	1	0.382	0	9	0	0.0
10	forest/sun_albfiabtflbsdgtz.jpg	forest	forest	1	0.43200000000000005	0	9	1	1.0
10	forest/sun_acxsqhqgdyzncejp.jpg	forest	forest	0		1	9	1
10	distractors/sun_augiwpnmzxrwivst.jpg	forest	distractors	0		1	9	0
10	forest/sun_aipdlgthbljslkvn.jpg	forest	forest	1	0.3	0	9	1	1.0
10	distractors/sun_bolyhmilavyfmbum.jpg	forest	distractors	1	0.353	0	9	0	0.0
10	distractors/sun_agjisqfvruxsrgrk.jpg	forest	distractors	0	0.27399999999999997	0	9	0	1.0
10	distractors/sun_avawcmcabmaoywsj.jpg	forest	distractors	1	0.33799999999999997	0	9	0	0.0
10	forest/sun_aztaygpgawjvhbjm.jpg	forest	forest	1	0.42200000000000004	0	9	1	1.0
10	forest/sun_acivpotgwohctvsc.jpg	forest	forest	1	0.305	0	9	1	1.0
10	distractors/sun_bxrzqybxvploelui.jpg	forest	distractors	1	0.376	0	9	0	0.0
10	distractors/sun_bqlegrhxizosflss.jpg	forest	distractors	1	0.382	0	9	0	0.0
10	distractors/sun_ayrkwygmtklbvose.jpg	forest	distractors	0	0.301	0	9	0	1.0
10	forest/sun_afpnqehwapeidjtp.jpg	forest	forest	1	0.35600000000000004	0	9	1	1.0
10	distractors/sun_anjrlspuunbskjle.jpg	forest	distractors	1	0.42100000000000004	0	9	0	0.0
10	forest/sun_acpeqjxleuzrimeg.jpg	forest	forest	1	0.41200000000000003	0	9	1	1.0
10	distractors/sun_aojrewkfaenjnqhs.jpg	forest	distractors	1	0.44799999999999995	0	9	0	0.0
10	distractors/sun_bnvjjlyzatkvovei.jpg	forest	distractors	1	0.361	0	9	0	0.0
10	forest/sun_ahkhfnprzhragqnl.jpg	forest	forest	0	0.324	0	9	1	0.0
10	forest/sun_allebkcnakigqrhk.jpg	forest	forest	1	0.363	0	9	1	1.0
10	forest/sun_avlyacwiymblagmj.jpg	forest	forest	1	0.349	0	9	1	1.0
10	forest/sun_acnmnignachxgymu.jpg	forest	forest	1	0.251	0	9	1	1.0
10	forest/sun_avldsnrntudkzowh.jpg	forest	forest	1	0.268	0	9	1	1.0
10	forest/sun_bjxupbtmwjkjocln.jpg	forest	forest	1	0.3	0	9	1	1.0
10	forest/sun_aeufjrlyporculfz.jpg	forest	forest	1	0.317	0	9	1	1.0
10	forest/sun_aondxtlsklthxtog.jpg	forest	forest	1	0.335	0	9	1	1.0
10	distractors/sun_awzftpenpoxjfpgo.jpg	forest	distractors	0	0.44	0	9	0	1.0
10	forest/sun_afxbfgxrtlczpwyn.jpg	forest	forest	1	0.373	0	9	1	1.0
10	forest/sun_aycucjickuhsfyaj.jpg	forest	forest	0		1	9	1
10	forest/sun_aalbylumieujfxrc.jpg	forest	forest	1	0.313	0	10	1	1.0
10	forest/sun_aiqymstcygqobxmg.jpg	forest	forest	1	0.245	0	10	1	1.0
10	forest/sun_athxjgzdzxrovlnc.jpg	forest	forest	1	0.276	0	10	1	1.0
10	forest/sun_brkrvhytsbdmgwzn.jpg	forest	forest	1	0.278	0	10	1	1.0
10	distractors/sun_aeaqfuuzsgzdsjse.jpg	forest	distractors	1	0.308	0	10	0	0.0
10	forest/sun_aakdsiijvzzclecx.jpg	forest	forest	1	0.307	0	10	1	1.0
10	forest/sun_awjflfpyzlnhpyhf.jpg	forest	forest	1	0.275	0	10	1	1.0
10	forest/sun_aeswvtyqkhvasjui.jpg	forest	forest	1	0.275	0	10	1	1.0
10	distractors/sun_anzwfcrppmwyzvgk.jpg	forest	distractors	0	0.297	0	10	0	1.0
10	distractors/sun_bmjohdraqdzcwrdw.jpg	forest	distractors	1	0.303	0	10	0	0.0
10	distractors/sun_ayjcwoomvfczmxhx.jpg	forest	distractors	0	0.39	0	10	0	1.0
10	distractors/sun_ajllibacwhvzzbjn.jpg	forest	distractors	1	0.37799999999999995	0	10	0	0.0
10	forest/sun_apswbydmjvgdlbna.jpg	forest	forest	1	0.364	0	10	1	1.0
10	distractors/sun_akwybalthkwcfjub.jpg	forest	distractors	1	0.39799999999999996	0	10	0	0.0
10	distractors/sun_bpdxjhlrartckrlj.jpg	forest	distractors	1	0.38	0	10	0	0.0
10	forest/sun_atnppjvkwijhyzwp.jpg	forest	forest	1	0.28300000000000003	0	10	1	1.0
10	distractors/sun_aqfvjhyfqgvkdkhp.jpg	forest	distractors	0	0.348	0	10	0	1.0
10	distractors/sun_aqqeikzfvadcekve.jpg	forest	distractors	1	0.381	0	10	0	0.0
10	forest/sun_aocgycnxfijektms.jpg	forest	forest	1	0.408	0	10	1	1.0
10	distractors/sun_apfjiyvickxksnrj.jpg	forest	distractors	1	0.39399999999999996	0	10	0	0.0
10	forest/sun_aesmryusdxtrdneu.jpg	forest	forest	1	0.408	0	10	1	1.0
10	forest/sun_atcdtjouhmsswaei.jpg	forest	forest	0		1	10	1
10	distractors/sun_bqolnjttccpgzecb.jpg	forest	distractors	1	0.45	0	10	0	0.0
10	distractors/sun_aqqowpjppnulcsgu.jpg	forest	distractors	1	0.474	0	10	0	0.0
10	distractors/sun_bpsoapwdsvvtfiry.jpg	forest	distractors	0		1	10	0
10	forest/sun_aenzvpidfjbbeifs.jpg	forest	forest	1	0.34600000000000003	0	10	1	1.0
10	distractors/sun_baiqcjaunzuqiswb.jpg	forest	distractors	1	0.39299999999999996	0	10	0	0.0
10	distractors/sun_bcmhdbzhuexunnaq.jpg	forest	distractors	1	0.419	0	10	0	0.0
10	distractors/sun_aurvnyslbtiighnt.jpg	forest	distractors	1	0.402	0	10	0	0.0
10	distractors/sun_avkwtglzyrwpkxsj.jpg	forest	distractors	1	0.414	0	10	0	0.0
10	forest/sun_awcujmqkhwsgmrma.jpg	forest	forest	0	0.281	0	10	1	0.0
10	forest/sun_advcclnxfmlvxsxn.jpg	forest	forest	1	0.303	0	10	1	1.0
10	forest/sun_afhewpcsooivmajn.jpg	forest	forest	0		1	10	1
10	forest/sun_blyqzcxyetatvumc.jpg	forest	forest	1	0.414	0	10	1	1.0
10	distractors/sun_abfnggfcmmanndgw.jpg	forest	distractors	1	0.433	0	10	0	0.0
10	forest/sun_anvrixbclgrqwwyg.jpg	forest	forest	1	0.382	0	10	1	1.0
10	forest/sun_aqzjeqerxchzqbjm.jpg	forest	forest	1	0.35	0	10	1	1.0
10	distractors/sun_arozwnyttgywehlx.jpg	forest	distractors	1	0.434	0	10	0	0.0
10	distractors/sun_amizpazzogtrkgul.jpg	forest	distractors	1	0.441	0	10	0	0.0
10	forest/sun_akguloxechncfnam.jpg	forest	forest	0		1	10	1
10	forest/sun_atyyqdbpcuinlyef.jpg	forest	forest	1	0.41	0	10	1	1.0
10	forest/sun_afspzumcwogslezj.jpg	forest	forest	1	0.27399999999999997	0	10	1	1.0
10	forest/sun_afhrysfvakkzzgin.jpg	forest	forest	1	0.32299999999999995	0	10	1	1.0
10	distractors/sun_aciiyxvycgsxqwvn.jpg	forest	distractors	1	0.335	0	10	0	0.0
10	forest/sun_aboyurcbwgeebkdm.jpg	forest	forest	1	0.37	0	10	1	1.0
10	distractors/sun_aldmefuypofwjjoo.jpg	forest	distractors	0	0.233	0	10	0	1.0
10	forest/sun_atqmuscldzimrdet.jpg	forest	forest	0	0.295	0	10	1	0.0
10	distractors/sun_ajxrzbuthgwfzqsz.jpg	forest	distractors	1	0.353	0	10	0	0.0
10	distractors/sun_augoinvsfuditcjb.jpg	forest	distractors	1	0.36200000000000004	0	10	0	0.0
10	distractors/sun_ardyexiofouyrxkf.jpg	forest	distractors	1	0.327	0	10	0	0.0
10	forest/sun_afusmbapsnqjtnsa.jpg	forest	forest	0		1	10	1
10	distractors/sun_bxddrqgaqzvulufw.jpg	forest	distractors	0		1	10	0
10	distractors/sun_adisnwnamzcufwli.jpg	forest	distractors	1	0.364	0	10	0	0.0
10	forest/sun_bklxqxumdvuorqzz.jpg	forest	forest	1	0.371	0	10	1	1.0
10	forest/sun_ajcjwmqklddutzvc.jpg	forest	forest	1	0.32899999999999996	0	10	1	1.0
10	distractors/sun_afcvzwxgoavziolx.jpg	forest	distractors	1	0.44299999999999995	0	10	0	0.0
10	distractors/sun_axudsnnfqxisszld.jpg	forest	distractors	0	0.462	0	11	0	1.0
10	distractors/sun_avznrdbkptmkhoco.jpg	forest	distractors	1	0.358	0	11	0	0.0
10	forest/sun_aruondwdoqjktugy.jpg	forest	forest	1	0.28300000000000003	0	11	1	1.0
10	distractors/sun_bnsrnpeqactqrcuy.jpg	forest	distractors	1	0.42700000000000005	0	11	0	0.0
10	distractors/sun_acbetqsntubpwmma.jpg	forest	distractors	1	0.292	0	11	0	0.0
10	distractors/sun_bqfgezskcdsbpzwm.jpg	forest	distractors	0	0.413	0	11	0	1.0
10	forest/sun_abhtlegzqrusxkjj.jpg	forest	forest	1	0.3	0	11	1	1.0
10	distractors/sun_aitjzoacmhbishih.jpg	forest	distractors	1	0.276	0	11	0	0.0
10	distractors/sun_avtmqreqkvhyoead.jpg	forest	distractors	1	0.33299999999999996	0	11	0	0.0
10	forest/sun_aqmdtwukxpmlvmda.jpg	forest	forest	1	0.355	0	11	1	1.0
10	distractors/sun_ahnnnmecbfrwwkev.jpg	forest	distractors	1	0.349	0	11	0	0.0
10	forest/sun_abadecjsoottqgbp.jpg	forest	forest	1	0.259	0	11	1	1.0
10	forest/sun_dacizpfwylgvhrus.jpg	forest	forest	1	0.285	0	11	1	1.0
10	forest/sun_axmerrgecmjzepic.jpg	forest	forest	1	0.263	0	11	1	1.0
10	forest/sun_befuxidxagylhqzp.jpg	forest	forest	1	0.337	0	11	1	1.0
10	forest/sun_axhtaxqfetqfsdgu.jpg	forest	forest	1	0.377	0	11	1	1.0
10	forest/sun_bojegsnaoubwaamt.jpg	forest	forest	1	0.284	0	11	1	1.0
10	distractors/sun_axftaijddzvbjaik.jpg	forest	distractors	1	0.306	0	11	0	0.0
10	distractors/sun_bfncngpmslfxssqc.jpg	forest	distractors	1	0.361	0	11	0	0.0
10	forest/sun_bcamcdzyvmwunbep.jpg	forest	forest	1	0.266	0	11	1	1.0
10	distractors/sun_apitcnvvhyuagysd.jpg	forest	distractors	1	0.36700000000000005	0	11	0	0.0
10	forest/sun_ayrcjkkaxmgwnomp.jpg	forest	forest	1	0.31	0	11	1	1.0
10	forest/sun_briilpnbltuhgdfc.jpg	forest	forest	1	0.431	0	11	1	1.0
10	forest/sun_amyjwanravschubf.jpg	forest	forest	1	0.257	0	11	1	1.0
10	forest/sun_agdoqcutgbttruhx.jpg	forest	forest	1	0.27399999999999997	0	11	1	1.0
10	forest/sun_apcxpnykvzomhckt.jpg	forest	forest	1	0.35600000000000004	0	11	1	1.0
10	distractors/sun_blqtgeertiozjyij.jpg	forest	distractors	1	0.408	0	11	0	0.0
10	forest/sun_btkysrxzvsinghev.jpg	forest	forest	1	0.261	0	11	1	1.0
10	distractors/sun_aoxifhlwlcwmlonz.jpg	forest	distractors	0	0.27899999999999997	0	11	0	1.0
10	forest/sun_atworchkazufbyad.jpg	forest	forest	1	0.33	0	11	1	1.0
10	distractors/sun_aveugpfwaxuzfgep.jpg	forest	distractors	1	0.375	0	11	0	0.0
10	forest/sun_asfmdunwftjpefsu.jpg	forest	forest	1	0.322	0	11	1	1.0
10	forest/sun_aojylfujoazxivli.jpg	forest	forest	1	0.32299999999999995	0	11	1	1.0
10	forest/sun_avmxtljknfnpjnbb.jpg	forest	forest	1	0.405	0	11	1	1.0
10	forest/sun_aeqyekmeevjebuio.jpg	forest	forest	0	0.353	0	11	1	0.0
10	distractors/sun_ahmknkgofpwirhse.jpg	forest	distractors	1	0.461	0	11	0	0.0
10	distractors/sun_axjgdcumguyohyke.jpg	forest	distractors	0	0.34600000000000003	0	11	0	1.0
10	forest/sun_biaoafnfwshiepad.jpg	forest	forest	0		1	11	1
10	distractors/sun_ajoaxqrbxbhkfhyr.jpg	forest	distractors	1	0.34700000000000003	0	11	0	0.0
10	distractors/sun_ajcefsfrteafnbht.jpg	forest	distractors	1	0.396	0	11	0	0.0
10	distractors/sun_algdukwqozorymvg.jpg	forest	distractors	1	0.47700000000000004	0	11	0	0.0
10	distractors/sun_bunkegtkujuqmlia.jpg	forest	distractors	1	0.47200000000000003	0	11	0	0.0
10	forest/sun_anubepewjksecwvp.jpg	forest	forest	1	0.376	0	11	1	1.0
10	distractors/sun_agsmccrftqbdtlki.jpg	forest	distractors	1	0.402	0	11	0	0.0
10	forest/sun_asoseldnrrcrnbou.jpg	forest	forest	1	0.285	0	11	1	1.0
10	distractors/sun_atrtahtekvvwmisv.jpg	forest	distractors	1	0.28800000000000003	0	11	0	0.0
10	distractors/sun_ajffzfybyvbobtth.jpg	forest	distractors	0		1	11	0
10	distractors/sun_aidnbwwhzthunajp.jpg	forest	distractors	0		1	11	0
10	distractors/sun_alhlzabzhpbjptoq.jpg	forest	distractors	0	0.43700000000000006	0	11	0	1.0
10	forest/sun_bwckyhdteqqdgeve.jpg	forest	forest	1	0.28600000000000003	0	11	1	1.0
10	distractors/sun_bqnrbtdfzybucpdi.jpg	forest	distractors	1	0.405	0	11	0	0.0
10	forest/sun_akpxoulufljvagdh.jpg	forest	forest	1	0.358	0	11	1	1.0
10	forest/sun_akxbwsrgnuadikod.jpg	forest	forest	1	0.268	0	11	1	1.0
10	distractors/sun_acmarkoveteospgp.jpg	forest	distractors	1	0.354	0	11	0	0.0
10	distractors/sun_agcdswatrpiarkpi.jpg	forest	distractors	1	0.303	0	11	0	0.0
10	forest/sun_aalxbocnraukuels.jpg	forest	forest	1	0.35200000000000004	0	11	1	1.0
10	distractors/sun_bfooqtjmzlsfcazl.jpg	forest	distractors	1	0.429	0	12	0	0.0
10	distractors/sun_bgajyjtnvisnmrfr.jpg	forest	distractors	1	0.254	0	12	0	0.0
10	forest/sun_axfatnfyklqjtrua.jpg	forest	forest	1	0.33399999999999996	0	12	1	1.0
10	distractors/sun_ahgpuyjjaigczdjf.jpg	forest	distractors	1	0.365	0	12	0	0.0
10	forest/sun_awylenmstjrxdvjv.jpg	forest	forest	0	0.331	0	12	1	0.0
10	forest/sun_ajqdvsuevkfybgme.jpg	forest	forest	1	0.299	0	12	1	1.0
10	distractors/sun_bzfwfmwxrwsgzgbj.jpg	forest	distractors	1	0.4	0	12	0	0.0
10	distractors/sun_anmikgydcgeanztc.jpg	forest	distractors	1	0.308	0	12	0	0.0
10	distractors/sun_btddyqxnkvhempax.jpg	forest	distractors	1	0.268	0	12	0	0.0
10	forest/sun_appghxwikhuqfyec.jpg	forest	forest	0	0.275	0	12	1	0.0
10	forest/sun_axgjgivuhtwmmhcn.jpg	forest	forest	1	0.301	0	12	1	1.0
10	forest/sun_azdlqpgbxlhscasl.jpg	forest	forest	1	0.243	0	12	1	1.0
10	distractors/sun_alrjvbeojdhlcprj.jpg	forest	distractors	1	0.39299999999999996	0	12	0	0.0
10	distractors/sun_aimopcdnurqckhhc.jpg	forest	distractors	1	0.405	0	12	0	0.0
10	forest/sun_aaifkdzmoajrzxqn.jpg	forest	forest	1	0.355	0	12	1	1.0
10	forest/sun_aazsvpdsdkqbnfco.jpg	forest	forest	0	0.245	0	12	1	0.0
10	distractors/sun_adbymuzeqfdwlerv.jpg	forest	distractors	1	0.35200000000000004	0	12	0	0.0
10	distractors/sun_acjrqjiqihzskbzu.jpg	forest	distractors	1	0.33399999999999996	0	12	0	0.0
10	forest/sun_aqjauhjpzrxhednc.jpg	forest	forest	1	0.24	0	12	1	1.0
10	forest/sun_bjvnofvviebxjtae.jpg	forest	forest	1	0.34	0	12	1	1.0
10	forest/sun_aewtvalbahiaxsyf.jpg	forest	forest	1	0.32899999999999996	0	12	1	1.0
10	distractors/sun_bycqplbacuzcczpa.jpg	forest	distractors	1	0.34	0	12	0	0.0
10	distractors/sun_anapmxxfogibkfhg.jpg	forest	distractors	1	0.382	0	12	0	0.0
10	distractors/sun_atuqtilisvvhpouh.jpg	forest	distractors	0	0.325	0	12	0	1.0
10	forest/sun_abibpwpjxiknnerb.jpg	forest	forest	1	0.312	0	12	1	1.0
10	distractors/sun_asgiiwmeccpcjcvm.jpg	forest	distractors	1	0.39899999999999997	0	12	0	0.0
10	forest/sun_atiuimrihfslrfzs.jpg	forest	forest	1	0.46	0	12	1	1.0
10	distractors/sun_bdmhozytufmutbsb.jpg	forest	distractors	1	0.33799999999999997	0	12	0	0.0
10	forest/sun_afbmmsisxsuvzoqc.jpg	forest	forest	1	0.33399999999999996	0	12	1	1.0
10	distractors/sun_bumztqzoryitqacu.jpg	forest	distractors	1	0.311	0	12	0	0.0
10	forest/sun_axxqkoeuwddzrgnf.jpg	forest	forest	1	0.287	0	12	1	1.0
10	distractors/sun_azcgmfeqzavjoclq.jpg	forest	distractors	1	0.361	0	12	0	0.0
10	forest/sun_aangkajdydimnqru.jpg	forest	forest	1	0.324	0	12	1	1.0
10	distractors/sun_ankilqlmrmqqydbj.jpg	forest	distractors	1	0.345	0	12	0	0.0
10	forest/sun_bhczjvotxbipnfwt.jpg	forest	forest	1	0.35600000000000004	0	12	1	1.0
10	forest/sun_bdjlztcrvglmpabo.jpg	forest	forest	1	0.294	0	12	1	1.0
10	forest/sun_aueiemmupqtslion.jpg	forest	forest	1	0.39799999999999996	0	12	1	1.0
10	distractors/sun_aghgnaxbqsiwukrq.jpg	forest	distractors	1	0.355	0	12	0	0.0
10	distractors/sun_bowdseeeumwhgfyw.jpg	forest	distractors	1	0.40299999999999997	0	12	0	0.0
10	forest/sun_argpkktvhwziqaot.jpg	forest	forest	1	0.306	0	12	1	1.0
10	distractors/sun_bjfjbafrlzzbmzoj.jpg	forest	distractors	1	0.31	0	12	0	0.0
10	distractors/sun_auxuqcuubiatgqdv.jpg	forest	distractors	1	0.485	0	12	0	0.0
10	distractors/sun_buyxrrfkcumlppcz.jpg	forest	distractors	1	0.32	0	12	0	0.0
10	forest/sun_bnixfvkhfiomwxri.jpg	forest	forest	1	0.306	0	12	1	1.0
10	forest/sun_awyzgwzxtgibxmda.jpg	forest	forest	1	0.40299999999999997	0	12	1	1.0
10	forest/sun_adcntiquvlfgnhms.jpg	forest	forest	1	0.301	0	12	1	1.0
10	distractors/sun_adshfhogilgsdlis.jpg	forest	distractors	1	0.354	0	12	0	0.0
10	forest/sun_albchstylomchmhd.jpg	forest	forest	1	0.34700000000000003	0	12	1	1.0
10	distractors/sun_anrxdhkvwehbpyzj.jpg	forest	distractors	0	0.40399999999999997	0	12	0	1.0
10	distractors/sun_azmrixjtdcdyusgh.jpg	forest	distractors	1	0.322	0	12	0	0.0
10	forest/sun_afmblyumohrfkngc.jpg	forest	forest	1	0.28800000000000003	0	12	1	1.0
10	distractors/sun_aoaxpgjkyahxzscd.jpg	forest	distractors	1	0.48100000000000004	0	12	0	0.0
10	forest/sun_auyxwjmgzavqnhhm.jpg	forest	forest	0		1	12	1
10	forest/sun_arxducspjmnbbdym.jpg	forest	forest	1	0.387	0	12	1	1.0
10	forest/sun_athtvdlngqgzkwux.jpg	forest	forest	1	0.313	0	12	1	1.0
10	distractors/sun_bkdvbhqtrfvxwqzn.jpg	forest	distractors	1	0.428	0	12	0	0.0
10	manmade/sun_acwtyoxwolkzmmwq.jpg	manmade	manmade	0	0.423	0	13	1	0.0
10	manmade/sun_agwftyvijadukmms.jpg	manmade	manmade	1	0.40700000000000003	0	13	1	1.0
10	distractors/sun_bhdfhjaiekcwzeqy.jpg	manmade	distractors	1	0.34	0	13	0	0.0
10	distractors/sun_burhkixkqscjslpf.jpg	manmade	distractors	1	0.478	0	13	0	0.0
10	distractors/sun_baiqcjaunzuqiswb.jpg	manmade	distractors	0	0.29600000000000004	0	13	0	1.0
10	manmade/sun_corntiuwysnjioic.jpg	manmade	manmade	0	0.446	0	13	1	0.0
10	manmade/sun_avwxtbxsrnzdxala.jpg	manmade	manmade	1	0.461	0	13	1	1.0
10	manmade/sun_arsbgwgvkjendjag.jpg	manmade	manmade	1	0.298	0	13	1	1.0
10	distractors/sun_aojrewkfaenjnqhs.jpg	manmade	distractors	1	0.43799999999999994	0	13	0	0.0
10	manmade/sun_acuuusuavbyesebk.jpg	manmade	manmade	1	0.303	0	13	1	1.0
10	manmade/sun_aorayvdelbxfrvuv.jpg	manmade	manmade	1	0.301	0	13	1	1.0
10	distractors/sun_bemxesgdyozdgoep.jpg	manmade	distractors	1	0.385	0	13	0	0.0
10	distractors/sun_ahizxokgxdgdlybq.jpg	manmade	distractors	1	0.42700000000000005	0	13	0	0.0
10	distractors/sun_anytotdzuqbvmbmr.jpg	manmade	distractors	1	0.354	0	13	0	0.0
10	manmade/sun_brpfkqodeakmerad.jpg	manmade	manmade	0	0.332	0	13	1	0.0
10	distractors/sun_ankilqlmrmqqydbj.jpg	manmade	distractors	1	0.371	0	13	0	0.0
10	manmade/sun_cawgeeaxkrhuqbcp.jpg	manmade	manmade	1	0.326	0	13	1	1.0
10	manmade/sun_bvnjfnhbcbkdlxjd.jpg	manmade	manmade	1	0.306	0	13	1	1.0
10	manmade/sun_acqdscmkxnrfnnod.jpg	manmade	manmade	1	0.405	0	13	1	1.0
10	manmade/sun_cafqbxwabdpxmiex.jpg	manmade	manmade	1	0.387	0	13	1	1.0
10	distractors/sun_bnsrnpeqactqrcuy.jpg	manmade	distractors	1	0.375	0	13	0	0.0
10	distractors/sun_bzwvwummedwmxdqe.jpg	manmade	distractors	1	0.43200000000000005	0	13	0	0.0
10	distractors/sun_ahgpuyjjaigczdjf.jpg	manmade	distractors	1	0.447	0	13	0	0.0
10	manmade/sun_abjtyejphwozgwkj.jpg	manmade	manmade	0	0.435	0	13	1	0.0
10	manmade/sun_attcfhoxjvgyxxtv.jpg	manmade	manmade	1	0.429	0	13	1	1.0
10	distractors/sun_augoinvsfuditcjb.jpg	manmade	distractors	1	0.39799999999999996	0	13	0	0.0
10	manmade/sun_amohvnkrbmvwutfv.jpg	manmade	manmade	1	0.344	0	13	1	1.0
10	distractors/sun_aveugpfwaxuzfgep.jpg	manmade	distractors	1	0.426	0	13	0	0.0
10	manmade/sun_ammvsynuutpvhmin.jpg	manmade	manmade	1	0.474	0	13	1	1.0
10	manmade/sun_bcwsjhyqjpdqjlwi.jpg	manmade	manmade	1	0.41100000000000003	0	13	1	1.0
10	distractors/sun_acbetqsntubpwmma.jpg	manmade	distractors	1	0.444	0	13	0	0.0
10	manmade/sun_ahiplnjaxcfjsmge.jpg	manmade	manmade	1	0.418	0	13	1	1.0
10	manmade/sun_bowjbdbtlrsoqwrw.jpg	manmade	manmade	1	0.43200000000000005	0	13	1	1.0
10	manmade/sun_bnncszizbccexfdy.jpg	manmade	manmade	0	0.44799999999999995	0	13	1	0.0
10	distractors/sun_bqnrbtdfzybucpdi.jpg	manmade	distractors	1	0.493	0	13	0	0.0
10	distractors/sun_ahmknkgofpwirhse.jpg	manmade	distractors	1	0.366	0	13	0	0.0
10	distractors/sun_aktzsxvbhnvkiool.jpg	manmade	distractors	1	0.449	0	13	0	0.0
10	manmade/sun_amilcufejoimnbce.jpg	manmade	manmade	1	0.379	0	13	1	1.0
10	distractors/sun_anmikgydcgeanztc.jpg	manmade	distractors	1	0.44299999999999995	0	13	0	0.0
10	distractors/sun_ajllibacwhvzzbjn.jpg	manmade	distractors	0	0.46299999999999997	0	13	0	1.0
10	manmade/sun_aacqsbumiuidokeh.jpg	manmade	manmade	0	0.434	0	13	1	0.0
10	distractors/sun_aurvnyslbtiighnt.jpg	manmade	distractors	0	0.402	0	13	0	1.0
10	distractors/sun_anjrlspuunbskjle.jpg	manmade	distractors	1	0.49	0	13	0	0.0
10	distractors/sun_aguloddskpsofhlz.jpg	manmade	distractors	0		1	13	0
10	distractors/sun_aidplucywvrmopnt.jpg	manmade	distractors	1	0.35100000000000003	0	13	0	0.0
10	manmade/sun_axnvpibdstrpttgx.jpg	manmade	manmade	1	0.385	0	13	1	1.0
10	manmade/sun_bnvhscwialmdmgjk.jpg	manmade	manmade	1	0.456	0	13	1	1.0
10	distractors/sun_bnvjjlyzatkvovei.jpg	manmade	distractors	1	0.392	0	13	0	0.0
10	distractors/sun_bpsoapwdsvvtfiry.jpg	manmade	distractors	0	0.307	0	13	0	1.0
10	distractors/sun_asgiiwmeccpcjcvm.jpg	manmade	distractors	1	0.405	0	13	0	0.0
10	distractors/sun_afcvzwxgoavziolx.jpg	manmade	distractors	1	0.397	0	13	0	0.0
10	manmade/sun_aeqqcdlelfmrknmh.jpg	manmade	manmade	1	0.425	0	13	1	1.0
10	manmade/sun_aeltaisceqxdsocz.jpg	manmade	manmade	1	0.39399999999999996	0	13	1	1.0
10	manmade/sun_artqetonkxilboph.jpg	manmade	manmade	1	0.28	0	13	1	1.0
10	manmade/sun_bpxqyvqzedbqpjyu.jpg	manmade	manmade	1	0.321	0	13	1	1.0
10	distractors/sun_abfnggfcmmanndgw.jpg	manmade	distractors	1	0.33	0	13	0	0.0
10	manmade/sun_addhqfsqguphfbgu.jpg	manmade	manmade	1	0.479	0	14	1	1.0
10	distractors/sun_alhlzabzhpbjptoq.jpg	manmade	distractors	1	0.327	0	14	0	0.0
10	distractors/sun_augiwpnmzxrwivst.jpg	manmade	distractors	1	0.401	0	14	0	0.0
10	distractors/sun_agjisqfvruxsrgrk.jpg	manmade	distractors	1	0.428	0	14	0	0.0
10	manmade/sun_cjvyurysfztucsmm.jpg	manmade	manmade	1	0.36700000000000005	0	14	1	1.0
10	manmade/sun_clnxwdmkygieuoxr.jpg	manmade	manmade	1	0.38799999999999996	0	14	1	1.0
10	distractors/sun_ahoifaghnzdyswix.jpg	manmade	distractors	1	0.409	0	14	0	0.0
10	distractors/sun_avtmqreqkvhyoead.jpg	manmade	distractors	1	0.371	0	14	0	0.0
10	manmade/sun_bwbdnqwzjqjvwodk.jpg	manmade	manmade	0	0.379	0	14	1	0.0
10	distractors/sun_acjrqjiqihzskbzu.jpg	manmade	distractors	0	0.38	0	14	0	1.0
10	manmade/sun_cvxnziivpmewudbv.jpg	manmade	manmade	1	0.473	0	14	1	1.0
10	manmade/sun_achksgzmkjdkvyps.jpg	manmade	manmade	1	0.35600000000000004	0	14	1	1.0
10	distractors/sun_bstgdhvmfotsstlf.jpg	manmade	distractors	1	0.455	0	14	0	0.0
10	distractors/sun_avqhechaxpqscgiy.jpg	manmade	distractors	0	0.35100000000000003	0	14	0	1.0
10	manmade/sun_ajiavnrzxfiitfid.jpg	manmade	manmade	1	0.434	0	14	1	1.0
10	distractors/sun_apitcnvvhyuagysd.jpg	manmade	distractors	0	0.42200000000000004	0	14	0	1.0
10	distractors/sun_ayjcwoomvfczmxhx.jpg	manmade	distractors	1	0.42200000000000004	0	14	0	0.0
10	manmade/sun_abqucyufjwtiupct.jpg	manmade	manmade	1	0.33299999999999996	0	14	1	1.0
10	manmade/sun_bvolnmplpjrqzwvw.jpg	manmade	manmade	1	0.392	0	14	1	1.0
10	distractors/sun_bqfgezskcdsbpzwm.jpg	manmade	distractors	1	0.381	0	14	0	0.0
10	distractors/sun_aqfvjhyfqgvkdkhp.jpg	manmade	distractors	1	0.364	0	14	0	0.0
10	distractors/sun_amizpazzogtrkgul.jpg	manmade	distractors	1	0.41700000000000004	0	14	0	0.0
10	distractors/sun_atrzacrppbrmmpaj.jpg	manmade	distractors	1	0.402	0	14	0	0.0
10	distractors/sun_axjxedpymqjckfbv.jpg	manmade	distractors	1	0.302	0	14	0	0.0
10	manmade/sun_afmuffrhpzgdlire.jpg	manmade	manmade	1	0.34700000000000003	0	14	1	1.0
10	manmade/sun_apnhrqhrxxxatvfd.jpg	manmade	manmade	1	0.317	0	14	1	1.0
10	distractors/sun_aqayuaukrwblozur.jpg	manmade	distractors	1	0.433	0	14	0	0.0
10	distractors/sun_bunkegtkujuqmlia.jpg	manmade	distractors	0		1	14	0
10	distractors/sun_ajoaxqrbxbhkfhyr.jpg	manmade	distractors	1	0.445	0	14	0	0.0
10	manmade/sun_btjsunqjzidsxigt.jpg	manmade	manmade	0	0.298	0	14	1	0.0
10	manmade/sun_amdgyumjveflzywh.jpg	manmade	manmade	1	0.499	0	14	1	1.0
10	distractors/sun_btddyqxnkvhempax.jpg	manmade	distractors	1	0.366	0	14	0	0.0
10	manmade/sun_abybmtflybkguzxc.jpg	manmade	manmade	0	0.42700000000000005	0	14	1	0.0
10	manmade/sun_bmirhysvkvqwdzbn.jpg	manmade	manmade	1	0.361	0	14	1	1.0
10	manmade/sun_ajawafohhivjadhj.jpg	manmade	manmade	1	0.467	0	14	1	1.0
10	distractors/sun_bqolnjttccpgzecb.jpg	manmade	distractors	1	0.41600000000000004	0	14	0	0.0
10	manmade/sun_asgydvsjaqgecvqo.jpg	manmade	manmade	0	0.353	0	14	1	0.0
10	manmade/sun_ajsoyyrneaaxgbdj.jpg	manmade	manmade	1	0.382	0	14	1	1.0
10	manmade/sun_cfsknrqkwoyyclpl.jpg	manmade	manmade	1	0.489	0	14	1	1.0
10	distractors/sun_aiyoznyqnlpbmopt.jpg	manmade	distractors	0	0.36200000000000004	0	14	0	1.0
10	distractors/sun_azmgkgjkjadfnehg.jpg	manmade	distractors	1	0.456	0	14	0	0.0
10	manmade/sun_ahmjiocizjmnwnyy.jpg	manmade	manmade	1	0.431	0	14	1	1.0
10	manmade/sun_avfsbpllguhfsfsa.jpg	manmade	manmade	1	0.42700000000000005	0	14	1	1.0
10	manmade/sun_asgrycopviargwwz.jpg	manmade	manmade	1	0.36200000000000004	0	14	1	1.0
10	manmade/sun_afeentetqvyctpiu.jpg	manmade	manmade	0	0.42200000000000004	0	14	1	0.0
10	distractors/sun_agsmccrftqbdtlki.jpg	manmade	distractors	0	0.374	0	14	0	1.0
10	manmade/sun_cclfcgmgiczcghgr.jpg	manmade	manmade	1	0.43700000000000006	0	14	1	1.0
10	distractors/sun_bbcfpwlpolnutyju.jpg	manmade	distractors	1	0.373	0	14	0	0.0
10	distractors/sun_afkiwejjphaiqzlc.jpg	manmade	distractors	1	0.424	0	14	0	0.0
10	distractors/sun_asxxlgfchcyhhjgr.jpg	manmade	distractors	1	0.389	0	14	0	0.0
10	manmade/sun_arppjomvioyyqbdz.jpg	manmade	manmade	1	0.325	0	14	1	1.0
10	distractors/sun_aiaieclczqrqcwad.jpg	manmade	distractors	1	0.439	0	14	0	0.0
10	distractors/sun_avawcmcabmaoywsj.jpg	manmade	distractors	1	0.494	0	14	0	0.0
10	manmade/sun_auyvnstqehktpbbd.jpg	manmade	manmade	1	0.451	0	14	1	1.0
10	manmade/sun_azexzuvorpvxvwyk.jpg	manmade	manmade	1	0.439	0	14	1	1.0
10	manmade/sun_awnhtiakwdrjndrf.jpg	manmade	manmade	0		1	14	1
10	manmade/sun_cakwbzaogpcljgfh.jpg	manmade	manmade	1	0.44	0	15	1	1.0
10	manmade/sun_amtmxvlcdorvcgeg.jpg	manmade	manmade	1	0.40299999999999997	0	15	1	1.0
10	manmade/sun_cvrubjohacintuam.jpg	manmade	manmade	1	0.47600000000000003	0	15	1	1.0
10	manmade/sun_cdgwfmfxxpmyczmz.jpg	manmade	manmade	1	0.4	0	15	1	1.0
10	distractors/sun_atrtahtekvvwmisv.jpg	manmade	distractors	1	0.429	0	15	0	0.0
10	distractors/sun_bcmhdbzhuexunnaq.jpg	manmade	distractors	1	0.377	0	15	0	0.0
10	manmade/sun_apltnvauimsuxatp.jpg	manmade	manmade	1	0.41	0	15	1	1.0
10	manmade/sun_apbsisgtmlgupziq.jpg	manmade	manmade	1	0.326	0	15	1	1.0
10	manmade/sun_cgzhrmwksxudsvxa.jpg	manmade	manmade	1	0.36	0	15	1	1.0
10	distractors/sun_auxuqcuubiatgqdv.jpg	manmade	distractors	1	0.406	0	15	0	0.0
10	distractors/sun_awpggmbfogeklmjs.jpg	manmade	distractors	1	0.374	0	15	0	0.0
10	distractors/sun_ajimwvkdjgajtcal.jpg	manmade	distractors	1	0.33	0	15	0	0.0
10	distractors/sun_bpdxjhlrartckrlj.jpg	manmade	distractors	0	0.494	0	15	0	1.0
10	manmade/sun_azhaadgbytlosaat.jpg	manmade	manmade	1	0.451	0	15	1	1.0
10	distractors/sun_acjqncggggexcgwv.jpg	manmade	distractors	1	0.315	0	15	0	0.0
10	distractors/sun_axudsnnfqxisszld.jpg	manmade	distractors	1	0.425	0	15	0	0.0
10	manmade/sun_azhbpyzcimxmyabe.jpg	manmade	manmade	1	0.41600000000000004	0	15	1	1.0
10	manmade/sun_bbdvcklkohgsqwut.jpg	manmade	manmade	1	0.479	0	15	1	1.0
10	manmade/sun_asdhlcimgeqzvpfg.jpg	manmade	manmade	1	0.293	0	15	1	1.0
10	manmade/sun_amomlevnxthooucp.jpg	manmade	manmade	0	0.305	0	15	1	0.0
10	manmade/sun_akacctumitcjvzkn.jpg	manmade	manmade	1	0.409	0	15	1	1.0
10	distractors/sun_bygjynspaxnvwvyk.jpg	manmade	distractors	1	0.39399999999999996	0	15	0	0.0
10	distractors/sun_bowdseeeumwhgfyw.jpg	manmade	distractors	1	0.48200000000000004	0	15	0	0.0
10	distractors/sun_aqqowpjppnulcsgu.jpg	manmade	distractors	0	0.369	0	15	0	1.0
10	distractors/sun_adbvgdvgnfrpaesc.jpg	manmade	distractors	1	0.35100000000000003	0	15	0	0.0
10	distractors/sun_bdmhozytufmutbsb.jpg	manmade	distractors	1	0.44299999999999995	0	15	0	0.0
10	distractors/sun_ahduwxkimsapjqss.jpg	manmade	distractors	1	0.373	0	15	0	0.0
10	distractors/sun_ahefdstnglssszei.jpg	manmade	distractors	1	0.354	0	15	0	0.0
10	distractors/sun_bxrzqybxvploelui.jpg	manmade	distractors	0	0.439	0	15	0	1.0
10	manmade/sun_atzdrdgydccudcmc.jpg	manmade	manmade	1	0.38299999999999995	0	15	1	1.0
10	manmade/sun_cxcjavwfhujmckfu.jpg	manmade	manmade	1	0.361	0	15	1	1.0
10	distractors/sun_axnrcihhrnmogphy.jpg	manmade	distractors	0	0.41200000000000003	0	15	0	1.0
10	manmade/sun_aksksdzyqihryiko.jpg	manmade	manmade	1	0.485	0	15	1	1.0
10	manmade/sun_ajioazwnquwdjbfv.jpg	manmade	manmade	1	0.335	0	15	1	1.0
10	distractors/sun_ayqnmskmllyslrle.jpg	manmade	distractors	1	0.45	0	15	0	0.0
10	manmade/sun_afhgmfidmrcjfwow.jpg	manmade	manmade	1	0.409	0	15	1	1.0
10	distractors/sun_acmarkoveteospgp.jpg	manmade	distractors	0	0.374	0	15	0	1.0
10	distractors/sun_ajiirnivbcnyvblv.jpg	manmade	distractors	1	0.381	0	15	0	0.0
10	manmade/sun_aiigbagssvrypvqx.jpg	manmade	manmade	1	0.462	0	15	1	1.0
10	manmade/sun_aflltnelhxzuvgpn.jpg	manmade	manmade	1	0.39	0	15	1	1.0
10	distractors/sun_blqtgeertiozjyij.jpg	manmade	distractors	1	0.359	0	15	0	0.0
10	manmade/sun_amhpmxgryiirydws.jpg	manmade	manmade	1	0.43	0	15	1	1.0
10	distractors/sun_bzfwfmwxrwsgzgbj.jpg	manmade	distractors	1	0.465	0	15	0	0.0
10	distractors/sun_awzftpenpoxjfpgo.jpg	manmade	distractors	1	0.392	0	15	0	0.0
10	distractors/sun_atuqhiqziwvmjkwu.jpg	manmade	distractors	1	0.331	0	15	0	0.0
10	manmade/sun_bsixzkfeuvglcwqt.jpg	manmade	manmade	1	0.452	0	15	1	1.0
10	distractors/sun_anszgqcnuznkbtrw.jpg	manmade	distractors	1	0.368	0	15	0	0.0
10	manmade/sun_atvrshosypkbyjdr.jpg	manmade	manmade	1	0.45399999999999996	0	15	1	1.0
10	manmade/sun_cjcjyscsmurppzna.jpg	manmade	manmade	0	0.349	0	15	1	0.0
10	manmade/sun_aidgpupkpbnajhve.jpg	manmade	manmade	1	0.39799999999999996	0	15	1	1.0
10	distractors/sun_bjfjbafrlzzbmzoj.jpg	manmade	distractors	0		1	15	0
10	distractors/sun_ajxrzbuthgwfzqsz.jpg	manmade	distractors	1	0.40700000000000003	0	15	0	0.0
10	manmade/sun_anjthcjspxcljmyn.jpg	manmade	manmade	1	0.409	0	15	1	1.0
10	manmade/sun_bnvaatlldzndddpg.jpg	manmade	manmade	0	0.42200000000000004	0	15	1	0.0
10	manmade/sun_amequsxqmeluwxxr.jpg	manmade	manmade	1	0.348	0	15	1	1.0
10	distractors/sun_aqqeikzfvadcekve.jpg	manmade	distractors	1	0.40700000000000003	0	15	0	0.0
10	distractors/sun_bygjynspaxnvwvyk.jpg	mountain	distractors	1	0.423	0	16	0	0.0
10	mountain/sun_awyqzlsvmdhnsucq.jpg	mountain	mountain	1	0.32	0	16	1	1.0
10	mountain/sun_ackqhsyvkarnphrp.jpg	mountain	mountain	1	0.348	0	16	1	1.0
10	distractors/sun_bbcfpwlpolnutyju.jpg	mountain	distractors	0	0.457	0	16	0	1.0
10	distractors/sun_aqqeikzfvadcekve.jpg	mountain	distractors	0		1	16	0
10	distractors/sun_asvbibhfjlymumqc.jpg	mountain	distractors	0	0.361	0	16	0	1.0
10	distractors/sun_axnrcihhrnmogphy.jpg	mountain	distractors	1	0.36700000000000005	0	16	0	0.0
10	distractors/sun_bfpcazteuhfurzuu.jpg	mountain	distractors	1	0.457	0	16	0	0.0
10	mountain/sun_aaansjgvhbrbxvvk.jpg	mountain	mountain	1	0.447	0	16	1	1.0
10	mountain/sun_bgqcdyvwknpvpsgi.jpg	mountain	mountain	0	0.42700000000000005	0	16	1	0.0
10	mountain/sun_brgxytqsfkbuxrkn.jpg	mountain	mountain	1	0.371	0	16	1	1.0
10	distractors/sun_anytotdzuqbvmbmr.jpg	mountain	distractors	0	0.348	0	16	0	1.0
10	distractors/sun_btddyqxnkvhempax.jpg	mountain	distractors	1	0.426	0	16	0	0.0
10	mountain/sun_aqohatrqqxxdtjsf.jpg	mountain	mountain	1	0.32	0	16	1	1.0
10	mountain/sun_bxstesprmyscytku.jpg	mountain	mountain	0	0.344	0	16	1	0.0
10	mountain/sun_aiqsglxgsjiugchq.jpg	mountain	mountain	1	0.395	0	16	1	1.0
10	mountain/sun_bfdilksxqenmlkpj.jpg	mountain	mountain	1	0.344	0	16	1	1.0
10	mountain/sun_aazokiuancdjpheb.jpg	mountain	mountain	0		1	16	1
10	mountain/sun_bphnrwktsewmhabn.jpg	mountain	mountain	1	0.35	0	16	1	1.0
10	distractors/sun_ahefdstnglssszei.jpg	mountain	distractors	0	0.298	0	16	0	1.0
10	distractors/sun_axftaijddzvbjaik.jpg	mountain	distractors	1	0.444	0	16	0	0.0
10	mountain/sun_byubjcjbemtoayyd.jpg	mountain	mountain	1	0.42100000000000004	0	16	1	1.0
10	mountain/sun_bwmqcgshwqbfhuyx.jpg	mountain	mountain	1	0.35	0	16	1	1.0
10	distractors/sun_bjfjbafrlzzbmzoj.jpg	mountain	distractors	1	0.32	0	16	0	0.0
10	mountain/sun_bqacdkitcnudpjvf.jpg	mountain	mountain	0	0.40700000000000003	0	16	1	0.0
10	distractors/sun_agcdswatrpiarkpi.jpg	mountain	distractors	0	0.379	0	16	0	1.0
10	distractors/sun_bjatknxlibxufsfs.jpg	mountain	distractors	0	0.337	0	16	0	1.0
10	distractors/sun_aiaieclczqrqcwad.jpg	mountain	distractors	0		1	16	0
10	mountain/sun_agxavngnqwfdsgql.jpg	mountain	mountain	0	0.395	0	16	1	0.0
10	distractors/sun_avznrdbkptmkhoco.jpg	mountain	distractors	0		1	16	0
10	mountain/sun_aubmdfljefjqfdvh.jpg	mountain	mountain	1	0.41600000000000004	0	16	1	1.0
10	distractors/sun_algdukwqozorymvg.jpg	mountain	distractors	1	0.33399999999999996	0	16	0	0.0
10	mountain/sun_anzlqztfzpoukvlg.jpg	mountain	mountain	1	0.284	0	16	1	1.0
10	mountain/sun_aupfldlyadpeyxlt.jpg	mountain	mountain	1	0.342	0	16	1	1.0
10	distractors/sun_azmgkgjkjadfnehg.jpg	mountain	distractors	0	0.365	0	16	0	1.0
10	distractors/sun_apfjiyvickxksnrj.jpg	mountain	distractors	1	0.39299999999999996	0	16	0	0.0
10	mountain/sun_axdvvavkwckmezqq.jpg	mountain	mountain	1	0.45799999999999996	0	16	1	1.0
10	distractors/sun_bumztqzoryitqacu.jpg	mountain	distractors	1	0.431	0	16	0	0.0
10	distractors/sun_adshfhogilgsdlis.jpg	mountain	distractors	1	0.45899999999999996	0	16	0	0.0
10	distractors/sun_berycvcbkisvibml.jpg	mountain	distractors	1	0.397	0	16	0	0.0
10	mountain/sun_aexmngitrbrhbygj.jpg	mountain	mountain	1	0.37200000000000005	0	16	1	1.0
10	mountain/sun_bqfwecjmbsunubcw.jpg	mountain	mountain	0	0.34	0	16	1	0.0
10	distractors/sun_aqtstmhxxgspchdn.jpg	mountain	distractors	1	0.439	0	16	0	0.0
10	distractors/sun_arozwnyttgywehlx.jpg	mountain	distractors	1	0.40399999999999997	0	16	0	0.0
10	distractors/sun_afkiwejjphaiqzlc.jpg	mountain	distractors	0	0.353	0	16	0	1.0
10	distractors/sun_adisnwnamzcufwli.jpg	mountain	distractors	1	0.38299999999999995	0	16	0	0.0
10	distractors/sun_burhkixkqscjslpf.jpg	mountain	distractors	1	0.363	0	16	0	0.0
10	distractors/sun_alrjvbeojdhlcprj.jpg	mountain	distractors	1	0.42	0	16	0	0.0
10	mountain/sun_blktvagsqefzfqor.jpg	mountain	mountain	1	0.358	0	16	1	1.0
10	mountain/sun_bsmtbndbfvklrhng.jpg	mountain	mountain	1	0.377	0	16	1	1.0
10	mountain/sun_athcrmwdqwgkaiwq.jpg	mountain	mountain	0	0.363	0	16	1	0.0
10	mountain/sun_areshdgkyhumlmbk.jpg	mountain	mountain	1	0.32	0	16	1	1.0
10	mountain/sun_btmpgmqlzvnsfueg.jpg	mountain	mountain	1	0.406	0	16	1	1.0
10	mountain/sun_azkwikfvgpykgvpm.jpg	mountain	mountain	1	0.41700000000000004	0	16	1	1.0
10	mountain/sun_abjccknauifbxsmr.jpg	mountain	mountain	1	0.376	0	16	1	1.0
10	distractors/sun_atuqtilisvvhpouh.jpg	mountain	distractors	1	0.39	0	16	0	0.0
10	distractors/sun_aoxifhlwlcwmlonz.jpg	mountain	distractors	1	0.43799999999999994	0	17	0	0.0
10	mountain/sun_amdcttnntsdlpxnm.jpg	mountain	mountain	1	0.41700000000000004	0	17	1	1.0
10	mountain/sun_bhyraweyvalqdowa.jpg	mountain	mountain	0	0.37799999999999995	0	17	1	0.0
10	mountain/sun_bastptdxbxbeiyto.jpg	mountain	mountain	1	0.402	0	17	1	1.0
10	mountain/sun_ajxyeallsvysreri.jpg	mountain	mountain	1	0.318	0	17	1	1.0
10	mountain/sun_aqppquhrrztapgdt.jpg	mountain	mountain	1	0.33799999999999997	0	17	1	1.0
10	distractors/sun_ajiirnivbcnyvblv.jpg	mountain	distractors	0	0.28	0	17	0	1.0
10	distractors/sun_bmjohdraqdzcwrdw.jpg	mountain	distractors	1	0.358	0	17	0	0.0
10	distractors/sun_acmarkoveteospgp.jpg	mountain	distractors	0	0.389	0	17	0	1.0
10	distractors/sun_aitjzoacmhbishih.jpg	mountain	distractors	1	0.307	0	17	0	0.0
10	mountain/sun_bzjknekcztdeilft.jpg	mountain	mountain	1	0.406	0	17	1	1.0
10	distractors/sun_aktzsxvbhnvkiool.jpg	mountain	distractors	0	0.462	0	17	0	1.0
10	distractors/sun_azaffdkhkudhguwj.jpg	mountain	distractors	1	0.389	0	17	0	0.0
10	distractors/sun_bdmhozytufmutbsb.jpg	mountain	distractors	0	0.41600000000000004	0	17	0	1.0
10	distractors/sun_ahmpirkwazbwwjyb.jpg	mountain	distractors	0	0.45	0	17	0	1.0
10	mountain/sun_avgyxdmsroelzuwk.jpg	mountain	mountain	1	0.327	0	17	1	1.0
10	mountain/sun_assticvpzkkjkxma.jpg	mountain	mountain	1	0.377	0	17	1	1.0
10	mountain/sun_bksdtdygtdttvqaz.jpg	mountain	mountain	0	0.457	0	17	1	0.0
10	distractors/sun_bfncngpmslfxssqc.jpg	mountain	distractors	1	0.45	0	17	0	0.0
10	distractors/sun_aldmefuypofwjjoo.jpg	mountain	distractors	0	0.31	0	17	0	1.0
10	distractors/sun_beeglwtksidhhvmn.jpg	mountain	distractors	0	0.405	0	17	0	1.0
10	mountain/sun_bhqnpwbpxudzbiqb.jpg	mountain	mountain	1	0.375	0	17	1	1.0
10	mountain/sun_bonuhbnylxnbdkoc.jpg	mountain	mountain	1	0.344	0	17	1	1.0
10	mountain/sun_bfuthcrxkrvvhlrr.jpg	mountain	mountain	1	0.311	0	17	1	1.0
10	mountain/sun_agtwwbnxstvcerue.jpg	mountain	mountain	1	0.361	0	17	1	1.0
10	distractors/sun_atrzacrppbrmmpaj.jpg	mountain	distractors	0	0.34	0	17	0	1.0
10	distractors/sun_buzptenhhzbfkklk.jpg	mountain	distractors	1	0.409	0	17	0	0.0
10	distractors/sun_ankilqlmrmqqydbj.jpg	mountain	distractors	1	0.45	0	17	0	0.0
10	distractors/sun_aghgnaxbqsiwukrq.jpg	mountain	distractors	0	0.376	0	17	0	1.0
10	mountain/sun_bbxnragferwudbgs.jpg	mountain	mountain	1	0.39399999999999996	0	17	1	1.0
10	mountain/sun_bptqhzxswimgqstb.jpg	mountain	mountain	1	0.363	0	17	1	1.0
10	mountain/sun_bcukmbmwnckzbqdw.jpg	mountain	mountain	1	0.36	0	17	1	1.0
10	distractors/sun_aitgdfoepkcgqpkg.jpg	mountain	distractors	1	0.297	0	17	0	0.0
10	distractors/sun_ayjlmdegljgciejk.jpg	mountain	distractors	1	0.442	0	17	0	0.0
10	distractors/sun_augiwpnmzxrwivst.jpg	mountain	distractors	0	0.45	0	17	0	1.0
10	distractors/sun_ajqbiwzgviedhick.jpg	mountain	distractors	1	0.442	0	17	0	0.0
10	distractors/sun_awpggmbfogeklmjs.jpg	mountain	distractors	1	0.43	0	17	0	0.0
10	mountain/sun_bondsaxzmdkthmdb.jpg	mountain	mountain	0	0.491	0	17	1	0.0
10	mountain/sun_asaxnblaozfpdmuu.jpg	mountain	mountain	1	0.37200000000000005	0	17	1	1.0
10	mountain/sun_bnkotfcpgksjqkfo.jpg	mountain	mountain	0	0.42700000000000005	0	17	1	0.0
10	mountain/sun_byxoojaacqfcpmul.jpg	mountain	mountain	0	0.446	0	17	1	0.0
10	mountain/sun_bpqombtghzcbglwk.jpg	mountain	mountain	1	0.35600000000000004	0	17	1	1.0
10	mountain/sun_blykjgvximmjjufq.jpg	mountain	mountain	1	0.285	0	17	1	1.0
10	distractors/sun_ajcefsfrteafnbht.jpg	mountain	distractors	0	0.324	0	17	0	1.0
10	distractors/sun_bxddrqgaqzvulufw.jpg	mountain	distractors	0	0.303	0	17	0	1.0
10	mountain/sun_aigbnbwrvilmdoio.jpg	mountain	mountain	1	0.36700000000000005	0	17	1	1.0
10	mountain/sun_boxfizxdmlaotdgc.jpg	mountain	mountain	1	0.434	0	17	1	1.0
10	mountain/sun_bxwqfmwdyeshocce.jpg	mountain	mountain	1	0.38799999999999996	0	17	1	1.0
10	distractors/sun_augoinvsfuditcjb.jpg	mountain	distractors	0	0.344	0	17	0	1.0
10	distractors/sun_ajoaxqrbxbhkfhyr.jpg	mountain	distractors	0	0.381	0	17	0	1.0
10	distractors/sun_bpdxjhlrartckrlj.jpg	mountain	distractors	0	0.342	0	17	0	1.0
10	mountain/sun_brifhdkmssmnyxqp.jpg	mountain	mountain	0	0.469	0	17	1	0.0
10	mountain/sun_butcuqipnkgewzqf.jpg	mountain	mountain	1	0.436	0	17	1	1.0
10	distractors/sun_bgajyjtnvisnmrfr.jpg	mountain	distractors	0		1	17	0
10	distractors/sun_aojrewkfaenjnqhs.jpg	mountain	distractors	0	0.451	0	17	0	1.0
10	mountain/sun_abxnzvhlbcxlscne.jpg	mountain	mountain	1	0.47	0	17	1	1.0
10	distractors/sun_aiyoznyqnlpbmopt.jpg	mountain	distractors	0	0.29100000000000004	0	18	0	1.0
10	mountain/sun_buzlkcbkrplzrpiu.jpg	mountain	mountain	0	0.483	0	18	1	0.0
10	distractors/sun_axjgdcumguyohyke.jpg	mountain	distractors	0	0.402	0	18	0	1.0
10	mountain/sun_adqzthelskqvebkh.jpg	mountain	mountain	1	0.319	0	18	1	1.0
10	mountain/sun_akubgsvzfzosyima.jpg	mountain	mountain	1	0.24	0	18	1	1.0
10	distractors/sun_anszgqcnuznkbtrw.jpg	mountain	distractors	0	0.47100000000000003	0	18	0	1.0
10	mountain/sun_bzljusheiwveyrhh.jpg	mountain	mountain	1	0.406	0	18	1	1.0
10	distractors/sun_bpsoapwdsvvtfiry.jpg	mountain	distractors	0	0.35100000000000003	0	18	0	1.0
10	distractors/sun_adbymuzeqfdwlerv.jpg	mountain	distractors	1	0.44	0	18	0	0.0
10	distractors/sun_ahizxokgxdgdlybq.jpg	mountain	distractors	0	0.371	0	18	0	1.0
10	mountain/sun_bbfzuydskoihmomw.jpg	mountain	mountain	1	0.34700000000000003	0	18	1	1.0
10	distractors/sun_avawcmcabmaoywsj.jpg	mountain	distractors	1	0.40399999999999997	0	18	0	0.0
10	distractors/sun_bxrzqybxvploelui.jpg	mountain	distractors	1	0.424	0	18	0	0.0
10	distractors/sun_ajffzfybyvbobtth.jpg	mountain	distractors	1	0.46	0	18	0	0.0
10	mountain/sun_blfjnoosdhtjnpza.jpg	mountain	mountain	0	0.40700000000000003	0	18	1	0.0
10	mountain/sun_ahjaxarchmzdeovq.jpg	mountain	mountain	1	0.313	0	18	1	1.0
10	mountain/sun_blxfpurysqzsfvjt.jpg	mountain	mountain	1	0.34299999999999997	0	18	1	1.0
10	mountain/sun_bkmrwpvvswnxtbwz.jpg	mountain	mountain	1	0.39899999999999997	0	18	1	1.0
10	mountain/sun_aswcmcbdmvdspuij.jpg	mountain	mountain	1	0.325	0	18	1	1.0
10	distractors/sun_anzwfcrppmwyzvgk.jpg	mountain	distractors	0	0.379	0	18	0	1.0
10	mountain/sun_afjhgitxfywdpzue.jpg	mountain	mountain	1	0.371	0	18	1	1.0
10	distractors/sun_bevuftvyfpanmmab.jpg	mountain	distractors	0		1	18	0
10	mountain/sun_aewdvbtmbmqyfldd.jpg	mountain	mountain	1	0.31	0	18	1	1.0
10	mountain/sun_btxfmmrfpoqwkvft.jpg	mountain	mountain	1	0.304	0	18	1	1.0
10	distractors/sun_ajimwvkdjgajtcal.jpg	mountain	distractors	0	0.325	0	18	0	1.0
10	distractors/sun_banptmsknhirrzed.jpg	mountain	distractors	0	0.385	0	18	0	1.0
10	distractors/sun_acbetqsntubpwmma.jpg	mountain	distractors	1	0.374	0	18	0	0.0
10	distractors/sun_aqhenwkqbbvrroie.jpg	mountain	distractors	1	0.379	0	18	0	0.0
10	mountain/sun_bbqhogrbuymwhahz.jpg	mountain	mountain	1	0.447	0	18	1	1.0
10	distractors/sun_avqhechaxpqscgiy.jpg	mountain	distractors	0	0.32899999999999996	0	18	0	1.0
10	mountain/sun_aqvfyrxngyvvsivb.jpg	mountain	mountain	0	0.348	0	18	1	0.0
10	mountain/sun_agojwnmiogvaseeb.jpg	mountain	mountain	1	0.379	0	18	1	1.0
10	distractors/sun_afcvzwxgoavziolx.jpg	mountain	distractors	1	0.45399999999999996	0	18	0	0.0
10	distractors/sun_azcgmfeqzavjoclq.jpg	mountain	distractors	1	0.4	0	18	0	0.0
10	mountain/sun_bfkozflwxpyfonyl.jpg	mountain	mountain	1	0.45399999999999996	0	18	1	1.0
10	distractors/sun_anrxdhkvwehbpyzj.jpg	mountain	distractors	1	0.47	0	18	0	0.0
10	distractors/sun_aqfvjhyfqgvkdkhp.jpg	mountain	distractors	0		1	18	0
10	distractors/sun_ayjawvchtceoywfv.jpg	mountain	distractors	1	0.392	0	18	0	0.0
10	mountain/sun_bvvdpkzrkynhdxir.jpg	mountain	mountain	1	0.415	0	18	1	1.0
[truncated: 10,097 more rows]
