# Supplementary material for: Explaining the Timing of Natural Scene Understanding with a Computational Model of Perceptual Categorization
Source: PLoS Comput Biol. 2015 Sep 3;11(9):e1004456. doi: 10.1371/journal.pcbi.1004456 (PMC4559373; doi:10.1371/journal.pcbi.1004456)
Supplement: S1 File — (ZIP) [file pcbi.1004456.s002.zip › Sofer SI/README.txt]

******************
** Experiment 1 **
******************

The stimuli used are located in stimuli/experiment_1_stimuli.zip
The images are grouped into 10 folders, one for each condition. The folder's name has the format <category>_<prob>, where <cateogry> marks the category of the images, and <prob> marks the probablity the images are natural according to the model.

Subjects data are located at data/experiment_1.csv
The file has the following columns:
subj_idx - index of the subject.
img - the image file name.
cat - the condition to which the image belongs to.
correct - whether the response was correct or not.
rt - response time in ms. If subject was not able to respond within 500 ms, then that value is set to NaN.
bad_trial - whether subject did not respond in 500 ms.
block - block number.
response - the subject response: 1 - manmade, 0 = natural.

******************
** Experiment 2 **
******************

The stimuli are located at stimuli/experiment_2_control_stimuli.zip and stimuli/experiment_2_reversal_stimuli.zip

Each file contains images used to test a single condition.

Subjects data are located in experiment_2_control.csv and experiment_2_reversal.csv
The files have the same structure as the ones for experiment 1, with two extra columns:
block_target_category - the target category for that block.
target - whether this is a target image.
